# Supplementary material for: Nationwide comprehensive epidemiological study of rare diseases in Japan using a health insurance claims database
Source: Orphanet J Rare Dis. 2022 Mar 28;17:140. doi: 10.1186/s13023-022-02290-0 (PMC8961906; doi:10.1186/s13023-022-02290-0)
Supplement: Supplementary file 1 — Additional file 1. The tabular datasets derived from the National Database of Health Insurance Claims and Specific Health Checkups of Japan. [file 13023_2022_2290_MOESM1_ESM.xlsx]

## Sheet: Rounded tabular data
	2009
	0-4 years			5-9 years			10-14 years			15-19 years			20-24 years			25-29 years			30-34 years			35-39 years			40-44 years			45-49 years			50-54 years			55-59 years			60-64 years			65-69 years			70-74 years			75-79 years			80-84 years
NDB diseases	M	F	SUM	M	F	SUM	M	F	SUM	M	F	SUM	M	F	SUM	M	F	SUM	M	F	SUM	M	F	SUM	M	F	SUM	M	F	SUM	M	F	SUM	M	F	SUM	M	F	SUM	M	F	SUM	M	F	SUM	M	F	SUM	M
11-β-Hydroxylase deficiency	-	-	-	-	-	-	-	-	-	-	-	-	-	-	-	-	-	-	-	-	-	-	-	-	-	-	-	-	-	-	-	-	-	-	-	-	-	-	-	-	-	-	-	-	-	-	-	-	-
17-α-Hydroxylase deficiency	-	-	-	-	-	-	-	-	-	-	-	-	-	-	-	-	-	-	-	-	-	-	-	-	-	-	-	-	-	-	-	-	-	-	-	-	-	-	-	-	-	-	-	-	-	-	-	-	-
17 beta-hydroxysteroid dehydrogenase deficiency	-	-	-	-	-	-	-	-	-	-	-	-	-	-	-	-	-	-	-	-	-	-	-	-	-	-	-	-	-	-	-	-	-	-	-	-	-	-	-	-	-	-	-	-	-	-	-	-	-
18 Hydroxylase deficiency	-	-	-	-	-	-	-	-	-	-	-	-	-	-	-	-	-	-	-	-	-	-	-	-	-	-	-	-	-	-	-	-	-	-	-	-	-	-	-	-	-	-	-	-	-	-	-	-	-
18q-syndrome	-	-	-	-	-	-	-	-	-	-	-	-	-	-	-	-	-	-	-	-	-	-	-	-	-	-	-	-	-	-	-	-	-	-	-	-	-	-	-	-	-	-	-	-	-	-	-	-	-
chromosome 18 abnormality	30	40	60	10	20	30	-	-	10	-	10	10	-	10	10	-	-	-	-	-	10	-	-	-	-	-	-	-	-	-	-	-	-	-	-	-	-	-	-	10	-	10	-	-	-	-	-	10	-
1p36 deletion syndrome	-	-	-	-	-	-	-	-	-	-	-	-	-	-	-	-	-	-	-	-	-	-	-	-	-	-	-	-	-	-	-	-	-	-	-	-	-	-	-	-	-	-	-	-	-	-	-	-	-
Partial trisomy 1q	-	-	-	-	-	-	-	-	-	-	-	-	-	-	-	-	-	-	-	-	-	-	-	-	-	-	-	-	-	-	-	-	-	-	-	-	-	-	-	-	-	-	-	-	-	-	-	-	-
Diabetes mellitus type 1	120	150	260	380	460	840	670	890	1560	1040	1310	2340	1260	1710	2980	1780	2230	4020	2720	3160	5880	3870	3710	7570	3750	3290	7030	3450	2820	6270	3440	2910	6350	4230	4180	8410	4750	4780	9530	4630	4700	9330	3920	4040	7970	2890	3510	6400	1380
Renal tubular acidosis type 1	-	-	-	-	-	-	-	-	-	-	-	-	-	-	-	-	-	-	-	10	10	-	-	-	-	10	10	-	10	10	-	-	-	-	-	10	-	10	10	-	-	-	-	-	-	-	-	10	-
Group I leprosy	-	-	-	-	-	-	-	-	-	-	-	-	-	-	-	-	-	-	-	-	-	-	-	-	-	-	-	-	-	-	-	-	-	-	-	-	-	-	-	-	-	-	-	-	-	-	-	-	-
21-Hydroxylase deficiency	20	30	50	10	20	30	10	10	20	20	20	40	10	20	40	10	20	20	20	30	40	10	20	30	10	10	20	-	10	10	-	-	-	-	-	-	-	-	10	-	-	-	-	-	-	-	-	-	-
22q11.2 deletion syndrome	-	-	-	-	-	-	-	-	-	-	-	-	-	-	-	-	-	-	-	-	-	-	-	-	-	-	-	-	-	-	-	-	-	-	-	-	-	-	-	-	-	-	-	-	-	-	-	-	-
Type II collagenopathy	-	-	-	-	-	-	-	-	-	-	-	-	-	-	-	-	-	-	-	-	-	-	-	-	-	-	-	-	-	-	-	-	-	-	-	-	-	-	-	-	-	-	-	-	-	-	-	-	-
Renal tubular acidosis type 2	-	-	-	-	-	-	-	-	-	-	-	-	-	-	-	-	-	-	-	-	-	-	-	-	-	-	-	-	-	-	-	-	-	-	-	-	-	-	-	-	-	-	-	-	-	-	-	-	-
Methylglutaconic aciduria	-	-	-	-	-	-	-	-	-	-	-	-	-	-	-	-	-	-	-	-	-	-	-	-	-	-	-	-	-	-	-	-	-	-	-	-	-	-	-	-	-	-	-	-	-	-	-	-	-
3-β-Hydroxysteroid dehydrogenase deficiency	-	-	-	-	-	-	-	-	-	-	-	-	-	-	-	-	-	-	-	-	-	-	-	-	-	-	-	-	-	-	-	-	-	-	-	-	-	-	-	-	-	-	-	-	-	-	-	-	-
disorders of sex development of 46,XY	-	-	-	-	-	-	-	-	-	-	-	-	-	-	-	-	-	-	-	-	-	-	-	-	-	-	-	-	-	-	-	-	-	-	-	-	-	-	-	-	-	-	-	-	-	-	-	-	-
46,XX ovotesticular disorder of sex development	-	-	-	-	-	-	-	-	-	-	-	-	-	-	-	-	-	-	-	-	-	-	-	-	-	-	-	-	-	-	-	-	-	-	-	-	-	-	-	-	-	-	-	-	-	-	-	-	-
46,XY disorder of sex development	-	-	-	-	-	-	-	-	-	-	-	-	-	-	-	-	-	-	-	-	-	-	-	-	-	-	-	-	-	-	-	-	-	-	-	-	-	-	-	-	-	-	-	-	-	-	-	-	-
4p deletion syndrome	-	-	-	-	-	-	-	-	-	-	-	-	-	-	-	-	-	-	-	-	-	-	-	-	-	-	-	-	-	-	-	-	-	-	-	-	-	-	-	-	-	-	-	-	-	-	-	-	-
Type 4 renal tubular acidosis	-	-	-	-	-	-	-	-	-	-	-	-	-	-	-	-	-	-	-	-	-	-	-	-	-	-	-	-	-	-	-	-	-	-	-	-	-	-	-	-	-	-	-	-	-	-	-	-	-
5p deletion syndrome	-	-	-	-	-	-	-	-	-	-	-	-	-	-	-	-	-	-	-	-	-	-	-	-	-	-	-	-	-	-	-	-	-	-	-	-	-	-	-	-	-	-	-	-	-	-	-	-	-
Myelodysplastic syndrome associated with isolated del(5q) chromosome abnormality	-	-	-	-	-	-	-	-	-	-	-	-	-	-	-	-	-	-	-	-	-	-	-	-	-	-	-	-	-	-	-	-	-	-	-	-	-	-	-	-	-	-	-	-	-	-	-	-	-
5 alpha-reductase deficiency	-	-	-	-	-	-	-	-	-	-	-	-	-	-	-	-	-	-	-	-	-	-	-	-	-	-	-	-	-	-	-	-	-	-	-	-	-	-	-	-	-	-	-	-	-	-	-	-	-
9q34 deletion syndrome	-	-	-	-	-	-	-	-	-	-	-	-	-	-	-	-	-	-	-	-	-	-	-	-	-	-	-	-	-	-	-	-	-	-	-	-	-	-	-	-	-	-	-	-	-	-	-	-	-
ACTH-secreting pituitary adenoma	-	-	-	-	-	-	-	-	-	-	-	-	-	10	10	-	10	10	-	10	10	10	20	20	10	30	30	10	20	30	-	10	20	10	20	30	10	20	30	-	20	30	10	10	20	10	10	20	-
Isolated ACTH deficiency	-	10	10	-	-	10	10	10	10	10	10	10	10	10	10	-	10	20	10	20	30	20	40	60	40	70	110	60	50	110	70	50	130	120	80	200	170	80	250	200	80	280	210	100	310	210	100	310	150
Syndrome of abnormal secretion of adrenocorticotropic hormone	-	-	-	-	-	-	-	-	-	-	-	-	-	-	-	-	-	-	-	-	-	-	-	-	-	-	-	-	-	-	-	-	-	-	-	-	-	-	-	-	-	-	-	-	-	-	-	-	-
Adenosine deaminase 2 deficiency	-	-	-	-	-	-	-	-	-	-	-	-	-	-	-	-	-	-	-	-	-	-	-	-	-	-	-	-	-	-	-	-	-	-	-	-	-	-	-	-	-	-	-	-	-	-	-	-	-
Adenosine deaminase deficiency	-	-	-	-	-	-	-	-	-	-	-	-	-	-	-	-	-	-	-	-	-	-	-	-	-	-	-	-	-	-	-	-	-	-	-	-	-	-	-	-	-	-	-	-	-	-	-	-	-
AH amyloidosis	-	-	-	-	-	-	-	-	-	-	-	-	-	-	-	-	-	-	-	-	-	-	-	-	-	-	-	-	-	-	-	-	-	-	-	-	-	-	-	-	-	-	-	-	-	-	-	-	-
ALK-negative anaplastic large cell lymphoma	-	-	-	-	-	-	-	-	-	-	-	-	-	-	-	-	-	-	-	-	-	-	-	-	-	-	-	-	-	-	-	-	-	-	-	-	-	-	-	-	-	-	-	-	-	-	-	-	-
ALK-positive large B-cell lymphoma	-	-	-	-	-	-	-	-	-	-	-	-	-	-	-	-	-	-	-	-	-	-	-	-	-	-	-	-	-	-	-	-	-	-	-	-	-	-	-	-	-	-	-	-	-	-	-	-	-
ALK-positive anaplastic large cell lymphoma	-	-	-	-	-	-	-	-	-	-	-	-	-	-	-	-	-	-	-	-	-	-	-	-	-	-	-	-	-	-	-	-	-	-	-	-	-	-	-	-	-	-	-	-	-	-	-	-	-
AL amyloidosis	-	-	-	-	-	-	-	-	-	-	-	-	-	-	-	-	-	-	-	-	-	-	-	-	-	-	-	-	-	-	-	-	-	-	-	-	-	-	-	-	-	-	-	-	-	-	-	-	-
Apparent mineralocorticoid excess syndrome	-	-	-	-	-	-	-	-	-	-	-	-	-	-	-	-	-	-	-	-	-	-	-	-	-	-	-	-	-	-	-	-	-	-	-	-	-	-	-	-	-	-	-	-	-	-	-	-	-
ANCA associated vasculitis	-	-	-	-	-	-	-	-	-	-	-	-	-	-	-	-	-	-	-	-	-	-	-	-	-	-	-	-	-	-	-	-	-	-	-	-	-	-	-	-	-	-	-	-	-	-	-	-	-
ANCA-associated nephritis	-	-	-	-	-	-	-	-	-	-	-	-	-	-	-	-	-	-	-	-	-	-	-	-	-	-	-	-	-	-	-	-	-	-	-	-	-	-	-	-	-	-	-	-	-	-	-	-	-
ATR-X syndrome	-	-	-	-	-	-	-	-	-	-	-	-	-	-	-	-	-	-	-	-	-	-	-	-	-	-	-	-	-	-	-	-	-	-	-	-	-	-	-	-	-	-	-	-	-	-	-	-	-
Arteriovenous Malformation	-	-	10	-	-	10	10	10	20	10	10	10	10	-	10	10	10	20	10	20	30	10	10	20	10	10	20	20	20	40	10	20	30	10	10	20	20	10	30	20	10	30	10	10	10	-	10	10	10
Type A esophageal atresia	20	10	40	10	-	10	-	-	10	-	-	-	-	-	-	-	-	-	-	-	-	-	-	-	-	-	-	-	-	-	-	-	-	-	-	-	-	-	-	-	-	-	-	-	-	-	-	-	-
BB type leprosy	-	-	-	-	-	-	-	-	-	-	-	-	-	-	-	-	-	-	-	-	-	-	-	-	-	-	-	-	-	-	-	-	-	-	-	-	-	-	-	-	-	-	-	-	-	-	-	-	-
Tetrahydrobiopterin-responsive hyperphenylalaninemia	-	-	-	-	-	-	-	-	-	-	-	-	-	-	-	-	-	-	-	-	-	-	-	-	-	-	-	-	-	-	-	-	-	-	-	-	-	-	-	-	-	-	-	-	-	-	-	-	-
BK virus nephropathy	-	-	-	-	-	-	-	-	-	-	-	-	-	-	-	-	-	-	10	-	10	-	-	10	-	-	-	-	-	-	10	-	10	10	-	10	-	-	-	-	-	-	-	-	-	-	-	-	-
BL type leprosy	-	-	-	-	-	-	-	-	-	-	-	-	-	-	-	-	-	-	-	-	-	-	-	-	-	-	-	-	-	-	-	-	-	-	-	-	-	-	-	-	-	-	-	-	-	-	-	-	-
BT type leprosy	-	-	-	-	-	-	-	-	-	-	-	-	-	-	-	-	-	-	-	-	-	-	-	-	-	-	-	-	-	-	-	-	-	-	-	-	-	-	-	-	-	-	-	-	-	-	-	-	-
B-cell prolymphocytic leukemia	-	-	-	-	-	-	-	-	-	-	-	-	-	-	-	-	-	-	-	-	-	-	-	-	-	-	-	-	-	-	-	-	-	-	-	-	-	-	-	-	-	-	-	-	-	-	-	-	-
B-cell non-Hodgkin lymphoma	-	-	10	10	10	10	10	10	20	20	10	30	20	20	30	20	20	40	40	40	80	50	50	100	70	70	140	150	130	280	210	210	420	370	310	670	490	430	910	530	460	990	610	420	1020	620	460	1080	370
Precursor B lymphoblastic lymphoma	-	-	-	-	-	-	-	-	-	-	-	-	-	-	-	-	-	-	-	-	-	-	-	-	-	-	-	-	-	-	-	-	-	-	-	-	-	-	-	-	-	-	-	-	-	-	-	-	-
Carnitine-acylcarnitine translocase deficiency	-	-	-	-	-	-	-	-	-	-	-	-	-	-	-	-	-	-	-	-	-	-	-	-	-	-	-	-	-	-	-	-	-	-	-	-	-	-	-	-	-	-	-	-	-	-	-	-	-
Cerebral autosomal dominant arteriopathy with subcortical infarct and leukoencephalopathy	-	-	-	-	-	-	-	-	-	-	-	-	-	-	-	-	-	-	-	-	-	-	-	-	-	-	-	-	-	-	-	-	-	-	-	-	-	-	-	-	-	-	-	-	-	-	-	-	-
Cerebral autosomal recessive arteriopathy with subcortical infarcts and leukoencephalopathy	-	-	-	-	-	-	-	-	-	-	-	-	-	-	-	-	-	-	-	-	-	-	-	-	-	-	-	-	-	-	-	-	-	-	-	-	-	-	-	-	-	-	-	-	-	-	-	-	-
CD8 deficiency	-	-	-	-	-	-	-	-	-	-	-	-	-	-	-	-	-	-	-	-	-	-	-	-	-	-	-	-	-	-	-	-	-	-	-	-	-	-	-	-	-	-	-	-	-	-	-	-	-
CFC Syndrome	-	-	-	-	-	-	-	-	-	-	-	-	-	-	-	-	-	-	-	-	-	-	-	-	-	-	-	-	-	-	-	-	-	-	-	-	-	-	-	-	-	-	-	-	-	-	-	-	-
CHARGE syndrome	-	-	-	-	-	-	-	-	-	-	-	-	-	-	-	-	-	-	-	-	-	-	-	-	-	-	-	-	-	-	-	-	-	-	-	-	-	-	-	-	-	-	-	-	-	-	-	-	-
CHILD syndrome	-	-	-	-	-	-	-	-	-	-	-	-	-	-	-	-	-	-	-	-	-	-	-	-	-	-	-	-	-	-	-	-	-	-	-	-	-	-	-	-	-	-	-	-	-	-	-	-	-
Carnitine palmitoyltransferase I deficiency	-	-	-	-	-	-	-	-	-	-	-	-	-	-	-	-	-	-	-	-	-	-	-	-	-	-	-	-	-	-	-	-	-	-	-	-	-	-	-	-	-	-	-	-	-	-	-	-	-
Carnitine palmitoyltransferase II deficiency	-	-	-	-	-	-	-	-	-	-	-	-	-	-	-	-	-	-	-	-	-	-	-	-	-	-	-	-	-	-	-	-	-	-	-	-	-	-	-	-	-	-	-	-	-	-	-	-	-
CR3 deficiency	-	-	-	-	-	-	-	-	-	-	-	-	-	-	-	-	-	-	-	-	-	-	-	-	-	-	-	-	-	-	-	-	-	-	-	-	-	-	-	-	-	-	-	-	-	-	-	-	-
Type C esophageal atresia	150	130	280	50	30	80	10	10	20	10	-	10	-	-	-	-	-	-	-	-	-	-	-	-	-	-	-	-	-	-	-	-	-	-	-	-	-	-	-	-	-	-	-	-	-	-	-	-	-
DAX1 abnormality	-	-	-	-	-	-	-	-	-	-	-	-	-	-	-	-	-	-	-	-	-	-	-	-	-	-	-	-	-	-	-	-	-	-	-	-	-	-	-	-	-	-	-	-	-	-	-	-	-
Hepatitis delta	-	-	-	-	-	-	-	-	-	-	-	-	-	-	-	-	-	-	-	-	-	10	-	10	-	-	-	-	-	-	-	-	-	-	-	10	-	-	-	-	-	-	-	-	-	-	-	-	-
EB virus hepatitis	70	60	120	50	50	100	30	40	70	70	100	170	70	100	160	70	70	130	60	50	110	70	40	110	30	20	60	20	20	40	20	10	30	20	20	40	20	20	40	20	20	40	20	30	40	10	10	20	-
EB virus infection	1160	770	1920	870	780	1640	490	460	950	400	590	990	400	580	990	340	450	800	350	390	740	330	360	690	220	250	460	190	180	370	170	170	340	220	220	440	220	210	430	200	200	400	200	160	360	130	150	280	90
EB virus-related immunodeficiency	30	30	70	50	50	90	40	30	70	20	20	50	20	20	40	20	20	30	30	20	50	20	20	50	20	20	50	20	10	40	30	20	50	30	30	60	30	30	60	30	30	60	40	20	60	30	20	50	20
Epstein-Barr virus infectious mononucleosis	-	-	-	-	-	-	-	-	-	-	-	-	-	-	-	-	-	-	-	-	-	-	-	-	-	-	-	-	-	-	-	-	-	-	-	-	-	-	-	-	-	-	-	-	-	-	-	-	-
EB virus pneumonia	10	10	20	-	-	-	-	-	10	-	-	10	-	10	10	-	-	-	-	-	-	-	10	10	-	-	10	-	-	10	-	-	-	-	-	-	-	-	-	-	-	-	-	-	-	-	-	10	-
EDTA-dependent pseudothrombocytopenia	-	-	-	-	-	-	-	-	-	-	-	-	10	-	10	-	-	10	10	10	10	-	10	10	-	10	10	-	10	10	-	-	10	10	10	20	10	10	20	10	-	10	10	20	30	10	10	20	10
Euthyroid Sick Syndrome	-	-	-	-	-	-	-	-	-	-	-	-	-	-	-	-	-	-	-	-	-	-	-	-	-	-	-	-	-	-	-	-	-	-	-	-	-	-	-	-	-	-	-	-	-	-	-	-	-
Hepatitis E	-	-	-	-	-	-	-	-	-	-	-	-	-	-	-	-	-	-	-	-	-	10	-	10	10	-	10	10	-	10	-	-	10	10	-	20	10	10	20	-	10	10	10	-	20	-	-	-	-
FBPase deficiency	-	-	-	-	-	-	-	-	-	-	-	-	-	-	-	-	-	-	-	-	-	-	-	-	-	-	-	-	-	-	-	-	-	-	-	-	-	-	-	-	-	-	-	-	-	-	-	-	-
Isolated FSH deficiency	-	-	-	-	-	-	-	-	-	-	-	-	-	-	-	-	-	-	-	-	-	-	-	-	-	-	-	-	-	-	-	-	-	-	-	-	-	-	-	-	-	-	-	-	-	-	-	-	-
Glucose-6-phosphate dehydrogenase deficiency	30	-	30	10	-	10	10	-	10	-	-	-	-	-	-	-	-	-	-	-	-	-	-	-	-	-	-	-	-	-	-	-	-	-	-	-	-	-	-	-	-	-	-	-	-	-	-	-	-
Gamma-amino butyrate aminotransferase deficiency	-	-	-	-	-	-	-	-	-	-	-	-	-	-	-	-	-	-	-	-	-	-	-	-	-	-	-	-	-	-	-	-	-	-	-	-	-	-	-	-	-	-	-	-	-	-	-	-	-
Galactose epimerase deficiency	-	-	-	-	-	-	-	-	-	-	-	-	-	-	-	-	-	-	-	-	-	-	-	-	-	-	-	-	-	-	-	-	-	-	-	-	-	-	-	-	-	-	-	-	-	-	-	-	-
Galactose-1-phosphate Uridyltransferase Deficiency	-	-	-	-	-	-	-	-	-	-	-	-	-	-	-	-	-	-	-	-	-	-	-	-	-	-	-	-	-	-	-	-	-	-	-	-	-	-	-	-	-	-	-	-	-	-	-	-	-
GM1 gangliosidosis	-	-	-	-	-	-	-	-	-	-	-	-	-	-	-	-	-	-	-	-	-	-	-	-	-	-	-	-	-	-	-	-	-	-	-	-	-	-	-	-	-	-	-	-	-	-	-	-	-
GM2 gangliosidosis	-	-	-	-	-	-	-	-	-	-	-	-	-	-	-	-	-	-	-	-	-	-	-	-	-	-	-	-	-	-	-	-	-	-	-	-	-	-	-	-	-	-	-	-	-	-	-	-	-
GM2 gangliosidosis type 1	10	-	10	-	-	-	-	-	-	-	-	-	-	-	-	-	-	-	-	-	-	-	-	-	-	-	-	-	-	-	-	-	-	-	-	-	-	-	-	-	-	-	-	-	-	-	-	-	-
GM2 gangliosidosis type 2	-	-	-	-	-	-	-	-	-	-	-	-	-	-	-	-	-	-	-	-	-	-	-	-	-	-	-	-	-	-	-	-	-	-	-	-	-	-	-	-	-	-	-	-	-	-	-	-	-
GM3 Gangliosidosis	-	-	-	-	-	-	-	-	-	-	-	-	-	-	-	-	-	-	-	-	-	-	-	-	-	-	-	-	-	-	-	-	-	-	-	-	-	-	-	-	-	-	-	-	-	-	-	-	-
HADH deficiency	-	-	-	-	-	-	-	-	-	-	-	-	-	-	-	-	-	-	-	-	-	-	-	-	-	-	-	-	-	-	-	-	-	-	-	-	-	-	-	-	-	-	-	-	-	-	-	-	-
Diffuse cerebral hypomyelination with cerebellar atrophy and hypoplasia of the corpus callosum	-	-	-	-	-	-	-	-	-	-	-	-	-	-	-	-	-	-	-	-	-	-	-	-	-	-	-	-	-	-	-	-	-	-	-	-	-	-	-	-	-	-	-	-	-	-	-	-	-
Hereditary diffuse leukoencephalopathy with axonal spheroids and pigmented glia	-	-	-	-	-	-	-	-	-	-	-	-	-	-	-	-	-	-	-	-	-	-	-	-	-	-	-	-	-	-	-	-	-	-	-	-	-	-	-	-	-	-	-	-	-	-	-	-	-
HELLP syndrome	-	-	-	-	-	-	-	-	-	-	-	-	-	50	50	-	140	140	-	220	220	-	190	190	-	50	50	-	-	-	-	-	-	-	-	-	-	-	-	-	-	-	-	-	-	-	-	-	-
3-hydroxy-3-methylglutaryl-CoA synthase deficiency	-	-	-	-	-	-	-	-	-	-	-	-	-	-	-	-	-	-	-	-	-	-	-	-	-	-	-	-	-	-	-	-	-	-	-	-	-	-	-	-	-	-	-	-	-	-	-	-	-
3-hydroxy-3-methylglutaric acidemia	-	-	-	-	-	-	-	-	-	-	-	-	-	-	-	-	-	-	-	-	-	-	-	-	-	-	-	-	-	-	-	-	-	-	-	-	-	-	-	-	-	-	-	-	-	-	-	-	-
HTLV-1 infection	10	10	20	-	10	10	-	-	10	10	10	10	20	30	40	10	30	50	20	60	80	30	60	90	40	50	90	40	60	100	60	80	140	90	120	210	100	130	230	110	150	250	110	140	240	100	120	210	60
HTLV-1-associated myelopathy	-	-	-	-	-	-	-	-	-	10	-	10	10	10	10	10	10	20	10	30	40	20	30	60	30	50	80	30	60	90	60	120	180	90	180	270	130	220	340	120	250	370	100	260	360	90	200	290	40
HTLV-1 carrier	10	10	20	-	-	10	-	-	-	-	10	10	10	30	30	20	80	100	20	90	110	30	120	150	30	130	160	40	130	170	70	140	210	90	190	280	120	210	330	130	210	340	130	200	330	130	200	340	90
HTLV-1 uveitis	-	-	-	-	-	-	-	-	-	-	-	-	-	-	-	-	-	-	-	-	-	10	10	20	-	10	10	10	10	10	-	10	10	10	10	20	-	20	20	10	20	30	-	10	20	-	10	10	-
Mitochondrial Hsp60 chaperonopathy	-	-	-	-	-	-	-	-	-	-	-	-	-	-	-	-	-	-	-	-	-	-	-	-	-	-	-	-	-	-	-	-	-	-	-	-	-	-	-	-	-	-	-	-	-	-	-	-	-
ICF syndrome	-	-	-	-	-	-	-	-	-	-	-	-	-	-	-	-	-	-	-	-	-	-	-	-	-	-	-	-	-	-	-	-	-	-	-	-	-	-	-	-	-	-	-	-	-	-	-	-	-
IMAge syndrome	-	-	-	-	-	-	-	-	-	-	-	-	-	-	-	-	-	-	-	-	-	-	-	-	-	-	-	-	-	-	-	-	-	-	-	-	-	-	-	-	-	-	-	-	-	-	-	-	-
IPEX syndrome	-	-	-	-	-	-	-	-	-	-	-	-	-	-	-	-	-	-	-	-	-	-	-	-	-	-	-	-	-	-	-	-	-	-	-	-	-	-	-	-	-	-	-	-	-	-	-	-	-
IRAK4 deficiency	-	-	-	-	-	-	-	-	-	-	-	-	-	-	-	-	-	-	-	-	-	-	-	-	-	-	-	-	-	-	-	-	-	-	-	-	-	-	-	-	-	-	-	-	-	-	-	-	-
Immunoglobulin A vasculitis	650	580	1240	1790	1630	3420	480	550	1030	140	190	340	90	160	250	80	130	210	100	130	240	90	140	230	80	100	180	60	70	130	90	90	190	120	130	240	170	150	310	150	180	340	170	190	360	120	170	300	100
Selective IgA deficiency	150	150	300	90	70	160	40	40	80	20	30	50	20	20	40	10	10	20	10	30	40	10	20	30	10	10	30	10	10	20	20	20	40	20	30	40	10	20	20	10	20	30	10	20	30	10	10	20	10
IgA nephropathy	50	60	120	430	330	750	890	790	1680	1780	1560	3340	1950	2220	4170	2080	2900	4970	2600	3660	6260	2890	3800	6690	2420	3110	5520	2600	2870	5470	3250	3130	6380	4200	4020	8220	4180	3960	8150	3580	3500	7080	3090	2740	5820	2330	2290	4620	1450
IgG4-related sclerosing cholangitis	-	-	-	-	-	-	-	-	-	-	-	-	-	-	-	-	-	-	-	-	-	-	-	-	-	-	-	-	-	-	-	-	-	-	-	-	-	-	-	-	-	-	-	-	-	-	-	-	-
IgG4-related disease	-	-	-	-	-	-	-	-	-	-	-	-	-	-	-	-	-	-	-	-	-	-	-	-	-	-	-	-	-	-	-	-	-	-	-	-	-	-	-	-	-	-	-	-	-	-	-	-	-
IgG4-related kidney disease	-	-	-	-	-	-	-	-	-	-	-	-	-	-	-	-	-	-	-	-	-	-	-	-	-	-	-	-	-	-	-	-	-	-	-	-	-	-	-	-	-	-	-	-	-	-	-	-	-
IgG4-related Mikulicz disease	-	-	-	-	-	-	-	-	-	-	-	-	-	-	-	-	-	-	-	-	-	-	-	-	-	-	-	-	-	-	-	-	-	-	-	-	-	-	-	-	-	-	-	-	-	-	-	-	-
IgG subclass deficiency	70	50	120	20	10	30	10	10	10	10	-	10	-	-	10	-	-	-	-	-	-	-	-	10	-	-	10	-	-	10	-	10	10	-	-	10	-	-	-	-	-	10	-	-	-	-	-	-	-
Selective IgM deficiency	10	10	30	10	10	10	-	-	10	-	-	10	-	-	10	-	-	-	-	10	10	-	-	10	-	10	10	-	10	10	-	-	-	10	10	10	-	10	10	10	10	20	10	10	10	10	10	10	-
Mucolipidosis type II	-	-	10	-	10	10	-	-	-	-	-	-	-	-	-	-	-	-	-	-	-	-	-	-	-	-	-	-	-	-	-	-	-	-	-	-	-	-	-	-	-	-	-	-	-	-	-	-	-
Keratitis-ichthyosis-deafness syndrome	-	-	-	-	-	-	-	-	-	-	-	-	-	-	-	-	-	-	-	-	-	-	-	-	-	-	-	-	-	-	-	-	-	-	-	-	-	-	-	-	-	-	-	-	-	-	-	-	-
L-Xylulosuria	-	-	-	-	-	-	-	-	-	-	-	-	-	-	-	-	-	-	-	-	-	-	-	-	-	-	-	-	-	-	-	-	-	-	-	-	-	-	-	-	-	-	-	-	-	-	-	-	-
LCAD deficiency	-	-	-	-	-	-	-	-	-	-	-	-	-	-	-	-	-	-	-	-	-	-	-	-	-	-	-	-	-	-	-	-	-	-	-	-	-	-	-	-	-	-	-	-	-	-	-	-	-
Lecithin Cholesterol Acyltransferase Deficiency	-	-	-	-	-	-	-	-	-	-	-	-	-	-	-	-	-	-	-	-	-	-	-	-	-	-	-	-	-	-	-	-	-	-	-	-	-	-	-	-	-	-	-	-	-	-	-	-	-
Long chain 3-hydroxyacyl-CoA dehydrogenase deficiency	-	-	-	-	-	-	-	-	-	-	-	-	-	-	-	-	-	-	-	-	-	-	-	-	-	-	-	-	-	-	-	-	-	-	-	-	-	-	-	-	-	-	-	-	-	-	-	-	-
Leukocyte adhesion deficiency type I	-	-	-	-	-	-	-	-	-	-	-	-	-	-	-	-	-	-	-	-	-	-	-	-	-	-	-	-	-	-	-	-	-	-	-	-	-	-	-	-	-	-	-	-	-	-	-	-	-
Lown-Ganong-Levine syndrome	-	-	-	10	10	10	20	10	30	10	20	30	-	10	10	10	10	20	10	20	30	-	30	30	-	20	20	10	30	40	10	30	40	20	40	60	20	50	60	10	40	50	10	50	60	30	50	80	20
isolated luteinizing hormone deficiency	-	-	-	-	-	-	-	-	-	-	-	-	-	-	-	-	-	-	-	-	-	-	-	-	-	-	-	-	-	-	-	-	-	-	-	-	-	-	-	-	-	-	-	-	-	-	-	-	-
LL leprosy	-	-	-	-	-	-	-	-	-	-	-	-	-	-	-	-	-	-	-	-	-	-	-	-	-	-	-	-	-	-	-	-	-	-	-	-	-	-	-	-	-	-	-	-	-	-	-	-	-
LMX1B-Associated Nephropathy	-	-	-	-	-	-	-	-	-	-	-	-	-	-	-	-	-	-	-	-	-	-	-	-	-	-	-	-	-	-	-	-	-	-	-	-	-	-	-	-	-	-	-	-	-	-	-	-	-
L-shaped kidney	-	-	-	-	-	-	-	-	-	-	-	-	-	-	-	-	-	-	-	-	-	-	-	-	-	-	-	-	-	-	-	-	-	-	-	-	-	-	-	-	-	-	-	-	-	-	-	-	-
MALT lymphoma	-	-	-	-	-	-	-	-	-	-	-	-	-	10	10	-	10	10	20	30	50	50	40	90	40	50	90	90	80	170	100	140	240	190	230	420	250	310	560	290	340	640	270	360	630	260	330	590	140
Medium-chain acyl-CoA dehydrogenase deficiency	-	-	-	-	-	-	-	-	-	-	-	-	-	-	-	-	-	-	-	-	-	-	-	-	-	-	-	-	-	-	-	-	-	-	-	-	-	-	-	-	-	-	-	-	-	-	-	-	-
Mitochondrial encephalomyopathy, lactic acidosis, and strokelike episodes syndrome	-	-	-	-	-	-	-	-	-	-	-	-	-	-	-	-	-	-	-	-	-	-	-	-	-	-	-	-	-	-	-	-	-	-	-	-	-	-	-	-	-	-	-	-	-	-	-	-	-
Myoclonus epilepsy associated with ragged-red fibers	-	-	-	-	-	-	-	-	-	-	-	-	-	-	-	-	-	-	-	-	-	-	-	-	-	-	-	-	-	-	-	-	-	-	-	-	-	-	-	-	-	-	-	-	-	-	-	-	-
MHC class I and II deficiencies	-	-	-	-	-	-	-	-	-	-	-	-	-	-	-	-	-	-	-	-	-	-	-	-	-	-	-	-	-	-	-	-	-	-	-	-	-	-	-	-	-	-	-	-	-	-	-	-	-
MHC class I deficiency	-	-	-	-	-	-	-	-	-	-	-	-	-	-	-	-	-	-	-	-	-	-	-	-	-	-	-	-	-	-	-	-	-	-	-	-	-	-	-	-	-	-	-	-	-	-	-	-	-
MHC class II deficiency	-	-	-	-	-	-	-	-	-	-	-	-	-	-	-	-	-	-	-	-	-	-	-	-	-	-	-	-	-	-	-	-	-	-	-	-	-	-	-	-	-	-	-	-	-	-	-	-	-
Mitochondrial neurogastrointestinal encephalomyopathy	-	-	-	-	-	-	-	-	-	-	-	-	-	-	-	-	-	-	-	-	-	-	-	-	-	-	-	-	-	-	-	-	-	-	-	-	-	-	-	-	-	-	-	-	-	-	-	-	-
MyD88 deficiency	-	-	-	-	-	-	-	-	-	-	-	-	-	-	-	-	-	-	-	-	-	-	-	-	-	-	-	-	-	-	-	-	-	-	-	-	-	-	-	-	-	-	-	-	-	-	-	-	-
NAGS deficiency	-	-	-	-	-	-	-	-	-	-	-	-	-	-	-	-	-	-	-	-	-	-	-	-	-	-	-	-	-	-	-	-	-	-	-	-	-	-	-	-	-	-	-	-	-	-	-	-	-
NK cell leukemia	-	-	-	-	-	-	-	-	-	-	-	-	-	-	-	-	-	-	-	-	-	-	-	-	-	-	-	-	-	-	-	-	-	-	-	-	-	-	-	-	-	-	-	-	-	-	-	-	-
NLRC4 mutation	-	-	-	-	-	-	-	-	-	-	-	-	-	-	-	-	-	-	-	-	-	-	-	-	-	-	-	-	-	-	-	-	-	-	-	-	-	-	-	-	-	-	-	-	-	-	-	-	-
P450 oxidoreductase deficiency	-	-	-	-	-	-	-	-	-	-	-	-	-	-	-	-	-	-	-	-	-	-	-	-	-	-	-	-	-	-	-	-	-	-	-	-	-	-	-	-	-	-	-	-	-	-	-	-	-
Pyogenic Arthritis, Pyoderma Gangrenosum, Acne Syndrome	-	-	-	-	-	-	-	-	-	-	-	-	-	-	-	-	-	-	-	-	-	-	-	-	-	-	-	-	-	-	-	-	-	-	-	-	-	-	-	-	-	-	-	-	-	-	-	-	-
PCDH19-related Syndrome	-	-	-	-	-	-	-	-	-	-	-	-	-	-	-	-	-	-	-	-	-	-	-	-	-	-	-	-	-	-	-	-	-	-	-	-	-	-	-	-	-	-	-	-	-	-	-	-	-
Peripheral demyelinating neuropathy, central dysmyelinating leukodystrophy, Waardenburg syndrome, and Hirschsprung disease	-	-	-	-	-	-	-	-	-	-	-	-	-	-	-	-	-	-	-	-	-	-	-	-	-	-	-	-	-	-	-	-	-	-	-	-	-	-	-	-	-	-	-	-	-	-	-	-	-
Phosphoenolpyruvate carboxykinase deficiency	-	-	-	-	-	-	-	-	-	-	-	-	-	-	-	-	-	-	-	-	-	-	-	-	-	-	-	-	-	-	-	-	-	-	-	-	-	-	-	-	-	-	-	-	-	-	-	-	-
PFAPA syndrome	-	-	-	-	-	-	-	-	-	-	-	-	-	-	-	-	-	-	-	-	-	-	-	-	-	-	-	-	-	-	-	-	-	-	-	-	-	-	-	-	-	-	-	-	-	-	-	-	-
Phosphoglycerate kinase deficiency	-	-	-	-	-	-	-	-	-	-	-	-	-	-	-	-	-	-	-	-	-	-	-	-	-	-	-	-	-	-	-	-	-	-	-	-	-	-	-	-	-	-	-	-	-	-	-	-	-
PMS2 deficiency	-	-	-	-	-	-	-	-	-	-	-	-	-	-	-	-	-	-	-	-	-	-	-	-	-	-	-	-	-	-	-	-	-	-	-	-	-	-	-	-	-	-	-	-	-	-	-	-	-
Purine nucleoside phosphorylase deficiency	-	-	-	-	-	-	-	-	-	-	-	-	-	-	-	-	-	-	-	-	-	-	-	-	-	-	-	-	-	-	-	-	-	-	-	-	-	-	-	-	-	-	-	-	-	-	-	-	-
Crow-Fukase syndrome	-	-	-	-	-	-	-	-	-	-	-	-	-	-	-	-	-	-	-	-	-	-	-	-	-	-	-	-	-	-	-	-	-	-	-	-	-	-	-	-	-	-	-	-	-	-	-	-	-
Long qt syndrome	70	70	140	400	300	700	860	790	1640	520	580	1100	80	200	280	80	170	250	70	210	280	90	240	330	90	250	340	120	250	370	130	280	400	180	340	520	220	420	630	230	490	720	240	520	760	240	530	760	200
Familial short QT syndrome	-	-	-	-	-	-	10	-	10	-	-	-	-	-	-	-	-	-	-	-	-	-	-	-	-	-	-	-	-	-	-	-	-	-	-	-	-	-	-	-	-	-	-	-	-	-	-	-	-
Q fever	-	-	-	-	-	-	-	-	-	-	-	-	-	-	-	-	-	10	-	10	10	-	10	10	-	-	-	10	-	10	-	10	10	10	-	10	-	-	-	-	-	-	-	-	10	-	-	-	-
Refractory anemia with excess blasts in transformation	-	-	-	-	-	-	-	-	-	-	-	-	-	-	-	-	-	-	-	-	-	-	-	-	-	-	-	-	-	-	-	-	-	-	-	10	10	10	10	20	10	20	20	10	30	20	10	30	20
RIDDLE syndrome	-	-	-	-	-	-	-	-	-	-	-	-	-	-	-	-	-	-	-	-	-	-	-	-	-	-	-	-	-	-	-	-	-	-	-	-	-	-	-	-	-	-	-	-	-	-	-	-	-
Remitting seronegative symmetrical synovitis with pitting edema	-	-	-	-	-	-	-	-	-	-	-	-	-	-	-	-	-	-	-	-	-	-	-	-	-	-	10	-	10	10	10	10	20	10	20	30	40	50	90	60	50	110	70	70	140	100	110	210	80
SAPHO syndrome	-	-	-	-	-	-	-	-	-	-	-	-	-	-	-	-	-	-	-	-	-	-	-	-	-	-	-	-	-	-	-	-	-	-	-	-	-	-	-	-	-	-	-	-	-	-	-	-	-
Short-chain acyl-CoA dehydrogenase deficiency	-	-	-	-	-	-	-	-	-	-	-	-	-	-	-	-	-	-	-	-	-	-	-	-	-	-	-	-	-	-	-	-	-	-	-	-	-	-	-	-	-	-	-	-	-	-	-	-	-
succinyl-CoA:3-ketoacid CoA transferase deficiency	-	-	-	-	-	-	-	-	-	-	-	-	-	-	-	-	-	-	-	-	-	-	-	-	-	-	-	-	-	-	-	-	-	-	-	-	-	-	-	-	-	-	-	-	-	-	-	-	-
SF-1 abnormality	-	-	-	-	-	-	-	-	-	-	-	-	-	-	-	-	-	-	-	-	-	-	-	-	-	-	-	-	-	-	-	-	-	-	-	-	-	-	-	-	-	-	-	-	-	-	-	-	-
Sigmoid colon ulcer	-	-	-	-	-	-	-	-	-	-	-	-	-	-	-	10	-	10	10	-	20	10	-	10	10	10	30	10	10	20	20	20	30	20	30	40	30	40	70	20	50	70	40	60	100	50	70	110	30
elongated sigmoid colon	50	50	100	20	10	30	10	-	10	10	10	20	-	10	10	10	20	30	20	40	60	30	80	110	40	70	110	50	100	150	70	110	180	100	180	270	150	220	380	240	260	500	300	280	580	390	320	710	270
Rectosigmoid Hirschsprung's disease	-	-	-	-	-	-	-	-	-	-	-	-	-	-	-	-	-	-	-	-	-	-	-	-	-	-	-	-	-	-	-	-	-	-	-	-	-	-	-	-	-	-	-	-	-	-	-	-	-
congenital anomalies of the sigmoid colon	-	-	-	-	-	-	-	-	-	-	-	-	-	-	-	-	-	-	-	-	-	-	-	-	-	-	-	-	-	-	-	-	-	-	-	-	-	-	-	-	-	-	-	-	-	-	-	-	-
Sigmoid kidney	-	-	-	-	-	-	-	-	-	-	-	-	-	-	-	-	-	-	-	-	-	-	-	-	-	-	-	-	-	-	-	-	-	-	-	-	-	-	-	-	-	-	-	-	-	-	-	-	-
TAFRO syndrome	-	-	-	-	-	-	-	-	-	-	-	-	-	-	-	-	-	-	-	-	-	-	-	-	-	-	-	-	-	-	-	-	-	-	-	-	-	-	-	-	-	-	-	-	-	-	-	-	-
Thrombocytopenia with absent radii	-	-	-	-	-	-	-	-	-	-	-	-	-	-	-	-	-	-	-	-	-	-	-	-	-	-	-	-	-	-	-	-	-	-	-	-	-	-	-	-	-	-	-	-	-	-	-	-	-
thyroxine-binding globulin abnormalities	10	-	10	-	-	10	-	-	-	-	-	-	-	-	-	-	-	-	-	10	10	-	10	10	-	-	-	-	-	-	-	-	-	-	-	10	-	10	10	-	-	-	-	-	-	-	-	-	-
TBG deficiency	-	-	10	-	-	-	-	-	-	-	-	-	-	-	-	-	-	-	-	-	-	-	-	-	-	-	-	-	-	10	-	-	-	-	-	-	-	-	10	-	-	-	-	-	10	-	-	-	-
thyroxine-binding globulin excess	-	-	-	-	-	-	-	-	-	-	-	-	-	-	-	-	20	20	-	30	30	-	20	20	-	10	10	-	-	10	-	-	-	-	-	-	-	-	10	-	-	-	-	-	10	-	10	10	-
Hypothyroidism	-	-	-	-	-	-	-	-	-	-	-	-	-	-	-	-	-	-	-	-	-	-	10	10	-	10	10	-	-	10	-	-	-	-	-	10	-	-	-	-	-	-	-	-	-	-	10	10	-
TNF receptor-associated periodic fever syndrome	-	-	-	-	-	-	-	-	-	-	-	-	-	-	-	-	-	-	-	-	-	-	-	-	-	-	-	-	-	-	-	-	-	-	-	-	-	-	-	-	-	-	-	-	-	-	-	-	-
Transient receptor potential cation channel, vanilloid subfamily, member 4 -associated disorders	-	-	-	-	-	-	-	-	-	-	-	-	-	-	-	-	-	-	-	-	-	-	-	-	-	-	-	-	-	-	-	-	-	-	-	-	-	-	-	-	-	-	-	-	-	-	-	-	-
TSH-secreting pituitary adenoma	-	-	-	-	-	-	-	-	-	-	-	-	-	10	10	-	10	10	10	20	30	10	20	30	10	10	20	20	10	30	10	20	30	20	20	40	10	30	40	20	20	40	10	10	20	10	10	30	10
Isolated thyroid-stimulating hormone deficiency	-	-	-	-	-	-	-	-	-	-	-	-	-	-	-	-	-	-	-	-	-	-	-	-	-	-	-	-	-	-	-	-	-	-	-	-	-	-	10	-	-	-	-	-	-	-	-	-	-
TT type leprosy	-	-	-	-	-	-	-	-	-	-	-	-	-	-	-	-	-	-	-	-	-	-	-	-	-	-	-	-	-	-	-	-	-	-	-	-	-	-	-	-	-	-	-	-	-	-	-	-	-
Allgrove syndrome	-	-	-	-	-	-	-	-	-	-	-	-	-	-	-	-	-	-	-	-	-	-	-	-	-	-	-	-	-	-	-	-	-	-	-	-	-	-	-	-	-	-	-	-	-	-	-	-	-
T-cell prolymphocytic leukemia	-	-	-	-	-	-	-	-	-	-	-	-	-	-	-	-	-	-	-	-	-	-	-	-	-	-	-	-	-	-	-	-	-	-	-	-	-	-	-	-	-	-	-	-	-	-	-	-	-
T-cell large granular lymphocyte leukemia	-	-	-	-	-	-	-	-	-	-	-	-	-	-	-	-	-	-	-	-	-	-	-	-	-	-	-	-	-	-	-	-	-	-	-	-	-	-	-	-	-	-	-	-	-	-	-	-	-
Precursor T lymphoblastic lymphoma	-	-	-	-	-	-	-	-	-	-	-	-	-	-	-	-	-	-	-	-	-	-	-	-	-	-	-	-	-	-	-	-	-	-	-	-	-	-	-	-	-	-	-	-	-	-	-	-	-
VATER syndrome	-	-	-	-	-	-	-	-	-	-	-	-	-	-	-	-	-	-	-	-	-	-	-	-	-	-	-	-	-	-	-	-	-	-	-	-	-	-	-	-	-	-	-	-	-	-	-	-	-
Vipoma	10	-	10	-	-	-	-	-	-	-	-	-	-	-	-	-	-	-	-	-	-	-	-	-	10	-	10	-	-	-	-	-	-	-	-	10	-	-	-	-	-	-	-	-	-	10	-	10	-
Very-long-chain acyl-CoA dehydrogenase deficiency	-	-	-	-	-	-	-	-	-	-	-	-	-	-	-	-	-	-	-	-	-	-	-	-	-	-	-	-	-	-	-	-	-	-	-	-	-	-	-	-	-	-	-	-	-	-	-	-	-
WPW syndrome	190	140	320	820	820	1640	1400	1270	2670	1500	1080	2570	490	450	940	480	500	980	600	560	1170	830	630	1460	870	570	1440	980	640	1620	1220	700	1920	1720	1130	2850	1910	1280	3190	1790	1260	3060	1560	1220	2780	1270	1200	2470	750
Monosomy X	-	-	-	-	-	-	-	-	-	-	-	-	-	-	-	-	-	-	-	-	-	-	-	-	-	-	-	-	-	-	-	-	-	-	-	-	-	-	-	-	-	-	-	-	-	-	-	-	-
Pentasomy X	-	-	-	-	-	-	-	-	-	-	-	-	-	-	-	-	-	-	-	-	-	-	-	-	-	-	-	-	-	-	-	-	-	-	-	-	-	-	-	-	-	-	-	-	-	-	-	-	-
49,XXXXY syndrome	-	-	-	-	-	-	-	-	-	-	-	-	-	-	-	-	-	-	-	-	-	-	-	-	-	-	-	-	-	-	-	-	-	-	-	-	-	-	-	-	-	-	-	-	-	-	-	-	-
48 XXXX syndrome	-	-	-	-	-	-	-	-	-	-	-	-	-	-	-	-	-	-	-	-	-	-	-	-	-	-	-	-	-	-	-	-	-	-	-	-	-	-	-	-	-	-	-	-	-	-	-	-	-
Trisomy X	-	20	20	-	10	10	-	-	-	-	-	-	-	-	-	-	-	-	-	-	-	-	-	-	-	-	-	-	-	-	-	-	-	-	-	-	-	-	-	-	-	-	-	-	-	-	-	-	-
47,XXY syndrome	-	-	-	-	-	-	-	-	-	-	-	-	-	-	-	-	-	-	-	-	-	-	-	-	-	-	-	-	-	-	-	-	-	-	-	-	-	-	-	-	-	-	-	-	-	-	-	-	-
X-linked hyper-IgM syndrome	-	-	-	-	-	-	-	-	-	-	-	-	-	-	-	-	-	-	-	-	-	-	-	-	-	-	-	-	-	-	-	-	-	-	-	-	-	-	-	-	-	-	-	-	-	-	-	-	-
X-linked severe combined immunodeficiency	-	-	-	-	-	-	-	-	-	-	-	-	-	-	-	-	-	-	-	-	-	-	-	-	-	-	-	-	-	-	-	-	-	-	-	-	-	-	-	-	-	-	-	-	-	-	-	-	-
x-linked hydrocephalus	-	-	-	-	-	-	-	-	-	-	-	-	-	-	-	-	-	-	-	-	-	-	-	-	-	-	-	-	-	-	-	-	-	-	-	-	-	-	-	-	-	-	-	-	-	-	-	-	-
Recessive X-linked ichtyosis	-	-	-	-	-	-	-	-	-	-	-	-	-	-	-	-	-	-	-	-	-	-	-	-	-	-	-	-	-	-	-	-	-	-	-	-	-	-	-	-	-	-	-	-	-	-	-	-	-
X-linked agammaglobulinemia	20	-	20	10	-	10	30	-	30	20	-	20	20	-	20	10	-	10	10	-	10	10	-	10	-	-	-	-	-	-	-	-	-	-	-	-	-	-	-	-	-	-	-	-	-	-	-	-	-
X-linked lymphoproliferative syndrome	-	-	-	-	-	-	-	-	-	-	-	-	-	-	-	-	-	-	-	-	-	-	-	-	-	-	-	-	-	-	-	-	-	-	-	-	-	-	-	-	-	-	-	-	-	-	-	-	-
Zap-70 deficiency	-	-	-	-	-	-	-	-	-	-	-	-	-	-	-	-	-	-	-	-	-	-	-	-	-	-	-	-	-	-	-	-	-	-	-	-	-	-	-	-	-	-	-	-	-	-	-	-	-
Aarskog syndrome	-	-	-	-	-	-	-	-	-	-	-	-	-	-	-	-	-	-	-	-	-	-	-	-	-	-	-	-	-	-	-	-	-	-	-	-	-	-	-	-	-	-	-	-	-	-	-	-	-
Arnold-Chiari malformation	90	100	190	120	130	250	120	140	260	100	130	230	50	90	140	40	90	130	40	90	130	40	110	140	30	80	110	20	70	90	30	100	130	30	100	130	40	110	140	30	100	130	20	70	90	10	40	60	-
Aicardi syndrome	-	30	30	-	20	20	-	10	10	-	10	10	-	10	10	-	10	10	-	-	-	-	-	-	-	-	-	-	-	-	-	-	-	-	-	-	-	-	-	-	-	-	-	-	-	-	-	-	-
Isaacs syndrome	-	-	-	-	-	-	-	-	-	-	-	-	-	-	-	-	-	10	-	10	10	-	-	10	10	10	10	10	-	10	10	-	10	-	10	10	-	-	10	-	-	10	-	-	-	-	-	10	-
Eisenmenger syndrome	20	20	40	10	10	20	20	20	40	20	20	40	30	30	60	40	60	90	30	60	90	20	60	90	30	30	60	20	30	50	20	40	60	10	30	40	20	20	40	10	20	30	10	10	20	10	20	30	10
Disorder of zinc metabolism and transport	10	-	10	-	-	-	-	-	-	-	-	-	-	-	-	-	-	-	-	-	10	-	-	-	10	-	10	10	-	10	10	10	20	20	20	30	10	20	30	20	20	40	20	20	50	10	20	30	10
Blue Rubber Bleb Nevus Syndrome	-	-	10	-	-	-	-	-	-	-	-	-	-	-	-	-	-	-	-	-	-	-	-	-	-	-	-	-	-	-	-	-	-	-	-	-	-	-	-	-	-	-	-	-	-	-	-	-	-
Amoebic keratitis	-	-	-	-	-	-	-	10	10	20	60	90	80	80	160	40	60	100	40	40	80	30	30	50	20	20	40	20	30	50	10	20	30	10	10	20	-	10	10	10	10	20	10	10	20	-	10	10	-
Subacute necrotizing myelitis	-	-	-	-	-	-	-	-	-	-	-	-	-	-	-	-	-	-	-	-	-	-	-	-	-	-	-	-	-	-	-	-	-	-	-	-	-	-	-	-	-	-	-	-	-	-	-	-	-
Subacute sclerosing panencephalitis	10	20	30	10	10	20	20	10	30	30	20	50	20	30	40	20	20	30	20	20	30	20	10	30	-	10	10	10	10	20	-	-	10	-	10	10	10	10	20	-	10	20	10	10	10	10	10	20	-
Subacute cerebellar degeneration	-	-	-	-	-	-	-	-	-	-	-	-	-	-	-	-	-	-	-	-	-	-	-	-	-	-	-	-	-	-	-	-	10	10	10	10	10	-	10	10	10	20	10	-	10	10	10	10	10
Subacute anterior uveitis	-	-	-	-	-	-	-	-	-	-	-	-	-	-	-	-	-	-	-	-	-	-	-	-	-	-	-	-	-	10	-	-	-	-	-	10	-	-	-	10	-	10	-	-	-	-	-	10	-
Subacute cutaneous lupus erythematosus	-	-	-	-	-	-	-	-	-	-	-	10	-	10	10	-	10	10	10	20	20	10	20	30	10	10	20	10	10	20	-	10	20	10	10	20	10	20	30	-	10	10	-	10	10	-	-	10	10
Ameloblastic carcinoma	-	-	-	-	-	-	-	-	-	-	-	-	-	-	-	-	-	-	-	-	-	-	-	-	-	-	-	-	-	-	-	-	-	-	-	-	-	-	-	-	-	-	-	-	-	-	-	-	-
Malignant granular cell tumor	-	-	-	-	-	-	-	-	-	-	-	-	-	-	-	-	-	-	-	10	10	-	-	-	-	-	-	-	-	-	-	10	10	-	10	10	-	-	-	-	-	-	-	-	-	-	-	-	-
Rheumatoid vasculitis	-	-	-	-	-	-	-	-	-	10	10	10	20	50	60	20	70	90	40	100	140	50	180	230	60	180	240	90	280	370	140	400	540	280	710	980	360	890	1250	470	1090	1560	400	950	1350	310	710	1020	170
Malignant mesenchymal tumor	-	-	-	-	-	-	-	-	-	-	-	-	-	-	-	-	-	-	-	-	-	-	-	-	-	-	10	-	-	-	10	-	10	-	10	10	10	10	20	10	-	10	20	10	30	10	10	30	10
Malignant thymoma	-	-	-	-	-	-	-	-	-	-	-	-	10	-	10	10	10	20	30	20	50	50	40	90	50	50	100	60	60	110	90	90	180	150	110	260	150	150	300	120	140	260	110	130	240	90	100	190	40
Solitary fibrous tumor/hemangiopericytoma	-	-	-	-	-	-	-	-	-	-	-	-	-	-	-	-	-	-	-	-	-	-	-	-	-	-	-	-	-	-	-	-	-	-	-	-	-	-	-	-	-	-	-	-	-	-	-	-	-
Malignant tumor of thyroid gland	-	-	-	-	-	-	10	-	10	10	20	30	20	60	80	20	150	170	40	270	310	80	460	540	100	510	610	110	670	780	120	880	1000	180	1340	1520	250	1840	2090	200	1340	1540	190	1140	1330	140	820	960	70
Malignant hyperthermia of anesthesia	-	10	10	-	-	10	-	-	10	-	-	10	10	-	10	-	-	-	10	10	10	10	-	10	-	10	10	10	-	10	10	10	10	10	10	10	10	10	20	10	10	20	10	10	20	20	10	20	10
Malignant melanoma	10	10	20	10	10	20	10	30	30	20	30	50	30	50	80	50	110	160	80	170	250	120	240	360	140	240	380	160	250	420	240	370	610	370	460	830	500	620	1120	590	630	1220	590	700	1290	570	630	1200	370
Malignancy in giant cell tumour of bone	-	-	-	-	-	-	-	-	-	-	-	-	-	-	-	-	-	-	-	-	-	-	-	-	-	-	-	-	-	-	-	-	-	-	-	-	-	-	-	-	-	-	-	-	-	-	-	-	-
Neuroleptic malignant syndrome	10	-	10	10	-	10	10	10	20	30	40	70	50	70	120	120	80	200	140	100	240	170	130	300	220	140	360	220	180	400	240	160	400	300	220	520	370	240	610	300	270	570	310	300	610	290	300	590	200
Glial tumor	20	10	30	40	30	70	40	40	70	60	30	90	50	50	100	80	80	160	130	120	250	200	130	330	210	130	340	170	130	310	200	140	340	280	220	500	280	190	480	270	190	460	220	150	380	160	140	300	90
Neuroendocrine carcinoma of pancreas	-	-	-	-	-	-	-	-	-	-	-	-	-	-	10	-	-	10	10	10	20	10	10	30	30	20	40	30	20	50	30	30	60	40	50	80	50	50	100	60	60	120	40	40	90	30	40	80	20
Undifferentiated pleomorphic sarcoma	-	-	-	-	-	-	-	-	-	-	-	10	-	-	10	10	10	10	10	10	20	20	20	30	20	10	30	30	20	50	30	20	50	50	50	100	70	70	140	90	50	150	110	70	180	110	80	190	70
Malignant somatostatinoma	-	-	-	-	-	-	-	-	-	-	-	-	-	-	-	-	-	-	-	-	-	-	-	-	-	-	-	-	-	-	-	-	-	-	-	-	-	-	-	-	-	-	-	-	-	-	-	-	-
malignant mesothelioma	-	-	-	-	-	-	-	-	-	-	-	-	-	-	-	-	-	-	-	10	10	10	-	10	10	10	10	10	-	20	10	10	30	40	10	50	50	20	80	90	30	120	100	30	130	110	30	140	70
Malignant soft tissue tumor	-	-	-	-	-	-	-	-	-	-	-	-	-	-	-	-	-	-	-	-	-	-	-	-	-	-	-	-	-	-	-	-	-	-	-	-	-	-	-	-	-	-	-	-	-	-	-	-	-
Malignant peritoneal mesothelioma	-	-	-	-	-	-	-	-	-	-	-	-	-	-	-	-	-	-	-	-	-	-	-	-	-	-	-	-	-	10	-	10	10	10	10	10	10	10	10	10	10	20	10	10	20	-	-	10	-
malignant peripheral nerve sheath tumor	-	-	-	-	-	-	-	-	-	-	-	-	-	-	-	-	-	-	-	-	-	-	-	-	-	-	-	-	-	-	-	-	-	-	-	-	-	-	-	-	-	-	-	-	-	-	-	-	-
Malignant rhabdoid tumour	-	-	-	-	-	-	-	-	-	-	-	-	-	-	-	-	-	-	-	-	-	-	-	-	-	-	-	-	-	-	-	-	-	-	-	-	-	-	-	-	-	-	-	-	-	-	-	-	-
Yawn	-	-	-	10	10	10	-	-	10	-	-	-	-	-	-	-	-	-	-	-	-	-	-	10	-	-	-	-	-	-	-	-	-	-	-	-	-	-	-	-	-	10	-	-	10	-	10	10	-
Morning glory disc anomaly	20	30	50	20	30	50	20	30	50	20	20	30	10	20	20	-	10	10	-	10	10	-	-	10	10	-	10	-	-	-	-	10	10	-	-	10	-	10	10	-	10	10	-	10	10	-	10	10	-
Bruise	20	20	40	10	-	10	-	-	-	-	10	10	-	10	10	-	10	10	-	10	10	-	-	-	-	-	-	-	-	-	-	-	-	-	-	-	-	-	-	-	-	10	-	-	-	-	-	-	-
Phocomelia	-	-	-	-	-	-	-	-	-	-	-	-	-	-	-	-	-	-	-	-	-	-	-	-	-	-	-	-	-	-	-	-	-	-	-	-	-	-	-	-	-	-	-	-	-	-	-	-	-
juvenile osteochondrosis	-	-	-	-	-	-	-	-	-	-	-	-	-	-	-	-	-	-	-	-	-	-	-	-	-	-	-	-	-	-	-	-	-	-	-	-	-	-	-	-	-	-	-	-	-	-	-	-	-
Achard-Thiers syndrome	-	-	-	-	-	-	-	-	-	-	-	-	-	-	-	-	-	-	-	-	-	-	-	-	-	-	-	-	-	-	-	-	-	-	-	-	-	-	-	-	-	-	-	-	-	-	-	-	-
Addison's disease	10	10	20	10	10	20	20	20	40	20	20	40	30	40	70	30	40	70	40	50	100	60	80	140	50	80	130	70	80	150	100	120	220	160	150	310	250	230	480	320	250	570	360	280	640	500	350	840	400
Aspartylglucosaminuria	-	-	-	-	-	-	-	-	-	-	-	-	-	-	-	-	-	-	-	-	-	-	-	-	-	-	-	-	-	-	-	-	-	-	-	-	-	-	-	-	-	-	-	-	-	-	-	-	-
Asperger syndrome	480	170	650	3230	820	4050	2810	840	3640	1310	550	1860	780	350	1130	650	300	950	490	300	780	310	200	500	180	120	300	100	50	150	50	30	80	20	20	40	20	10	30	10	10	10	10	-	10	10	-	10	-
Aspergillosis	30	20	50	20	10	30	20	20	40	20	20	40	30	30	60	50	40	90	40	40	80	70	50	120	80	60	140	80	70	150	130	110	240	240	170	410	340	200	540	410	240	650	430	270	700	510	300	810	360
Aspergillus Invasive Otitis Externa	-	-	-	-	-	-	-	-	-	-	-	-	-	-	-	-	-	-	-	-	-	-	-	-	-	-	-	-	-	-	-	-	-	-	10	10	-	-	-	-	-	10	-	10	10	-	-	10	-
Paracetamol poisoning	10	10	10	-	-	-	-	10	10	10	80	90	20	100	120	10	50	60	20	40	50	20	20	40	10	10	20	-	10	10	-	10	10	-	10	10	10	-	10	10	-	10	-	10	10	10	-	10	10
acetonemia	690	560	1250	390	270	660	130	90	220	30	30	60	20	40	60	20	40	60	20	20	40	20	30	50	10	20	30	10	20	30	10	20	30	20	30	50	20	10	30	20	20	30	20	20	40	20	20	40	10
Acetoneuria	210	180	390	350	260	610	90	80	170	30	20	50	10	10	20	10	20	30	10	20	30	10	20	30	10	10	20	-	10	10	-	10	10	10	10	10	-	10	10	10	10	20	10	10	10	-	10	10	10
Adair-Dighton syndrome	-	-	-	-	-	-	-	-	-	-	-	-	-	-	-	-	-	-	-	-	-	-	-	-	-	-	-	-	-	-	-	-	-	-	-	-	-	-	-	-	-	-	-	-	-	-	-	-	-
Adams-Stokes Syndrome	-	-	-	-	-	-	10	10	20	20	20	50	20	20	40	20	30	50	40	30	70	50	40	90	60	40	100	80	60	140	130	70	200	260	180	440	440	280	710	610	520	1130	910	700	1620	1100	1030	2140	1050
Adams-Stokes attacks	-	-	-	-	-	10	10	-	10	10	20	40	10	10	20	20	20	30	20	20	40	30	20	50	40	10	50	40	30	70	50	40	90	90	70	160	200	140	340	330	210	540	360	280	640	490	400	880	440
Usher syndrome	-	-	-	-	-	-	-	-	-	-	-	-	-	-	-	-	-	-	-	-	-	-	-	-	-	-	-	-	-	-	-	-	-	-	-	-	-	-	-	-	-	-	-	-	-	-	-	-	-
Asherman syndrome	-	-	-	-	-	-	-	-	-	-	-	-	-	-	-	-	40	40	-	80	80	-	130	130	-	50	50	-	20	20	-	-	-	-	-	10	-	-	-	-	-	-	-	-	-	-	-	-	-
Compressed face	-	-	-	-	-	-	-	-	-	-	-	-	-	-	-	-	-	-	-	-	-	-	-	-	-	-	-	-	-	-	-	-	-	-	-	-	-	-	-	-	-	-	-	-	-	-	-	-	-
Apple peel syndrome	-	-	-	-	-	-	-	-	-	-	-	-	-	-	-	-	-	-	-	-	-	-	-	-	-	-	-	-	-	-	-	-	-	-	-	-	-	-	-	-	-	-	-	-	-	-	-	-	-
atheroma	300	260	550	350	370	720	650	760	1410	1510	1410	2920	2630	2450	5080	4080	3250	7330	5760	3970	9720	6850	4370	11220	6290	3750	10040	5770	3590	9360	5720	3410	9130	7000	4150	11150	8050	4360	12400	7140	4040	11180	6490	3670	10150	5550	3080	8630	3360
Adie's Pupil	-	-	-	-	-	10	-	-	-	-	-	-	-	-	10	-	10	10	10	10	10	10	20	20	10	30	30	-	30	30	10	30	40	10	40	40	10	40	50	10	40	40	10	30	40	10	10	20	-
Adenine phosphoribosyltransferase deficiency	-	-	-	-	-	-	-	-	-	-	-	-	-	-	-	-	-	-	-	-	-	-	-	-	-	-	-	-	-	-	-	-	-	-	-	-	-	-	-	-	-	-	-	-	-	-	-	-	-
Atopic keratoconjunctivitis	-	-	-	-	-	-	-	-	-	-	-	-	-	-	-	-	-	-	-	-	-	-	-	-	-	-	-	-	-	-	-	-	-	-	-	-	-	-	-	-	-	-	-	-	-	-	-	-	-
Atopic myelitis	-	-	-	-	-	-	-	-	-	-	-	-	-	-	-	-	-	-	-	-	-	-	-	-	-	-	-	-	-	-	-	-	-	-	-	-	-	-	-	-	-	-	-	-	-	-	-	-	-
Anisakiasis	-	-	-	-	-	-	-	-	10	-	-	10	20	10	30	30	20	50	80	40	130	90	50	140	80	40	120	60	50	120	100	40	130	120	50	180	130	110	240	100	90	190	50	40	100	40	40	70	20
anisakid larvae infection	-	-	-	-	-	-	-	-	-	-	-	-	-	-	-	-	-	-	-	-	-	-	-	-	-	-	10	-	-	10	-	-	-	-	-	-	-	10	10	-	10	10	-	-	10	-	-	-	-
Hanot-Chauffard Syndrome	-	-	-	-	-	-	-	-	-	-	-	-	-	-	-	-	-	-	-	-	-	-	-	-	-	-	-	-	-	-	-	-	-	-	-	-	-	-	-	-	-	-	-	-	-	-	-	-	-
African tick typhus	-	-	-	-	-	-	-	-	-	-	-	-	-	-	-	-	-	-	-	-	-	-	-	-	-	-	-	-	-	-	-	-	-	-	-	-	-	-	-	-	-	-	-	-	-	-	-	-	-
African trypanosomiasis	-	-	-	-	-	-	-	-	-	-	-	-	-	-	-	-	-	-	-	-	-	-	-	-	-	-	-	-	-	-	-	-	-	-	-	-	-	-	-	-	-	-	-	-	-	-	-	-	-
Absinthemia	-	-	-	-	-	-	-	-	-	-	-	-	-	-	-	-	-	-	-	-	-	-	-	-	-	-	-	-	-	-	-	-	-	-	-	-	-	-	-	-	-	-	-	-	-	-	-	-	-
Absinthe addiction	-	-	-	-	-	-	-	-	-	-	-	-	-	-	-	-	-	-	-	-	-	-	-	-	-	-	-	-	-	-	-	-	-	-	-	-	-	-	-	-	-	-	-	-	-	-	-	-	-
Ataxia-oculomotor apraxia type 1	-	-	-	-	-	-	-	-	-	-	-	-	-	-	-	-	-	-	-	-	-	-	-	-	-	-	-	-	-	-	-	-	-	-	-	-	-	-	-	-	-	-	-	-	-	-	-	-	-
Apert syndrome	20	10	30	20	30	50	10	10	20	10	10	10	-	-	10	-	10	10	-	-	-	-	-	-	-	-	-	-	-	-	-	-	-	-	-	-	-	-	-	-	-	-	-	-	-	-	-	-	-
Amino aciduria	10	10	10	10	-	10	-	-	10	-	-	-	-	-	-	-	-	-	-	-	-	-	-	-	-	-	-	-	-	-	-	-	-	-	-	-	-	-	-	-	-	-	-	-	-	-	-	-	-
amylase deficiency	-	-	-	-	-	-	-	-	-	-	-	-	-	-	-	-	-	-	-	-	-	-	-	-	-	-	-	-	-	-	-	-	-	-	-	-	-	-	-	-	-	-	-	-	-	-	-	-	-
Amyloidosis	-	-	10	10	10	20	10	10	20	20	20	40	30	30	60	40	50	90	70	110	170	110	110	210	130	170	290	150	210	350	240	310	540	370	560	930	510	650	1160	580	780	1350	570	740	1310	480	670	1150	300
Lichen amyloidosis	-	-	-	-	10	10	10	10	10	-	10	10	20	30	50	50	70	110	80	70	150	100	110	200	80	100	180	80	70	150	90	60	140	120	70	190	100	50	150	150	70	220	150	90	230	120	60	180	90
amyloid neuropathy	-	-	-	-	-	-	-	-	-	-	-	-	-	-	-	-	-	-	-	-	-	-	-	-	-	-	-	-	-	10	-	-	-	10	10	10	10	-	10	10	10	10	10	10	10	10	10	10	-
Amyloid polyneuropathy	-	-	-	-	-	-	-	-	-	-	-	-	-	-	-	-	-	-	-	-	-	-	-	10	-	-	-	-	-	-	-	-	10	10	-	10	10	10	20	10	10	10	10	10	20	10	-	10	10
Amoebiasis	-	-	-	-	-	-	-	-	-	10	-	10	20	10	40	70	20	90	130	20	150	210	30	240	170	10	180	130	20	140	110	10	120	130	10	130	110	10	120	50	10	60	40	-	40	30	10	40	20
Alagille syndrome	40	30	80	20	20	40	20	20	40	10	20	30	10	10	20	10	-	10	-	10	10	-	-	-	-	-	-	-	-	-	-	-	-	-	-	-	-	-	-	-	-	-	-	-	-	-	-	-	-
Allan-Herndon-Dudley syndrome	-	-	-	-	-	-	-	-	-	-	-	-	-	-	-	-	-	-	-	-	-	-	-	-	-	-	-	-	-	-	-	-	-	-	-	-	-	-	-	-	-	-	-	-	-	-	-	-	-
Arima syndrome	-	-	-	-	-	-	-	-	-	-	-	-	-	-	-	-	-	-	-	-	-	-	-	-	-	-	-	-	-	-	-	-	-	-	-	-	-	-	-	-	-	-	-	-	-	-	-	-	-
Alkaptonuria	-	-	-	-	-	-	-	-	-	-	-	-	-	-	-	-	-	-	-	-	-	-	-	-	-	-	-	-	-	-	-	-	-	-	-	-	-	-	-	10	-	10	10	-	10	-	-	10	-
ochronotic arthritis	-	-	-	-	-	-	-	-	-	-	-	-	-	-	-	-	-	-	-	-	-	-	-	-	-	-	-	-	-	-	-	-	-	-	-	-	-	-	-	-	-	-	-	-	-	-	-	-	-
alkalinuria	-	-	-	-	-	-	-	-	-	-	-	-	-	-	-	-	-	10	-	-	-	-	-	-	-	-	10	-	-	-	-	-	-	-	-	10	-	-	10	10	-	10	-	10	10	10	10	10	10
Argininosuccinic aciduria	-	10	10	10	-	10	-	10	10	-	-	10	-	10	10	10	-	10	-	-	-	-	10	10	-	-	-	-	-	-	-	-	-	-	-	-	-	-	-	-	-	-	-	-	-	-	-	-	-
Argentine hemorrhagic fever	-	-	-	-	-	-	-	-	-	-	-	-	-	-	-	-	-	-	-	-	-	-	-	-	-	-	-	-	-	-	-	-	-	-	-	-	-	-	-	-	-	-	-	-	-	-	-	-	-
Aldosterone synthase deficiency	-	-	-	-	-	-	-	-	-	-	-	-	-	-	-	-	-	-	-	-	-	-	-	-	-	-	-	-	-	-	-	-	-	-	-	-	-	-	-	-	-	-	-	-	-	-	-	-	-
Alpers-Huttenlocher syndrome	-	-	-	-	-	-	-	-	-	-	-	-	-	-	-	-	-	-	-	-	-	-	-	-	-	-	-	-	-	-	-	-	-	-	-	-	-	-	-	-	-	-	-	-	-	-	-	-	-
Alpha-1-antitrypsin deficiency	10	-	10	-	-	-	-	-	-	-	-	-	-	-	-	-	-	-	-	-	-	-	-	-	-	-	-	-	-	10	-	-	-	10	-	10	-	-	-	-	-	-	-	-	10	-	-	-	-
Alpha-1-antitrypsin deficiency	-	-	-	-	-	-	-	-	-	-	-	-	-	-	-	-	-	-	-	-	-	-	-	-	-	-	-	-	-	-	-	-	-	-	-	-	-	-	-	-	-	-	-	-	-	-	-	-	-
Alpha 2 macroglobulin deficiency	-	-	-	-	-	-	-	-	-	-	-	-	-	-	-	-	-	-	-	-	-	-	-	-	-	-	-	-	-	-	-	-	-	-	-	-	-	-	-	-	-	-	-	-	-	-	-	-	-
α-thalassemia	10	-	10	-	-	-	-	-	10	-	-	-	-	-	-	-	-	-	-	-	-	-	-	-	-	-	-	-	-	-	-	-	-	-	-	-	-	-	-	-	-	-	-	-	-	-	-	-	-
Alpha heavy chain disease	-	-	-	-	-	-	-	-	-	-	-	-	-	-	-	-	-	-	-	-	-	-	-	-	-	-	-	-	-	-	-	-	-	-	-	-	-	-	-	-	-	-	-	-	-	-	-	-	-
Alpha lipoprotein deficiency	-	-	-	-	-	-	-	-	-	-	-	-	-	-	-	-	-	-	-	-	-	-	-	-	-	-	-	-	-	-	-	-	-	-	-	-	-	-	-	-	-	-	-	-	-	-	-	-	-
albert's disease	-	-	-	-	-	-	-	-	-	-	-	-	-	-	-	-	-	-	-	-	-	-	-	-	-	-	-	-	-	-	-	-	-	-	-	-	-	-	-	-	-	-	-	-	-	-	-	-	-
Arbovirus fever	-	-	-	-	-	-	-	-	-	-	-	-	-	-	-	-	-	-	-	-	-	-	-	-	-	-	-	-	-	-	-	-	-	-	-	-	-	-	-	-	-	-	-	-	-	-	-	-	-
arbovirus encephalitis	-	-	-	-	-	-	-	-	-	-	-	-	-	-	-	-	-	-	-	-	-	-	-	-	-	-	-	-	-	-	-	-	-	-	-	-	-	-	-	-	-	-	-	-	-	-	-	-	-
Alport's Syndrome	20	10	30	40	50	90	50	30	80	60	40	100	60	40	100	50	40	80	40	30	60	40	30	60	30	20	50	10	10	20	10	20	30	10	10	20	-	10	10	-	10	10	-	-	-	-	-	-	-
Alexander Disease	-	-	10	-	-	10	-	10	10	10	-	10	10	-	10	-	-	-	-	-	-	-	-	10	-	-	10	-	-	-	-	-	-	-	-	-	-	-	10	-	-	-	-	-	-	-	-	-	-
Allergic bronchopulmonary aspergillosis	-	-	-	-	-	-	-	-	-	10	-	10	10	10	20	20	10	30	30	30	50	40	30	60	60	30	90	40	50	90	50	70	110	80	130	210	110	130	240	120	170	290	110	150	250	90	120	200	70
Allergic vasculitis	30	30	60	80	50	130	30	40	70	30	40	70	30	80	110	40	90	130	60	110	170	90	130	220	70	120	200	80	140	220	100	130	220	140	190	320	160	200	360	150	230	380	190	220	400	170	200	370	110
Angelman syndrome	40	30	70	60	60	120	40	70	100	40	30	70	40	30	60	10	20	30	10	20	20	10	10	10	-	10	10	-	-	-	-	-	-	-	-	-	-	-	-	-	-	-	-	-	-	-	-	-	-
Glycogen storage diseases type IV	-	-	-	-	-	-	-	-	-	-	-	-	-	-	-	-	-	-	-	-	-	-	-	-	-	-	-	-	-	-	-	-	-	-	-	-	-	-	-	-	-	-	-	-	-	-	-	-	-
Hereditary thrombophilia due to congenital antithrombin 3 deficiency	510	370	890	180	110	290	120	100	220	90	80	180	50	130	190	50	330	390	80	490	570	130	410	540	110	200	310	140	100	240	220	120	340	320	190	510	450	210	660	530	300	840	600	370	980	650	410	1060	470
Antithrombin deficiency	-	-	-	-	-	-	-	-	-	-	-	-	-	-	-	-	-	-	-	-	-	-	-	-	-	-	-	-	-	-	-	-	-	-	-	-	-	-	-	-	-	-	-	-	-	-	-	-	-
Antley-Bixler syndrome	-	-	-	-	-	-	-	-	-	-	-	-	-	-	-	-	-	-	-	-	-	-	-	-	-	-	-	-	-	-	-	-	-	-	-	-	-	-	-	-	-	-	-	-	-	-	-	-	-
Anton's syndrome	-	-	-	-	-	-	-	-	-	-	-	-	-	-	-	-	-	-	-	-	-	-	-	-	-	-	-	-	-	-	-	-	-	-	-	-	-	-	-	-	-	-	-	-	-	-	-	-	-
hyperandrogenism	10	10	10	10	20	20	10	30	40	10	40	40	-	90	90	-	130	140	-	190	190	-	130	130	-	50	50	-	20	20	-	-	-	-	-	-	-	-	-	-	-	-	-	-	-	-	-	-	-
Complete androgen resistance syndrome	-	10	10	-	-	-	-	10	10	-	10	10	-	-	-	-	10	10	-	-	-	-	-	-	-	-	-	-	-	-	-	-	-	-	-	-	-	-	-	-	-	-	-	-	-	-	-	-	-
Complete androgen insensitivity syndrome	-	-	-	-	-	-	-	-	-	-	-	-	-	-	-	-	-	-	-	-	-	-	-	-	-	-	-	-	-	-	-	-	-	-	-	-	-	-	-	-	-	-	-	-	-	-	-	-	-
Avellis syndrome	-	-	-	-	-	-	-	-	-	-	-	-	-	-	-	-	-	-	-	-	-	-	-	-	-	-	-	-	-	-	-	-	-	-	-	-	-	-	-	-	-	-	-	-	-	-	-	-	-
Lambert-Eaton myasthenic syndrome	-	-	-	-	-	-	-	-	-	-	-	-	-	-	-	-	-	-	-	-	-	-	-	-	-	-	-	-	-	10	10	-	10	10	-	10	30	10	40	20	10	30	20	10	30	20	10	20	10
Gastric amyloidosis	-	-	-	-	-	-	-	-	-	-	-	-	-	-	-	-	-	-	-	-	-	-	-	10	-	10	10	10	10	20	10	20	30	10	20	30	20	30	50	30	40	70	20	30	60	20	30	50	10
Jensen's disease	-	-	-	-	-	-	-	-	-	-	-	-	-	-	-	-	-	-	-	-	-	-	-	10	-	-	-	-	-	10	-	10	10	-	-	10	-	-	10	-	10	10	10	-	10	-	10	10	10
Monoclonal Gammopathy of Undetermined Significance	-	-	-	-	-	-	-	-	-	-	-	-	-	-	-	-	-	-	-	-	-	-	-	-	-	-	-	-	-	-	-	-	-	-	-	-	-	-	-	-	-	-	-	-	-	-	-	-	-
Familial atypical multiple mole melanoma syndrome	-	-	-	-	-	-	-	-	-	-	-	-	-	-	-	-	-	-	-	-	-	-	-	-	-	-	-	-	-	-	-	-	-	-	-	-	-	-	-	-	-	-	-	-	-	-	-	-	-
Variegate porphyria	-	-	-	-	-	-	-	-	-	-	-	-	-	-	-	-	-	-	-	-	-	-	-	-	-	-	-	-	-	-	-	-	-	-	-	-	-	-	-	-	-	-	-	-	-	-	-	-	-
persistent carotid-basilar anastomosis	-	-	-	-	-	-	-	-	-	-	-	-	-	-	-	-	-	-	-	-	-	-	-	-	-	-	-	-	-	-	-	-	-	-	-	-	-	-	-	-	-	-	-	10	10	-	10	10	-
Residual trigeminal artery	-	-	-	-	-	-	-	-	-	-	-	-	-	-	-	-	-	-	-	-	-	-	-	10	10	10	10	-	10	10	-	10	10	-	10	10	-	20	20	10	20	30	10	20	30	-	10	20	-
persistent otic artery	-	-	-	-	-	-	-	-	-	-	-	-	-	-	-	-	-	-	-	-	-	-	-	-	-	-	-	-	-	-	-	-	-	-	-	-	-	-	-	-	-	-	-	-	-	-	-	-	-
Residual sublingual artery	-	-	-	-	-	-	-	-	-	-	-	-	-	-	-	-	-	-	-	-	-	-	-	-	-	-	-	-	-	-	-	-	-	-	-	-	-	-	-	-	-	-	-	-	10	-	-	-	-
Atrophic kidney	100	50	150	120	60	170	110	60	170	90	50	130	70	50	120	90	80	170	140	120	260	230	190	420	260	180	430	290	250	540	450	350	800	740	680	1420	1000	840	1840	1290	1020	2300	1600	1210	2820	1640	1450	3090	1320
Atrophic thyroiditis	-	-	-	-	-	-	-	-	-	-	-	-	-	-	-	-	-	-	-	-	-	-	-	-	-	-	-	-	-	-	-	-	-	-	-	-	-	-	-	-	-	-	-	-	-	-	-	-	-
Post-transplant lymphoproliferative disease	-	-	-	-	-	-	-	-	-	-	-	-	-	-	-	-	-	-	-	-	-	-	-	-	-	-	-	-	-	-	-	-	-	-	-	-	-	-	-	-	-	-	-	-	-	-	-	-	-
Graft versus host disease	80	60	140	170	130	290	230	170	410	250	140	390	250	150	400	260	180	440	270	200	470	350	250	600	320	270	580	340	290	630	380	330	700	420	340	760	350	250	600	140	110	250	30	20	50	10	10	10	-
Ectopic ACTH-producing tumor	-	-	-	-	-	-	-	-	-	-	-	-	-	-	-	-	-	-	-	-	-	-	-	10	10	-	10	-	10	10	10	10	10	10	10	20	-	20	20	10	10	20	10	20	20	10	20	30	10
Ectopic ACTH syndrome	-	-	-	-	-	-	-	-	-	-	-	-	-	-	-	-	-	-	-	-	-	-	-	-	-	-	-	-	-	-	-	-	-	-	-	-	-	-	-	-	-	-	-	-	-	-	-	-	-
Ectopic ADH-producing tumor	-	-	-	-	-	-	-	-	-	-	-	-	-	-	-	-	-	-	-	-	-	-	-	-	-	-	-	-	-	-	-	-	-	10	-	10	10	-	10	10	-	10	10	-	10	10	10	10	-
ectopic gastric mucosa	10	-	10	-	-	-	-	-	10	-	-	10	-	10	10	10	10	20	20	10	20	20	10	30	50	30	70	60	40	90	80	40	120	100	60	160	120	70	190	140	70	210	120	100	220	90	60	150	60
ectopic gray matter	20	30	50	10	20	30	10	10	20	10	10	20	10	10	10	-	10	10	10	-	10	10	10	10	10	10	10	-	-	10	-	-	10	-	10	10	-	10	10	-	-	10	-	10	10	-	-	10	-
Ectopic thymus	-	-	-	-	-	-	-	-	-	-	-	-	-	-	-	-	-	-	-	-	-	-	-	-	-	-	-	-	-	-	-	-	-	-	-	-	-	-	-	-	-	-	-	-	-	-	-	-	-
Ectoic thyroid	10	10	20	10	20	30	10	20	30	10	20	30	-	10	10	-	10	10	-	10	10	-	20	20	-	10	20	-	10	10	-	10	10	10	10	20	-	10	20	-	10	20	-	10	10	-	10	10	-
Ectopic kidney	10	10	20	-	-	10	-	-	10	-	-	-	-	-	-	-	-	-	-	-	-	-	-	-	-	-	-	-	-	10	-	-	-	-	-	10	-	-	-	-	-	-	-	-	-	10	-	10	-
Ectopic pancreas	-	10	10	-	-	-	-	-	-	-	-	-	-	-	-	10	-	10	10	10	20	10	20	30	30	20	50	30	10	40	20	30	50	10	20	40	30	30	60	30	20	50	20	20	40	20	10	30	10
Ectopic testis	70	-	70	20	-	20	10	-	10	-	-	-	-	-	-	-	-	-	-	-	-	-	-	-	-	-	-	-	-	-	-	-	-	-	-	-	-	-	-	-	-	-	-	-	-	-	-	-	-
Ectopic gallbladder	-	-	-	-	-	-	-	-	-	-	-	-	-	-	-	-	-	-	-	-	-	-	-	-	-	-	-	-	-	-	-	-	-	-	-	-	-	-	-	-	-	-	-	-	-	-	-	-	-
ectopic ureteral orifice	20	40	60	10	40	50	-	10	20	-	-	-	-	-	10	-	-	-	-	-	-	-	-	-	-	-	-	-	-	-	-	-	10	-	-	-	-	-	-	-	-	-	-	-	-	-	-	-	-
Ectopic spleen	-	-	10	-	-	-	-	-	-	-	-	-	-	-	-	-	-	-	-	-	-	-	-	-	-	-	-	-	-	-	-	-	-	-	-	-	-	-	-	-	-	-	-	-	-	-	-	-	-
Ectopic Mongolian spot	1520	3140	4660	150	430	580	40	110	150	20	110	130	20	130	160	10	170	180	20	90	110	10	90	100	10	70	70	-	40	40	-	40	40	-	20	30	10	10	20	-	10	20	-	10	10	-	-	-	-
Neuroendocrine tumor of stomach	-	-	-	-	-	-	-	-	-	-	-	-	-	-	-	-	-	-	-	-	-	-	-	-	-	-	-	-	-	-	-	-	-	-	-	-	-	-	-	-	-	-	-	-	-	-	-	-	-
Gastric duplication	-	10	10	-	-	10	-	-	-	-	-	-	-	-	-	-	-	-	-	-	-	-	-	-	-	-	-	-	-	-	-	-	-	-	-	-	-	-	-	-	-	-	-	-	-	-	-	-	-
Abnormal proteinemia	30	20	40	10	10	20	10	10	20	-	-	10	-	10	10	10	10	20	20	10	20	10	10	30	20	20	40	20	20	40	30	30	60	30	30	60	40	50	90	60	50	110	70	50	120	60	50	110	40
Abnormal hemoglobinosis osteonecrosis	-	-	-	-	-	-	-	-	-	-	-	-	-	-	-	-	-	-	-	-	-	-	-	-	-	-	-	-	-	-	-	-	-	-	-	-	-	-	-	-	-	-	-	-	-	-	-	-	-
Iselin disease	-	-	-	-	-	-	-	-	-	-	-	-	-	-	-	-	-	-	-	-	-	-	-	-	-	-	-	-	-	-	-	-	-	-	-	-	-	-	-	-	-	-	-	-	-	-	-	-	-
Metachromatic leukodystrophy	-	-	10	10	10	10	-	10	10	-	10	10	-	-	-	-	-	10	-	-	-	-	-	10	-	10	10	-	-	-	-	-	-	-	-	-	-	-	-	-	-	-	-	-	-	-	-	-	-
Isovaleric acidemia	-	-	-	-	-	-	-	-	-	-	-	-	-	-	-	-	-	-	-	-	-	-	-	-	-	-	-	-	-	-	-	-	-	-	-	-	-	-	-	-	-	-	-	-	-	-	-	-	-
Isosporiasis	-	-	-	-	-	-	-	-	-	-	-	-	-	-	-	-	-	-	-	-	-	-	-	-	-	-	-	-	-	-	-	-	-	-	-	-	-	-	-	-	-	-	-	-	-	-	-	-	-
isoleusinemia	-	-	-	-	-	-	-	-	-	-	-	-	-	-	-	-	-	-	-	-	-	-	-	-	-	-	-	-	-	-	-	-	-	-	-	-	-	-	-	-	-	-	-	-	-	-	-	-	-
strawberry mark	2930	6920	9850	110	400	510	20	70	90	-	20	30	-	10	10	-	10	10	-	-	10	-	-	10	-	-	-	-	-	-	-	-	-	-	10	10	-	-	10	-	-	10	-	-	10	-	-	10	-
persistent ostium primum	10	10	10	-	-	10	-	-	10	-	-	-	-	-	-	-	-	-	-	-	-	-	-	-	-	-	-	-	-	-	-	-	-	-	-	-	10	-	10	-	-	-	-	-	-	-	-	-	-
Systemic primary carnitine deficiency	-	-	-	-	-	-	-	-	-	-	-	-	-	-	-	-	-	-	-	-	-	-	-	-	-	-	-	-	-	-	-	-	-	-	-	-	-	-	-	-	-	-	-	-	-	-	-	-	-
Primary Sjogren's syndrome	-	-	-	-	-	-	-	-	-	-	-	-	-	-	-	-	-	-	-	-	-	-	-	-	-	-	-	-	-	-	-	-	-	-	-	-	-	-	-	-	-	-	-	-	-	-	-	-	-
Primary nephrotic syndrome	-	-	-	-	-	-	-	-	-	-	-	-	-	-	-	-	-	-	-	-	-	-	-	-	-	-	-	-	-	-	-	-	-	-	-	-	-	-	-	-	-	-	-	-	-	-	-	-	-
Primary membranoproliferative glomerulonephritis	-	-	-	-	-	-	-	-	-	-	-	-	-	-	-	-	-	-	-	-	-	-	-	-	-	-	-	-	-	-	-	-	-	-	-	-	-	-	-	-	-	-	-	-	-	-	-	-	-
Gastrointestinal malformation	-	-	-	-	-	-	-	-	-	-	-	-	-	-	-	-	-	-	-	-	-	-	-	-	-	-	-	-	-	-	-	-	-	-	-	-	-	-	-	-	-	-	-	-	-	-	-	-	-
Transient Acquired pure red cell aplasia	-	-	10	-	-	-	-	-	-	-	-	-	-	-	-	-	-	-	-	-	-	-	-	-	-	-	-	-	-	-	-	-	-	-	-	-	-	-	-	-	-	-	-	-	-	-	-	-	-
Amaurosis fugax	10	-	10	10	30	40	30	30	70	50	30	80	30	50	70	20	60	80	50	90	140	90	90	180	90	120	210	100	140	230	150	160	310	310	330	640	560	440	1000	700	630	1330	720	620	1330	670	580	1250	410
neonatal transient thrombocytopenia	80	60	140	-	-	-	-	-	-	-	-	-	-	-	-	-	-	-	-	-	-	-	-	-	-	-	-	-	-	-	-	-	-	-	-	-	-	-	-	-	-	-	-	-	-	-	-	-	-
X-linked severe congenital neutropenia	30	30	60	-	-	-	-	-	-	-	-	-	-	-	-	-	-	-	-	-	-	-	-	-	-	-	-	-	-	-	-	-	-	-	-	-	-	-	-	-	-	-	-	-	-	-	-	-	-
Familial isolated hypoparathyroidism due to agenesis of parathyroid gland	10	10	20	-	-	-	-	-	-	-	-	-	-	-	-	-	-	-	-	-	-	-	-	-	-	-	-	-	-	-	-	-	-	-	-	-	-	-	-	-	-	-	-	-	-	-	-	-	-
Unilateral congenital subluxation of the hip	10	40	50	-	10	20	-	-	10	-	-	-	-	-	-	-	-	-	-	-	-	-	-	-	-	-	-	-	-	-	-	-	-	-	-	-	-	-	-	-	-	-	-	-	-	-	-	-	-
Unilateral congenital dislocation of the hip	30	190	220	-	60	60	-	10	20	-	10	10	-	-	-	-	-	-	-	-	-	-	-	-	-	-	10	-	10	10	-	-	10	-	-	-	-	10	10	-	10	10	-	10	10	-	10	10	-
Unilateral cryptorchidism	500	-	500	80	-	80	30	-	30	10	-	10	-	-	-	-	-	-	10	-	10	-	-	-	10	-	10	-	-	-	-	-	-	-	-	-	-	-	-	-	-	-	-	-	-	-	-	-	-
Unilateral Parkinson's Syndrome	-	-	-	-	-	-	-	-	-	-	-	-	-	-	-	-	-	-	-	-	-	-	-	10	-	-	-	-	-	-	-	-	-	-	-	10	10	10	10	10	-	10	10	-	10	10	10	10	-
Familial Long qt syndrome	10	10	10	10	10	10	20	10	30	10	10	20	-	10	10	-	10	10	-	10	10	-	10	20	-	10	10	-	10	10	-	-	-	-	10	10	10	-	10	-	10	10	-	-	-	-	-	-	-
Hereditary neuropathy with liability to pressure palsy	-	-	-	-	-	-	-	-	-	-	-	-	-	-	-	-	-	-	-	-	-	-	-	-	-	-	-	-	-	-	-	-	-	-	-	-	-	-	-	-	-	-	-	-	-	-	-	-	-
Hereditary amyloid nephropathy	-	-	-	-	-	-	-	-	-	-	-	-	-	-	-	-	-	-	-	-	-	-	-	-	-	-	-	-	-	-	-	-	-	-	-	-	-	-	-	-	-	-	-	-	-	-	-	-	-
Hereditary Motor and Sensory Neuropathy	-	-	10	10	10	10	-	10	10	10	-	10	-	-	10	-	-	10	10	10	10	10	10	10	10	-	10	-	-	10	10	10	20	10	-	10	10	10	20	10	10	10	10	-	10	10	-	10	10
hereditary trophedema	-	-	-	-	-	-	-	-	-	-	-	-	-	-	-	-	-	-	-	-	-	-	-	-	-	-	-	-	-	-	-	-	-	-	-	-	-	-	-	-	-	-	-	-	-	-	-	-	-
hereditary corneal dystrophy	-	-	-	-	-	-	-	-	-	-	-	-	-	-	-	-	-	10	-	-	10	-	-	-	-	-	10	-	10	10	10	10	10	-	10	20	10	10	20	10	10	30	10	20	20	10	20	20	-
Hereditary fructose intolerance	-	-	-	-	-	-	-	-	-	-	-	-	-	-	-	-	-	-	-	-	-	-	-	-	-	-	-	-	-	-	-	-	-	-	-	-	-	-	-	-	-	-	-	-	-	-	-	-	-
Hereditary Sensory and Autonomic Neuropathy	-	-	-	-	-	-	-	-	-	-	-	-	-	-	-	-	-	-	-	-	-	-	-	-	-	-	-	-	-	-	-	-	-	-	-	-	-	-	-	-	-	-	-	-	-	-	-	-	-
Hereditary sensory neuropathy	-	-	-	-	-	-	-	-	-	-	-	-	-	-	-	-	-	-	-	-	-	-	-	10	-	-	-	-	-	-	-	-	10	-	-	10	-	-	-	-	-	-	-	10	10	-	-	-	-
hereditary spherocytosis	160	150	300	150	160	310	130	130	270	90	90	180	40	60	100	40	60	90	40	50	90	30	50	80	40	40	80	30	40	70	30	40	70	40	30	70	30	40	70	40	30	70	30	40	70	30	30	60	20
Hereditary Megaloblastic anemia	-	-	-	-	-	-	-	-	-	-	-	-	-	-	-	-	-	-	-	-	-	-	-	-	-	-	-	-	-	-	-	-	-	-	-	-	-	-	-	-	-	-	-	-	-	-	-	-	-
Hereditary angioedema	-	-	-	10	-	10	10	10	10	10	-	10	-	10	10	-	10	20	-	20	20	10	10	20	10	20	20	10	20	30	10	10	20	10	10	20	10	10	20	10	10	20	10	10	20	-	10	10	-
hereditary thrombocytopenia	-	-	10	-	-	-	-	-	-	-	-	-	-	-	-	-	-	-	-	-	-	-	-	-	-	-	-	-	-	-	-	-	-	-	-	-	-	-	-	-	-	-	-	-	-	-	-	-	-
Idiopathic thrombosis (due to inherited predisposition to thrombosis) (neonates, infants)	-	-	-	-	-	-	-	-	-	-	-	-	-	-	-	-	-	-	-	-	-	-	-	-	-	-	-	-	-	-	-	-	-	-	-	-	-	-	-	-	-	-	-	-	-	-	-	-	-
Idiopathic hypereosinophilic syndrome	-	-	-	-	-	-	-	-	-	-	-	-	-	-	-	-	-	-	-	-	-	-	-	-	-	-	-	-	-	-	-	-	-	-	-	-	-	-	-	-	-	-	-	-	-	-	-	-	-
Hereditary persistence of fetal hemoglobin	-	-	-	-	-	-	-	-	-	-	-	-	-	-	-	-	-	-	-	-	-	-	-	-	-	-	-	-	-	-	-	-	-	-	-	-	-	-	-	-	-	-	-	-	-	-	-	-	-
Hereditary coproporphyria	-	-	-	-	-	-	-	-	-	-	-	-	-	-	-	-	-	-	-	-	-	-	-	-	-	-	-	-	-	-	-	-	-	-	-	-	-	-	-	-	-	-	-	-	-	-	-	-	-
Hereditary palmoplantar keratoderma	-	-	-	10	-	10	10	10	10	-	10	10	-	-	10	10	-	10	10	10	20	10	10	10	10	10	10	-	-	10	-	10	10	10	10	20	-	10	10	10	-	20	10	10	20	10	20	30	-
Rare hereditary ataxia	-	-	-	-	-	-	-	-	-	-	-	-	-	-	-	-	-	-	-	-	-	-	-	10	-	-	10	-	-	10	-	-	-	10	-	10	10	-	10	10	10	20	10	10	10	-	10	10	-
Hereditary neuromuscular disorders	10	-	10	10	-	10	-	-	10	-	-	-	-	-	-	-	-	-	-	-	-	-	-	-	-	-	-	-	-	-	-	-	-	-	-	-	-	-	-	-	-	-	-	-	-	-	-	-	-
Hereditary heart disease	-	-	-	-	-	-	-	-	-	-	-	-	-	-	-	-	-	-	-	-	-	-	-	-	-	-	-	-	-	-	-	-	-	-	-	-	-	-	-	-	-	-	-	-	-	-	-	-	-
Autoinflammatory disease	-	-	-	-	-	-	-	-	-	-	-	-	-	-	-	-	-	-	-	-	-	-	-	-	-	-	-	-	-	-	-	-	-	-	-	-	-	-	-	-	-	-	-	-	-	-	-	-	-
Hereditary dystonia	-	-	-	-	-	-	-	-	-	-	-	-	-	-	-	-	-	-	-	-	-	-	-	-	-	-	-	-	-	-	-	-	-	-	-	-	-	-	-	-	-	-	-	-	-	-	-	-	-
Hereditary kidney disease	-	-	-	10	-	10	10	-	10	10	-	10	-	-	-	-	-	10	-	10	10	-	-	10	-	-	-	-	-	-	-	-	-	-	-	-	-	-	-	-	-	-	-	-	-	-	-	-	-
Hereditary pancreatitis	-	-	-	-	-	-	-	-	-	-	-	-	-	-	-	-	-	-	-	-	-	-	-	-	-	-	-	-	-	-	-	-	-	-	-	-	-	-	-	-	-	-	-	-	-	-	-	-	-
Congenital erythropoietic porphyria	-	-	-	-	-	-	-	-	-	-	-	-	-	-	-	-	-	-	-	-	-	-	-	-	-	-	-	-	-	-	-	-	-	-	-	-	-	-	-	-	-	-	-	-	-	-	-	-	-
Hereditary colorectal cancer	-	-	-	-	-	-	-	-	-	-	-	-	-	-	-	-	-	-	-	-	-	-	-	10	-	-	10	-	-	-	-	10	10	-	10	10	10	-	10	10	-	20	10	10	20	10	10	20	10
Hereditary elliptocytosis	-	-	10	-	-	-	-	-	-	-	-	-	-	-	-	-	-	-	-	-	-	-	-	-	-	-	-	-	-	-	-	-	-	-	-	10	-	10	10	-	-	-	-	-	-	-	10	10	-
hereditary Hypogammaglobulinemia	-	-	10	-	-	-	-	-	-	-	-	-	-	-	-	-	-	-	-	-	-	-	-	-	-	-	-	-	-	-	-	-	-	-	-	-	-	-	-	-	-	-	-	-	-	-	-	-	-
Hereditary sideroblastic anemia	-	-	-	-	-	-	-	-	-	-	-	-	-	-	-	-	-	-	-	-	-	-	-	-	-	-	-	-	-	-	-	-	-	-	-	-	-	-	-	-	-	-	-	-	-	-	-	-	-
hereditary deafness	20	10	20	10	10	20	10	10	20	10	10	10	-	10	10	-	10	10	-	10	10	10	10	20	-	10	10	-	10	10	-	10	10	-	-	-	-	10	10	-	-	-	-	-	-	-	-	-	-
Hereditary neuropathy	-	-	-	-	-	10	-	-	-	10	-	10	10	-	10	-	-	10	10	-	10	-	10	10	10	-	10	10	-	10	10	-	10	10	10	10	10	10	20	10	10	10	10	-	10	-	-	-	-
Hereditary brain tumor	-	-	-	-	-	-	-	-	-	-	-	-	-	-	-	-	-	-	-	-	-	-	-	-	-	-	-	-	-	-	-	-	-	-	-	-	-	-	-	-	-	-	-	-	-	-	-	-	-
Hereditary alveolar proteinosis	-	-	-	-	-	-	-	-	-	-	-	-	-	-	-	-	-	-	-	-	-	-	-	-	-	-	-	-	-	-	-	-	-	-	-	-	-	-	-	-	-	-	-	-	-	-	-	-	-
Hereditary leukocytic hyposegmentation	-	-	-	-	-	-	-	-	-	-	-	-	-	-	-	-	-	-	-	-	-	-	-	-	-	-	-	-	-	-	-	-	-	-	-	-	-	-	-	-	-	-	-	-	-	-	-	-	-
Hereditary leukocytic hypersegmentation	-	-	-	-	-	-	-	-	-	-	-	-	-	-	-	-	-	-	-	-	-	-	-	-	-	-	-	-	-	-	-	-	-	-	-	-	-	-	-	-	-	-	-	-	-	-	-	-	-
inherited leukomelanopathy	-	-	-	-	-	-	-	-	-	-	-	-	-	-	-	-	-	-	-	-	-	-	-	-	-	-	-	-	-	-	-	-	-	-	-	-	-	-	-	-	-	-	-	-	-	-	-	-	-
Hereditary disturbances in tooth structure	-	-	-	-	-	-	-	-	-	-	-	-	-	-	-	-	-	-	-	-	-	-	-	-	-	-	-	-	-	-	-	-	-	-	-	-	-	-	-	-	-	-	-	-	-	-	-	-	-
Hereditary nonpolyposis colon cancer	-	-	-	-	-	-	-	-	-	-	-	-	-	-	-	-	-	-	-	-	-	-	-	-	-	-	10	-	-	10	-	-	10	10	-	10	-	-	10	-	-	10	-	-	-	-	-	-	-
Inherited Retinal dystrophy	-	-	-	-	-	-	-	-	-	-	-	-	-	-	10	-	-	-	-	-	-	-	-	-	-	-	10	-	-	10	-	-	-	10	10	10	-	-	-	-	10	10	-	-	-	-	-	-	-
Mobile cecum	-	-	-	-	-	-	-	-	-	-	-	10	-	-	10	-	10	10	-	-	-	-	10	10	-	10	10	-	10	10	10	10	20	10	10	20	-	10	10	-	10	10	10	10	20	10	10	20	-
Epidermodysplasia verruciformis	20	10	30	40	40	80	20	20	40	10	10	20	10	10	20	10	20	30	10	20	30	10	20	40	10	30	40	20	30	40	20	20	30	30	30	60	30	40	70	30	20	50	30	40	70	30	30	50	10
Imerslund-Gräsbeck syndrome	-	-	-	-	-	-	-	-	-	-	-	-	-	-	-	-	-	-	-	-	-	-	-	-	-	-	-	-	-	-	-	-	-	-	-	-	-	-	-	-	-	-	-	-	-	-	-	-	-
imidazole aminoaciduria	-	-	-	-	-	-	-	-	-	-	-	-	-	-	-	-	-	-	-	-	-	-	-	-	-	-	-	-	-	-	-	-	-	-	-	-	-	-	-	-	-	-	-	-	-	-	-	-	-
Congenital malformation of clitoris	-	-	-	-	-	-	-	-	-	-	-	-	-	-	-	-	-	-	-	-	-	-	-	-	-	-	-	-	-	-	-	-	-	-	-	-	-	-	-	-	-	-	-	-	-	-	-	-	-
Penoscrotal hypospadias	-	-	-	-	-	-	-	-	-	-	-	-	-	-	-	-	-	-	-	-	-	-	-	-	-	-	-	-	-	-	-	-	-	-	-	-	-	-	-	-	-	-	-	-	-	-	-	-	-
Penile cancer	-	-	-	-	-	-	-	-	-	-	-	-	-	-	-	-	-	-	-	-	-	10	-	10	20	-	20	30	-	30	60	-	60	120	-	120	170	-	170	250	-	250	330	-	330	320	-	320	290
Penile hypoplasia	100	-	100	30	-	30	20	-	20	10	-	10	-	-	-	-	-	-	-	-	-	-	-	-	-	-	-	-	-	-	-	-	-	-	-	-	-	-	-	-	-	-	-	-	-	-	-	-	-
Penile agenesis	-	-	-	-	-	-	-	-	-	-	-	-	-	-	-	-	-	-	-	-	-	-	-	-	-	-	-	-	-	-	-	-	-	-	-	-	-	-	-	-	-	-	-	-	-	-	-	-	-
Neoplasm of penis	20	-	20	20	-	20	10	-	10	10	-	10	50	-	50	50	-	50	50	-	50	40	-	40	40	-	40	50	-	50	40	-	40	40	-	40	70	-	70	70	-	70	70	-	70	70	-	70	70
penile hyposadias	280	-	280	50	-	50	20	-	20	10	-	10	-	-	-	-	-	-	-	-	-	-	-	-	-	-	-	-	-	-	-	-	-	-	-	-	-	-	-	-	-	-	-	-	-	-	-	-	-
Penile curvature	70	-	70	30	-	30	20	-	20	10	-	10	10	-	10	10	-	10	10	-	10	10	-	10	-	-	-	10	-	10	10	-	10	10	-	10	20	-	20	10	-	10	10	-	10	-	-	-	-
Labial Adhesions	-	880	880	-	40	40	-	10	10	-	-	-	-	-	-	-	-	-	-	-	-	-	-	-	-	-	-	-	-	-	-	-	-	-	10	10	-	20	20	-	30	30	-	30	30	-	50	50	-
Insulinoma	-	-	-	-	-	-	10	-	10	10	10	10	10	20	20	20	20	40	20	40	60	20	50	60	30	30	60	40	50	90	30	50	80	50	70	120	60	100	160	70	80	160	80	90	180	70	90	160	50
Insulin autoimmune syndrome	-	-	-	-	-	-	-	-	10	10	10	20	-	-	10	10	20	30	10	20	30	40	40	80	30	30	60	40	40	80	70	40	120	100	50	150	110	100	200	100	100	210	110	90	200	80	90	170	50
IGF1 insensitivity	-	-	-	-	-	-	-	-	-	-	-	-	-	-	-	-	-	-	-	-	-	-	-	-	-	-	-	-	-	-	-	-	-	-	-	-	-	-	-	-	-	-	-	-	-	-	-	-	-
deficiency of the interleukin-1-receptor antagonist	-	-	-	-	-	-	-	-	-	-	-	-	-	-	-	-	-	-	-	-	-	-	-	-	-	-	-	-	-	-	-	-	-	-	-	-	-	-	-	-	-	-	-	-	-	-	-	-	-
Pharyngeal stenosis	40	30	70	30	20	50	20	10	30	20	10	30	20	10	30	30	20	60	70	10	90	130	20	160	160	30	190	160	40	200	170	30	210	160	50	210	150	50	200	120	50	170	110	50	160	90	50	150	40
Pharyngeal diverticulum	-	-	-	-	-	-	-	-	-	-	-	-	-	-	-	-	-	-	-	-	-	-	-	-	-	-	-	-	-	-	-	-	-	-	-	-	-	-	-	-	-	-	-	-	-	10	-	10	-
Pharyngeal malformation	-	-	10	-	-	-	-	-	-	-	-	-	-	-	-	-	-	-	-	-	-	-	-	-	-	-	-	-	-	-	-	-	-	-	-	-	-	-	-	-	-	-	-	-	-	-	-	-	-
pharyngeal pouch	-	-	-	-	-	-	-	-	-	-	-	-	-	-	-	-	-	-	-	-	-	-	-	-	-	-	-	-	-	-	-	-	-	-	-	-	-	-	-	-	-	-	-	-	-	-	-	-	-
Hyperelastic skin	-	-	-	-	-	-	-	-	-	-	-	-	-	-	-	-	-	-	-	-	-	-	-	-	-	-	-	-	-	-	-	-	-	-	-	-	-	-	-	-	-	-	-	-	-	-	-	-	-
Scrotal Anomalies	30	-	30	10	-	10	-	-	-	-	-	-	-	-	-	-	-	-	-	-	-	-	-	-	-	-	-	-	-	-	-	-	-	-	-	-	-	-	-	-	-	-	-	-	-	-	-	-	-
scrotal hypospadias	-	-	-	-	-	-	-	-	-	-	-	-	-	-	-	-	-	-	-	-	-	-	-	-	-	-	-	-	-	-	-	-	-	-	-	-	-	-	-	-	-	-	-	-	-	-	-	-	-
Uhl anomaly	-	-	-	-	-	-	-	-	-	-	-	-	-	-	-	-	-	-	-	-	-	-	-	-	-	-	-	-	-	-	-	-	-	-	-	-	-	-	-	-	-	-	-	-	-	-	-	-	-
Weaver syndrome	-	-	-	-	-	-	-	-	-	-	-	-	-	-	-	-	-	-	-	-	-	-	-	-	-	-	-	-	-	-	-	-	-	-	-	-	-	-	-	-	-	-	-	-	-	-	-	-	-
Wiskott-Aldrich syndrome	20	-	20	10	-	10	20	-	20	10	-	10	-	-	-	-	-	-	-	-	-	-	-	-	-	-	-	-	-	-	-	-	-	-	-	-	-	-	-	-	-	-	-	-	-	-	-	-	-
Whipple disease	-	-	-	-	-	-	-	-	-	-	-	-	-	-	-	-	-	-	-	-	-	-	-	-	-	-	-	-	-	-	-	-	-	-	-	10	-	-	-	-	-	-	-	-	-	-	-	-	-
Williams syndrome	80	90	170	70	60	140	50	50	100	30	30	60	20	20	40	10	10	30	10	10	30	10	10	20	-	-	-	-	-	-	-	-	-	-	-	-	-	-	-	-	-	-	-	-	-	-	-	-	-
Sneddon-Wilkinson disease	-	-	-	-	-	-	-	-	-	-	-	-	-	-	-	-	-	-	-	-	10	-	-	-	-	-	-	-	-	-	-	-	-	-	-	-	10	-	10	10	10	20	10	-	10	10	10	20	10
Hemophagocytic syndrome associated with an infection	50	30	70	20	20	40	20	20	40	20	20	30	20	20	40	10	20	40	10	10	30	10	20	30	-	10	10	-	10	20	10	10	20	10	10	20	10	10	20	10	-	10	10	10	20	10	10	10	-
Viral hemorrhagic fever	-	-	-	-	-	-	-	-	-	-	-	-	-	-	-	-	-	-	-	-	-	-	-	-	-	-	-	-	-	-	-	-	-	-	-	-	-	-	-	-	-	-	-	-	-	-	-	-	-
Wilson Mikiti Syndrome	190	190	380	50	40	90	10	10	20	10	10	10	-	-	-	-	-	-	-	-	-	-	-	-	-	-	-	-	-	-	-	-	-	-	-	-	-	-	-	-	-	-	-	-	-	-	-	-	-
Wilson lichen planus	-	-	-	-	-	-	-	-	-	-	-	-	-	-	-	-	-	-	-	-	-	-	-	-	-	-	-	-	-	-	-	-	-	-	-	-	-	-	-	-	-	-	-	-	-	-	-	-	-
Wilson disease	50	20	70	50	50	100	90	70	150	80	80	160	110	80	190	100	80	180	120	90	210	130	100	230	110	90	200	90	70	160	50	50	100	50	40	90	40	40	80	20	30	60	30	30	60	30	30	60	10
Nodular non-suppurative panniculitis	-	-	-	-	-	-	-	-	-	-	-	-	-	-	10	-	-	10	-	10	10	10	10	10	-	10	10	10	10	20	10	10	10	-	10	10	-	10	20	-	20	20	10	20	20	-	10	20	-
Localized epidermolysis bullosa simplex	-	-	-	-	-	-	-	-	-	-	-	-	-	-	-	-	-	-	-	-	-	-	-	-	-	-	-	-	-	-	-	-	-	-	-	-	-	-	-	-	-	-	-	-	-	-	-	-	-
Weber Syndrome	-	-	10	-	-	-	-	-	-	-	-	-	-	-	-	-	-	-	-	-	-	-	-	-	-	-	-	-	-	-	-	-	-	-	-	-	-	-	-	-	-	10	10	-	10	-	10	10	10
Paragonimus westermani	-	-	-	-	-	-	-	-	-	-	-	-	-	-	-	-	-	-	-	-	-	-	-	-	-	-	-	-	-	-	-	-	10	-	-	-	-	-	10	-	-	-	-	-	-	-	-	-	-
Werner syndrome	-	-	-	-	-	-	-	-	-	-	-	-	-	-	-	-	-	-	-	-	-	10	10	20	10	10	20	10	20	20	20	20	40	10	30	40	20	20	30	10	-	10	-	-	10	-	-	-	-
Wernicke Posada disease	-	-	-	-	-	-	-	-	-	-	-	-	-	-	-	-	-	-	-	-	-	-	-	-	-	-	-	-	-	-	-	-	-	-	-	-	-	-	-	-	-	-	-	-	-	-	-	-	-
Wernicke's aphasia	-	-	-	-	-	-	-	-	-	-	-	-	-	-	-	-	-	-	-	-	-	-	-	-	-	-	-	10	-	10	10	-	10	10	-	10	10	10	20	20	10	30	30	10	50	30	20	50	20
Wernicke's encephalopathy	10	10	20	10	-	10	-	-	10	-	10	10	20	20	30	30	30	60	50	40	80	100	70	160	170	80	250	260	80	340	350	80	440	550	140	690	800	130	930	850	140	980	720	170	890	620	200	810	360
West syndrome	10	10	30	-	-	-	-	-	-	-	-	-	-	-	-	-	-	-	-	-	-	-	-	-	-	-	-	-	-	-	-	-	-	-	-	-	-	-	-	-	-	-	-	-	-	-	-	-	-
Walker-Warburg syndrome	-	-	-	-	-	-	-	-	-	-	-	-	-	-	-	-	-	-	-	-	-	-	-	-	-	-	-	-	-	-	-	-	-	-	-	-	-	-	-	-	-	-	-	-	-	-	-	-	-
Woakes ethmoid sinusitis	-	-	-	-	-	-	-	-	-	-	-	-	-	-	-	-	-	-	-	-	-	-	-	-	-	-	-	-	-	-	-	-	-	-	-	-	-	-	-	-	-	-	-	-	-	-	-	-	-
Wolman disease	-	-	-	-	-	-	-	-	-	-	-	-	-	-	-	-	-	-	-	-	-	-	-	-	-	-	-	-	-	-	-	-	-	-	-	-	-	-	-	-	-	-	-	-	-	-	-	-	-
Waterhouse-Friderichsen syndrome	-	-	-	-	-	-	-	-	-	-	-	-	-	-	-	-	-	-	-	-	-	-	-	-	-	-	-	-	-	-	-	-	-	-	-	-	-	-	-	-	-	-	-	-	-	-	-	-	-
Wolfram syndrome	-	-	-	-	-	-	-	-	-	-	-	-	-	-	-	-	-	-	-	-	-	-	-	-	-	-	-	-	-	-	-	-	-	-	-	-	-	-	-	-	-	-	-	-	-	-	-	-	-
Dextrocardia	150	130	280	110	90	200	80	80	160	50	40	100	30	30	50	30	40	70	20	30	60	20	20	40	20	20	30	20	20	40	30	20	40	30	30	60	60	40	100	50	40	100	40	70	120	60	70	130	30
Single right ventricle	160	110	270	80	50	130	40	30	70	30	20	50	20	30	50	20	10	30	10	10	20	10	-	20	-	-	-	-	-	-	-	-	-	-	-	-	-	-	-	-	-	-	-	-	-	-	-	-	-
Isolated right ventricular hypoplasia	-	-	-	-	-	-	-	-	-	-	-	-	-	-	-	-	-	-	-	-	-	-	-	-	-	-	-	-	-	-	-	-	-	-	-	-	-	-	-	-	-	-	-	-	-	-	-	-	-
Hypoplastic right ventricular syndrome	90	60	150	40	30	70	20	20	30	10	10	20	10	-	10	10	-	10	-	10	10	-	10	10	-	-	-	-	-	-	-	-	-	-	-	-	-	-	-	-	-	-	-	-	-	-	-	-	-
Double-chambered right ventricle	-	-	-	-	-	-	-	-	-	-	-	-	-	-	-	-	-	-	-	-	-	-	-	-	-	-	-	-	-	-	-	-	-	-	-	-	-	-	-	-	-	-	-	-	-	-	-	-	-
Right Ventricular Outflow Tract Obstruction	-	-	-	-	-	-	-	-	-	-	-	-	-	-	-	-	-	-	-	-	-	-	-	-	-	-	-	-	-	-	-	-	-	-	-	-	-	-	-	-	-	-	-	-	-	-	-	-	-
Right ventricular stenosis	30	40	70	20	10	40	10	10	20	10	10	20	10	10	20	-	-	10	-	10	10	-	-	-	-	-	-	-	-	-	-	-	10	-	-	-	-	-	10	-	-	-	-	-	-	-	-	10	-
dextro cardia	-	-	-	-	-	-	-	-	10	-	-	-	-	-	10	-	-	-	-	-	-	-	-	-	-	-	-	-	-	-	-	-	-	-	-	-	-	-	10	-	-	-	-	-	-	-	-	-	-
Hypoplastic right heart syndrome	20	20	40	10	-	10	-	10	10	-	-	-	-	-	-	-	-	-	-	-	-	-	-	-	-	-	-	-	-	-	-	-	-	-	-	-	-	-	-	-	-	-	-	-	-	-	-	-	-
Right aortic arch	100	60	160	40	20	60	10	20	30	10	20	30	10	-	10	10	-	10	10	-	10	10	10	20	10	10	10	10	10	20	20	10	20	20	10	30	20	20	40	30	30	60	30	50	70	20	30	50	20
Congestive purpura	10	10	20	10	-	10	-	-	10	-	10	10	-	20	20	-	10	10	-	10	10	-	10	20	-	10	10	-	10	10	10	20	30	10	10	20	20	20	40	20	20	40	10	20	30	20	30	40	10
Ullrich syndrome	-	-	-	-	-	-	-	-	-	-	-	-	-	-	-	-	-	-	-	-	-	-	-	-	-	-	-	-	-	-	-	-	-	-	-	-	-	-	-	-	-	-	-	-	-	-	-	-	-
Ullrich disease	-	-	-	-	-	-	-	-	-	-	-	-	-	-	-	-	-	-	-	-	-	-	-	-	-	-	-	-	-	-	-	-	-	-	-	-	-	-	-	-	-	-	-	-	-	-	-	-	-
Ulrich-Feichtiger syndrome	-	-	-	-	-	-	-	-	-	-	-	-	-	-	-	-	-	-	-	-	-	-	-	-	-	-	-	-	-	-	-	-	-	-	-	-	-	-	-	-	-	-	-	-	-	-	-	-	-
ataxia	40	30	70	30	30	60	20	30	50	30	30	60	40	30	70	30	30	60	50	40	90	70	50	120	80	40	120	110	60	170	160	90	250	270	140	410	380	190	570	440	250	690	460	310	770	420	380	800	300
Motor neuron disease	-	-	-	-	-	-	-	-	-	10	-	10	10	-	10	-	10	10	10	10	30	30	10	50	60	40	100	70	50	120	130	70	190	200	120	320	250	130	380	300	180	480	280	170	460	230	170	400	80
Unna nevus	150	280	430	10	10	10	-	10	10	-	-	-	-	10	10	-	-	-	-	10	10	-	-	10	-	-	-	-	10	10	-	-	10	-	-	10	10	10	20	10	-	10	10	10	20	10	10	20	10
Unverricht-Lundborg disease	-	-	-	-	-	-	-	-	-	-	-	-	-	-	-	-	-	-	-	-	-	-	-	-	-	-	-	-	-	-	-	-	-	-	-	-	-	-	-	-	-	-	-	-	-	-	-	-	-
Ehlers-Danlos Syndrome	10	20	30	30	30	50	20	20	50	20	20	40	10	10	20	10	20	30	10	20	30	20	10	30	10	10	30	10	10	20	10	10	10	10	10	20	-	10	10	-	10	10	-	-	-	-	-	-	-
Dystrophic epidermolysis bullosa	10	-	10	10	-	10	-	-	-	-	-	-	-	-	-	-	10	10	-	-	10	-	-	-	-	-	10	-	-	-	-	-	-	-	-	-	-	-	-	-	-	-	-	-	-	-	-	-	-
Perineal hypospadias	80	-	80	10	-	10	10	-	10	10	-	10	-	-	-	-	-	-	-	-	-	-	-	-	-	-	-	-	-	-	-	-	-	-	-	-	-	-	-	-	-	-	-	-	-	-	-	-	-
Aicardi-Goutières Syndrome	-	-	-	-	-	-	-	-	-	-	-	-	-	-	-	-	-	-	-	-	-	-	-	-	-	-	-	-	-	-	-	-	-	-	-	-	-	-	-	-	-	-	-	-	-	-	-	-	-
Axillary breast	-	-	-	-	-	-	-	-	-	-	-	-	-	-	-	-	-	-	-	-	-	-	-	-	-	-	-	-	-	-	-	-	-	-	-	-	-	-	-	-	-	-	-	-	-	-	-	-	-
Eccentric personality disorder	-	-	-	-	-	-	-	-	-	-	-	-	-	-	-	-	-	-	-	-	-	-	-	-	-	-	-	-	-	-	-	-	-	-	-	-	-	-	-	-	-	-	-	-	-	-	-	-	-
Eccrine sweat gland tumor	-	-	-	-	-	10	-	-	-	-	-	-	-	10	10	10	-	10	10	10	20	20	10	30	20	20	40	20	20	40	30	20	50	30	30	60	50	40	100	70	60	130	70	60	130	60	60	120	40
Eccrine sweat adenoma	-	-	-	-	-	-	-	-	-	-	-	-	-	-	-	-	-	-	-	-	-	-	-	-	-	10	10	-	-	-	10	-	10	-	-	10	10	10	10	-	10	10	10	10	10	-	-	10	10
Necrotic ulcerative gingival inflammation	-	-	-	-	-	-	-	-	-	-	-	-	-	-	-	-	-	-	-	-	-	-	-	-	-	-	-	-	-	-	-	-	-	-	-	-	-	-	-	-	-	-	-	-	-	-	-	-	-
Necrotizing fasciitis	-	-	10	-	-	10	-	-	-	10	-	10	10	-	10	20	10	30	40	10	50	40	20	60	100	30	120	90	40	130	110	60	160	160	70	230	170	80	250	190	110	300	170	110	280	140	110	250	100
hyperestrogenism	-	-	-	-	-	-	-	10	10	-	-	-	-	-	-	-	10	10	-	10	10	-	10	10	-	10	10	-	20	20	-	20	20	-	20	20	-	20	20	-	10	10	-	-	-	-	10	10	-
gangrene	10	10	20	10	-	10	10	10	30	20	10	30	20	20	30	20	20	40	40	30	70	90	40	130	150	60	210	190	80	270	290	150	450	550	240	780	710	340	1050	830	430	1260	1010	510	1520	1000	640	1640	790
Noma	-	-	-	-	-	-	-	-	-	-	-	10	-	-	-	-	-	10	-	-	10	-	-	-	-	-	10	-	-	10	10	-	10	10	10	10	10	10	10	10	10	20	10	10	10	10	10	10	10
Pyoderma gangrenosum	-	-	-	-	-	-	-	-	-	10	10	20	10	20	40	30	40	70	40	50	80	50	40	90	50	50	100	60	50	110	50	60	110	70	70	140	60	80	130	60	70	120	60	60	110	40	70	100	30
Ethylene glycol poisoning	-	-	-	-	-	-	-	-	-	-	-	-	-	-	-	-	-	-	-	-	-	-	-	-	-	-	-	-	-	-	-	-	-	-	-	-	-	-	-	-	-	-	-	-	-	-	-	-	-
Spurway-Eddowes syndrome	-	-	-	-	-	-	-	-	-	-	-	-	-	-	-	-	-	-	-	-	-	-	-	-	-	-	-	-	-	-	-	-	-	-	-	-	-	-	-	-	-	-	-	-	-	-	-	-	-
Amelogenesis imperfecta	-	-	10	-	10	10	-	-	-	-	-	-	-	-	-	-	-	-	-	-	-	-	-	-	-	-	-	-	-	-	-	-	-	-	-	-	-	-	-	-	-	-	-	-	-	-	-	-	-
Evans syndrome	-	10	10	10	-	10	10	10	10	-	10	10	-	20	20	-	10	20	10	20	30	10	20	30	20	20	30	10	20	30	10	20	30	20	40	60	20	30	50	30	40	70	20	30	60	20	30	50	30
Epstein syndrome	-	-	-	-	-	-	-	-	-	-	-	-	-	-	-	-	-	-	-	-	-	-	-	-	-	-	-	-	-	-	-	-	-	-	-	-	-	-	-	-	-	-	-	-	-	-	-	-	-
Ebstein's anomaly	-	-	-	-	-	-	-	-	-	-	-	-	-	-	-	-	-	-	-	-	-	-	-	-	-	-	-	-	-	-	-	-	-	-	-	-	-	-	-	-	-	-	-	-	-	-	-	-	-
Ebola hemorrhagic fever	-	-	-	-	-	-	-	-	-	-	-	-	-	-	-	-	-	-	-	-	-	-	-	-	-	-	-	-	-	-	-	-	-	-	-	-	-	-	-	-	-	-	-	-	-	-	-	-	-
Emanuel syndrome	-	-	-	-	-	-	-	-	-	-	-	-	-	-	-	-	-	-	-	-	-	-	-	-	-	-	-	-	-	-	-	-	-	-	-	-	-	-	-	-	-	-	-	-	-	-	-	-	-
Emery-Dreifuss muscular dystrophy	-	-	-	-	-	-	-	-	-	-	-	-	-	-	-	-	-	-	-	-	-	-	-	-	-	-	-	-	-	-	-	-	-	-	-	-	-	-	-	-	-	-	-	-	-	-	-	-	-
Ellis Van Creveld syndrome	-	-	-	-	-	10	-	-	-	-	-	-	-	-	-	-	-	-	-	-	-	-	-	-	-	-	-	-	-	-	-	-	-	-	-	-	-	-	-	-	-	-	-	-	-	-	-	-	-
erythematosus	20	10	30	10	30	30	10	40	50	20	80	100	20	110	130	30	160	190	50	270	310	70	350	420	50	320	370	60	320	390	70	340	410	80	380	470	90	410	500	90	330	420	100	310	410	90	230	320	50
Ergosterol deficiency	-	-	-	-	-	-	-	-	-	-	-	-	-	-	-	-	-	-	-	-	-	-	-	-	-	-	-	-	-	-	-	-	-	-	-	-	-	-	-	-	-	-	-	-	-	-	-	-	-
Erdheim-Chester disease	-	-	-	-	-	-	-	-	-	-	-	-	-	-	-	-	-	-	-	-	-	-	-	-	-	-	-	-	-	-	-	-	-	-	-	-	-	-	-	-	-	-	-	-	-	-	-	-	-
Muscular dystrophy limb girdle type 2A, Erb type	-	-	-	-	-	-	-	-	-	-	-	-	-	-	-	-	-	-	-	-	-	-	-	-	-	-	-	-	-	-	-	-	-	-	-	-	-	-	-	-	-	-	-	-	-	-	-	-	-
Distal muscular dystrophy	-	-	-	-	-	-	10	-	10	10	-	10	10	-	10	-	-	10	10	10	20	10	10	20	10	10	20	10	20	30	20	10	30	20	10	30	20	20	40	10	10	20	10	10	20	-	-	10	-
Distal hereditary motor neuropathy	-	-	-	-	-	-	-	-	-	-	-	-	-	-	-	-	-	-	-	-	-	-	-	-	-	-	-	-	-	-	-	-	-	-	-	-	-	-	-	-	-	-	-	-	-	-	-	-	-
Distal myopathy	-	-	-	-	-	-	-	-	-	-	-	-	-	-	-	-	-	-	-	-	-	-	-	-	-	-	-	-	-	-	-	-	-	-	-	-	-	-	-	-	-	-	-	-	-	-	-	-	-
Distal renal tubular acidosis	10	10	20	-	10	10	10	10	10	-	-	10	10	10	10	10	10	10	-	10	20	-	10	20	-	20	20	-	10	10	-	20	20	-	10	20	-	20	20	-	10	20	-	10	10	10	10	20	-
area Alopecia	850	1250	2100	2030	3780	5810	2250	2800	5050	2380	2930	5310	2960	4840	7790	4390	6880	11270	5720	8360	14080	6120	8910	15030	5210	7370	12580	4460	6820	11280	4070	7080	11140	4110	7870	11990	3740	7520	11260	2960	6500	9450	2390	5420	7810	1600	3930	5530	790
Idiopathic inflammatory myopathy	-	-	-	-	-	-	-	-	-	-	-	-	-	-	10	-	-	-	-	-	-	10	-	10	-	-	10	-	-	10	10	10	10	-	-	-	-	10	10	10	10	20	-	10	10	-	10	10	-
Syndromic keratoconus	10	10	20	80	90	160	230	240	470	960	610	1570	1630	930	2560	2330	1290	3620	2600	1690	4290	2400	1660	4060	1860	1500	3360	1520	1460	2980	1190	1170	2360	1050	1080	2130	580	790	1370	360	570	930	320	460	780	220	380	600	150
Conotruncal anomaly face syndrome	-	-	-	-	-	-	-	-	-	-	-	-	-	-	-	-	-	-	-	-	-	-	-	-	-	-	-	-	-	-	-	-	-	-	-	-	-	-	-	-	-	-	-	-	-	-	-	-	-
Lateral medullary syndrome	-	-	-	-	-	-	-	-	-	-	-	-	-	-	-	-	-	-	-	-	-	10	-	10	10	-	10	20	-	20	20	10	30	20	-	30	30	10	40	40	10	50	20	10	40	20	10	40	10
Congenital enterovirus infection	180	150	330	30	20	50	10	10	10	-	-	-	-	-	-	-	-	-	-	10	10	-	-	-	-	-	-	-	-	-	-	-	10	-	-	10	-	-	10	10	-	10	-	-	-	10	-	10	-
enterokinase deficiency	-	-	-	-	-	-	-	-	-	-	-	-	-	-	-	-	-	-	-	-	-	-	-	-	-	-	-	-	-	-	-	-	-	-	-	-	-	-	-	-	-	-	-	-	-	-	-	-	-
Discoid lupus erythematosus	-	-	-	-	10	10	10	10	20	10	20	30	10	60	70	40	80	120	50	120	170	100	170	270	60	180	240	100	180	280	80	170	250	120	180	290	130	160	290	110	150	260	90	110	190	70	70	150	40
Overlapping connective tissue disease	-	-	-	-	-	-	-	10	10	-	20	20	-	10	10	-	10	20	-	30	30	10	30	30	-	30	30	-	40	40	10	50	60	10	70	80	10	90	100	20	80	100	20	60	90	10	50	60	10
Omenn syndrome	-	-	-	-	-	-	-	-	-	-	-	-	-	-	-	-	-	-	-	-	-	-	-	-	-	-	-	-	-	-	-	-	-	-	-	-	-	-	-	-	-	-	-	-	-	-	-	-	-
Paramyotonia congenita of Von Eulenburg	-	-	-	-	-	-	-	-	-	-	-	-	-	-	-	-	-	-	-	-	-	-	-	-	-	-	-	-	-	-	-	-	-	-	-	-	-	-	-	-	-	-	-	-	-	-	-	-	-
Diaphragmatic elevation	60	40	100	20	10	30	10	10	10	10	10	20	-	-	10	10	-	10	10	10	20	20	10	40	20	10	30	30	10	40	40	20	50	50	20	70	80	50	130	80	70	140	90	100	190	120	150	270	80
Diaphragmatic hypoplasia	-	-	-	-	-	-	-	-	-	-	-	-	-	-	-	-	-	-	-	-	-	-	-	-	-	-	-	-	-	-	-	-	-	-	-	-	-	-	-	-	-	-	-	-	-	-	-	-	-
Diaphragm defect	-	-	-	-	-	-	-	-	-	-	-	-	-	-	-	-	-	-	-	-	-	-	-	-	-	-	-	-	-	-	-	-	-	-	-	-	-	-	-	-	-	10	-	-	-	-	-	-	-
Diaphragmatic eventration	70	50	120	20	20	40	10	10	30	10	-	10	-	-	10	-	-	-	10	-	10	10	-	10	10	10	10	-	10	10	10	10	20	10	20	40	30	40	70	40	50	90	40	70	120	70	110	170	60
congenital malformations of diaphragm	-	-	-	-	-	-	-	-	-	-	-	-	-	-	-	-	-	-	-	-	-	-	-	-	-	-	-	-	-	-	-	-	-	-	-	-	-	-	-	-	-	-	-	-	-	-	-	-	-
diaphragmatic hernia	260	210	480	100	80	170	40	50	90	20	20	40	20	20	30	10	20	30	20	30	50	20	20	40	30	20	50	30	10	40	40	20	60	60	40	100	90	70	160	100	150	240	160	250	400	180	470	650	150
Transverse facial cleft	-	-	10	-	-	10	-	-	-	-	-	-	-	-	-	-	-	-	-	-	-	-	-	-	-	-	-	-	-	-	-	-	-	-	-	-	-	-	-	-	-	-	-	-	-	-	-	-	-
xanthomatosis	50	30	90	10	10	30	10	10	20	10	10	20	10	20	20	20	20	40	30	40	70	60	70	130	90	70	160	90	140	230	140	190	330	240	330	570	340	390	730	390	450	840	430	450	880	340	430	770	220
Ossification of ligamentum flavum	-	-	-	-	-	-	-	-	-	-	-	-	10	-	10	10	-	10	30	10	40	40	30	60	70	40	110	80	70	150	140	120	260	300	200	490	400	290	690	490	370	860	550	400	960	500	400	900	310
Yellow nail syndrome	-	-	-	-	-	-	-	-	-	-	-	-	-	-	-	-	-	-	-	-	-	-	-	10	-	10	10	-	10	10	-	10	10	10	20	30	10	20	30	10	20	30	10	20	30	20	10	30	10
xanthogranuloma	240	180	410	60	40	100	20	20	40	10	10	20	-	-	10	10	10	10	10	10	20	10	10	20	-	-	10	-	10	10	10	10	10	10	10	20	10	10	30	10	10	20	10	10	10	10	10	20	10
fundus flavimaculatus	-	-	-	-	-	-	-	-	-	-	-	-	-	-	-	-	-	-	-	-	-	-	-	-	-	-	-	-	-	10	-	-	-	10	-	10	-	10	10	-	-	-	-	10	10	-	10	10	-
Pes cavus	10	20	40	30	30	60	60	60	120	70	50	120	30	20	50	30	20	50	20	20	40	30	20	50	20	20	50	30	30	60	30	40	70	30	60	100	30	60	80	30	80	110	30	60	90	20	40	70	10
jaundice	4030	2930	6970	140	130	270	140	120	250	170	110	290	220	180	400	270	220	490	330	310	640	520	370	900	630	350	990	740	380	1120	910	560	1470	1430	790	2220	1890	960	2860	2190	1100	3290	2320	1280	3600	2320	1520	3840	1840
Leptospirosis icterohemorrhagica	-	-	-	-	-	-	-	-	-	-	-	-	-	-	-	-	-	-	-	-	-	-	-	-	-	-	-	-	-	-	-	-	-	-	-	-	-	-	-	-	-	-	-	-	-	-	-	-	-
Yellow fever	-	-	-	-	-	-	-	-	-	-	-	-	-	-	-	-	-	-	-	-	-	-	-	-	-	-	-	-	-	-	-	-	-	-	-	-	-	-	-	-	-	-	-	-	-	-	-	-	-
macular atrophy	10	10	10	-	-	-	10	-	10	-	-	-	-	-	-	10	-	10	10	-	10	10	10	20	20	10	20	20	20	40	40	20	60	50	40	90	100	90	190	160	160	320	170	220	390	170	280	450	160
Macular dystrophy	-	-	-	20	10	20	20	10	30	10	20	30	20	10	30	10	20	30	30	20	50	50	40	80	40	30	70	50	30	90	50	50	100	70	50	110	80	60	140	50	60	110	60	60	110	40	40	70	10
Macular coloboma	10	10	20	-	10	10	-	-	-	-	-	-	-	-	-	-	-	-	-	-	-	-	-	-	-	-	10	-	-	-	-	10	10	10	10	10	-	10	10	10	10	20	10	10	20	10	10	20	-
macular heterotropia	10	10	10	10	10	10	10	10	10	-	-	10	-	-	-	-	-	10	-	-	-	-	-	-	-	-	-	-	-	-	-	10	10	-	10	10	10	10	20	10	10	20	20	20	30	20	20	40	10
Rhabdomyosarcoma	40	40	80	70	40	110	80	60	140	60	50	110	40	30	70	20	20	40	20	10	40	20	10	30	10	10	10	10	10	10	10	10	10	10	10	20	20	10	30	20	10	30	20	10	30	20	20	30	10
Congenital malformation of great vein	-	-	-	-	-	-	-	-	-	-	-	-	-	-	-	-	-	-	-	-	-	-	-	-	-	-	-	-	-	-	-	-	-	-	-	-	-	-	-	-	-	-	-	-	-	-	-	-	-
Congenital malformation of great arteries	10	-	10	-	-	-	-	-	-	-	-	-	-	-	-	-	-	-	-	-	-	-	-	-	-	-	-	-	-	-	-	-	-	-	-	-	-	-	-	-	-	-	-	-	-	-	-	-	-
Ohtahara syndrome	-	-	-	-	-	-	-	-	-	-	-	-	-	-	-	-	-	-	-	-	-	-	-	-	-	-	-	-	-	-	-	-	-	-	-	-	-	-	-	-	-	-	-	-	-	-	-	-	-
Occipital horn syndrome	-	-	-	-	-	-	-	-	-	-	-	-	-	-	-	-	-	-	-	-	-	-	-	-	-	-	-	-	-	-	-	-	-	-	-	-	-	-	-	-	-	-	-	-	-	-	-	-	-
Osgood-Schlatter disease	-	10	10	250	430	670	15910	4880	20790	2170	430	2610	160	50	210	120	50	170	90	30	130	120	40	160	80	30	110	50	10	60	60	20	80	40	10	50	30	20	50	30	10	40	20	-	20	10	-	10	-
Österreicher-Turner syndrome	-	-	-	-	-	-	-	-	-	-	-	-	-	-	-	-	-	-	-	-	-	-	-	-	-	-	-	-	-	-	-	-	-	-	-	-	-	-	-	-	-	-	-	-	-	-	-	-	-
Ostrum-Furst syndrome	-	-	-	-	-	-	-	-	-	-	-	-	-	-	-	-	-	-	-	-	-	-	-	-	-	-	-	-	-	-	-	-	-	-	-	-	-	-	-	-	-	-	-	-	-	-	-	-	-
Osler disease	-	-	-	-	-	-	-	-	-	-	-	-	-	-	-	-	-	-	-	-	-	-	-	-	-	-	-	-	-	-	-	-	-	-	-	-	-	-	-	-	-	-	-	-	-	-	-	-	-
Opisthorchiasis	-	-	-	-	-	-	-	-	-	-	-	-	-	-	-	-	-	-	-	-	-	-	-	-	-	-	-	-	-	-	-	-	-	-	-	-	-	-	-	-	-	-	-	-	-	-	-	-	-
Opitz GBBB syndrome	-	-	-	-	-	-	-	-	-	-	-	-	-	-	-	-	-	-	-	-	-	-	-	-	-	-	-	-	-	-	-	-	-	-	-	-	-	-	-	-	-	-	-	-	-	-	-	-	-
Omsk hemorrhagic fever	-	-	-	-	-	-	-	-	-	-	-	-	-	-	-	-	-	-	-	-	-	-	-	-	-	-	-	-	-	-	-	-	-	-	-	-	-	-	-	-	-	-	-	-	-	-	-	-	-
olivopontocerebellar atrophy	-	-	-	-	-	-	-	-	-	-	-	-	-	-	-	-	-	-	-	-	-	10	-	10	10	10	20	30	20	50	60	40	90	120	110	220	180	200	380	220	180	400	200	190	390	120	140	250	60
Ollier disease	-	-	10	10	-	10	10	10	20	-	-	10	-	-	-	-	-	10	10	-	10	-	-	-	-	-	-	-	-	-	-	-	-	-	-	-	-	-	-	-	-	-	-	-	-	-	-	-	-
Ornithine transcarbamylase deficiency	10	10	20	-	-	10	-	10	10	-	-	10	-	-	-	-	-	-	-	-	-	-	-	-	-	-	-	-	-	-	-	-	-	-	-	-	-	-	-	-	-	-	-	-	-	-	-	-	-
Orotic aciduria	-	-	-	-	-	-	-	-	-	-	-	-	-	-	-	-	-	-	-	-	-	-	-	-	-	-	-	-	-	-	-	-	-	-	-	-	-	-	-	-	-	-	-	-	-	-	-	-	-
Megaloblastic Anemia and Orotic Aciduria	-	-	-	-	-	-	-	-	-	-	-	-	-	-	-	-	-	-	-	-	-	-	-	-	-	-	-	-	-	-	-	-	-	-	-	-	-	-	-	-	-	-	-	-	-	-	-	-	-
Oroya fever	-	-	-	-	-	-	-	-	-	-	-	-	-	-	-	-	-	-	-	-	-	-	-	-	-	-	-	-	-	-	-	-	-	-	-	-	-	-	-	-	-	-	-	-	-	-	-	-	-
Onchocerciasis	-	-	-	-	-	-	-	-	-	-	-	-	-	-	-	-	-	-	-	-	-	-	-	-	-	-	-	-	-	-	-	-	-	-	-	-	-	-	-	-	-	-	-	-	-	-	-	-	-
Warm antibody hemolytic anemia	-	-	-	-	-	-	-	-	-	-	-	-	-	-	-	-	-	10	-	10	10	10	10	10	-	10	10	-	10	10	-	10	20	-	10	10	10	10	20	10	20	30	10	10	30	30	10	40	20
Carney complex	-	-	-	-	-	-	-	-	-	-	-	-	-	-	-	-	-	-	-	-	-	-	-	-	-	-	-	-	-	-	-	-	-	-	-	-	-	-	-	-	-	-	-	-	-	-	-	-	-
Carpenter syndrome	-	-	-	-	-	-	-	-	-	-	-	-	-	-	-	-	-	-	-	-	-	-	-	-	-	-	-	-	-	-	-	-	-	-	-	-	-	-	-	-	-	-	-	-	-	-	-	-	-
Kearns-Sayre syndrome	-	-	-	-	-	-	-	-	-	-	-	-	-	-	-	-	-	-	-	-	-	-	-	-	-	-	-	-	-	-	-	-	-	-	-	-	-	-	-	-	-	-	-	-	-	-	-	-	-
Relapsing fever	-	-	-	-	-	-	-	-	-	-	-	-	-	-	-	-	-	-	-	-	-	-	-	-	-	-	-	-	-	-	-	-	-	-	-	-	-	-	-	-	-	-	-	-	-	-	-	-	-
Spasmus nutans	10	10	20	10	10	20	10	20	30	30	20	50	40	40	80	40	30	70	40	30	70	40	40	70	40	30	60	30	20	60	30	40	60	40	50	90	50	60	100	50	70	110	30	50	90	50	40	90	20
Wound myiasis	30	30	60	20	20	30	10	10	20	10	10	10	10	10	20	30	20	60	30	20	50	30	20	50	20	10	30	20	10	30	20	20	30	30	10	40	40	30	70	30	20	60	30	30	60	40	30	70	20
ileal atresia	100	90	190	30	20	50	10	10	20	-	-	10	-	-	-	-	-	-	-	-	-	-	-	-	-	-	-	-	-	-	-	-	-	-	-	-	-	-	-	-	-	-	-	-	-	-	-	-	-
malrotated kidney	-	-	10	-	-	10	-	-	10	-	-	10	-	-	10	-	-	10	-	10	10	10	10	20	10	10	20	10	-	10	10	10	20	10	10	30	20	20	30	10	20	30	20	20	40	20	20	40	10
limitation of abduction in flexion	2580	3920	6500	130	190	310	50	60	110	10	20	40	-	10	10	-	-	-	-	10	10	-	10	10	-	-	10	-	10	10	-	10	10	-	10	10	-	10	10	10	10	20	-	20	20	-	10	10	-
Mesial Temporal Lobe Epilepsy with Bilateral Hippocampal Sclerosis	-	-	-	-	-	-	-	-	-	-	-	-	-	-	-	-	-	-	-	-	-	-	-	-	-	-	-	-	-	-	-	-	-	-	-	-	-	-	-	-	-	-	-	-	-	-	-	-	-
open-angle glaucoma	-	-	10	20	20	40	100	80	180	200	200	410	360	360	720	530	510	1040	920	830	1740	1700	1490	3190	2740	2400	5140	4160	3240	7410	5520	4640	10160	8230	7820	16060	10870	11030	21900	13050	14630	27680	14590	17040	31630	15080	19640	34730	11640
Cavernous hemangioma	250	360	600	160	140	300	150	120	270	170	150	320	180	190	370	240	270	500	330	350	690	360	430	790	380	440	830	400	450	850	450	500	950	570	650	1230	690	780	1470	650	710	1360	580	640	1220	410	520	930	230
Cavernous sinus cavernous hemangioma	-	-	-	-	-	-	-	-	-	-	-	-	-	-	-	-	-	-	-	-	-	-	-	-	-	-	-	-	-	-	-	-	-	-	-	-	-	-	-	-	-	-	-	-	-	-	-	-	-
Medullary sponge kidney	-	-	-	-	-	-	-	-	-	-	-	10	10	10	20	10	10	20	20	20	40	30	40	70	30	30	60	40	50	90	40	70	110	40	70	110	50	70	120	50	50	100	30	40	70	30	20	50	10
Ulcerative colitis	30	30	60	80	90	170	430	380	810	2160	1480	3640	4300	3240	7540	5730	4850	10580	7890	6640	14530	9310	7950	17260	8510	7190	15700	7710	6160	13870	6630	5630	12260	7150	6120	13260	6460	6000	12460	5420	5070	10500	4640	4290	8930	4050	3950	8000	2410
Left-sided colitis	-	-	-	-	-	-	-	-	-	-	-	-	-	-	-	-	-	-	-	-	-	-	-	-	-	-	-	-	-	-	-	-	-	-	-	-	-	-	-	-	-	-	-	-	-	-	-	-	-
Pan-ulcerative colitis	-	-	-	-	-	10	20	30	50	80	50	130	90	70	160	100	90	180	80	110	190	110	90	200	90	70	160	90	50	150	60	60	120	80	60	140	70	40	110	60	40	100	60	40	90	40	30	80	20
Ulcerative colitis / rectal sigmoid colonitis type	-	-	-	-	-	-	10	-	10	10	10	10	10	20	30	20	20	40	20	20	40	20	20	40	30	20	40	20	20	40	20	10	20	20	10	30	20	20	30	20	20	30	20	10	30	20	10	30	20
Ulcerative proctitis	-	-	-	10	-	10	-	-	10	10	10	30	10	20	30	20	10	40	20	30	50	40	20	60	30	30	60	20	20	40	20	30	40	30	20	50	30	20	60	20	20	40	20	30	50	30	20	50	10
Pregnancy with ulcerative colitis	-	-	-	-	-	-	-	-	-	-	-	-	-	-	-	-	-	-	-	-	-	-	-	-	-	-	-	-	-	-	-	-	-	-	-	-	-	-	-	-	-	-	-	-	-	-	-	-	-
Ulcerative colitis relapse	-	-	-	-	-	-	-	-	-	-	-	-	-	-	-	-	-	-	-	-	-	-	-	-	-	-	-	-	-	-	-	-	-	-	-	-	-	-	-	-	-	-	-	-	-	-	-	-	-
Postoperative ulcerative colitis	-	-	-	-	-	-	-	-	-	-	-	-	-	-	-	-	-	-	-	-	-	-	-	-	-	-	-	-	-	-	-	-	-	-	-	-	-	-	-	-	-	-	-	-	-	-	-	-	-
Ulcerative colitis juvenile arthritis	-	-	-	-	-	-	-	-	-	-	-	-	-	10	10	-	10	20	10	10	20	10	10	20	10	10	20	10	10	10	-	10	10	-	-	10	-	-	10	-	-	10	-	-	-	-	-	-	-
ulcerative cystitis	-	-	-	-	-	-	-	-	-	-	-	-	-	-	-	-	-	-	-	-	-	-	-	-	-	-	-	-	-	-	-	-	-	-	-	-	-	-	-	-	-	-	-	-	-	-	10	10	-
Abnormal hypopharynx	-	-	-	-	-	-	-	10	10	10	10	20	10	10	20	20	20	40	20	20	30	20	30	50	20	10	30	10	20	30	10	30	40	20	40	70	30	60	100	30	40	70	30	50	70	30	50	70	10
Causalgia	-	-	-	-	-	-	-	-	10	10	10	10	10	10	20	10	20	30	30	20	50	60	50	100	60	60	120	60	50	110	70	50	120	70	80	150	110	110	220	90	100	190	100	100	200	90	110	200	70
Cowden syndrome	-	-	-	-	-	-	-	-	-	-	-	-	-	-	-	-	-	-	-	-	-	-	-	-	-	-	-	-	-	-	-	-	-	-	-	-	-	-	-	-	-	-	-	-	-	-	-	-	-
jaw-winking syndrome	-	10	10	-	10	10	-	-	-	-	-	-	-	-	-	-	-	-	-	-	-	-	-	-	-	-	-	-	-	-	-	-	-	-	-	-	-	-	-	-	-	-	-	-	-	-	-	-	-
X-linked mandibulofacial dysostosis	-	-	-	-	-	-	-	-	-	-	-	-	-	-	-	-	-	-	-	-	-	-	-	-	-	-	-	-	-	-	-	-	-	-	-	-	-	-	-	-	-	-	-	-	-	-	-	-	-
Oligomeganephronia	-	-	-	-	-	-	-	-	-	-	-	-	-	-	-	-	-	-	-	-	-	-	-	-	-	-	-	-	-	-	-	-	-	-	-	-	-	-	-	-	-	-	-	-	-	-	-	-	-
Bilirubin encephalopathy	50	20	70	-	-	-	-	-	-	-	-	-	-	-	-	-	-	-	-	-	-	-	-	10	-	-	10	10	-	10	-	-	10	-	-	-	-	-	-	-	-	-	-	-	-	-	-	-	-
Familial keratoacanthoma	-	-	-	-	-	-	-	-	-	-	-	-	-	-	-	-	-	-	10	-	10	-	-	10	10	10	20	20	10	30	10	10	20	40	20	60	60	30	90	70	30	110	60	40	100	60	50	120	60
Dilated phase of hypertrophic cardiomyopathy	-	-	-	-	-	-	-	-	-	-	-	-	-	-	-	-	-	-	-	-	-	-	-	-	-	-	-	-	-	-	-	-	-	-	-	-	-	-	-	-	-	-	-	-	-	-	-	-	-
Keratoderma	1590	1370	2960	1110	1010	2120	690	790	1470	370	590	960	430	760	1190	510	1180	1700	710	1580	2290	870	1910	2790	920	1920	2840	1040	2010	3050	1200	2210	3400	1850	2970	4820	2290	3280	5570	2660	3610	6270	3120	4300	7420	3110	4540	7650	2370
keratitis	2990	2490	5470	4920	4280	9200	4710	4490	9200	6520	11800	18320	7700	15420	23110	7790	14550	22340	8190	13980	22170	8230	14180	22410	6970	12120	19090	6350	11610	17960	6970	12250	19220	9760	17180	26940	12970	22160	35130	15160	27530	42680	17490	32590	50080	18480	34950	53420	13310
Corneal dystrophy	10	-	10	10	10	30	20	10	30	20	20	40	30	60	90	30	50	80	40	60	100	70	90	170	60	80	140	70	90	150	80	120	200	110	160	270	160	230	390	190	280	470	190	290	480	170	270	430	120
X-linked corneal dermoid	110	90	200	60	70	130	40	40	80	20	10	30	-	10	20	-	10	10	-	10	10	-	-	-	-	-	-	-	-	-	-	-	-	-	-	-	-	-	10	-	-	-	-	-	-	-	-	-	-
Hyperplastic kidney	-	-	10	-	-	-	-	-	-	-	-	-	-	-	-	-	-	-	-	-	-	-	-	-	-	-	-	-	-	-	-	-	-	-	-	-	-	-	-	-	-	-	10	-	10	-	-	-	-
Elongated Descending colon	-	-	-	-	-	-	-	-	-	-	-	-	-	-	-	-	-	-	-	-	-	-	-	-	-	-	-	-	-	-	-	-	-	-	-	-	-	10	10	-	-	-	-	-	10	-	-	-	-
Hamartoma	30	40	80	40	40	80	30	20	60	20	20	40	10	20	30	10	20	30	10	30	30	10	20	40	10	30	40	20	30	50	10	40	50	30	40	60	20	40	60	40	50	80	30	40	70	40	20	60	30
Kasabach-Merritt syndrome	40	40	90	20	20	40	10	-	10	10	-	20	-	10	10	-	-	-	-	-	10	-	10	10	-	-	-	-	10	10	-	-	-	-	10	10	-	10	10	-	-	-	-	-	10	-	-	-	-
Lower limb malformation	30	30	60	20	20	40	20	20	40	20	10	30	10	10	10	-	-	10	-	-	-	-	-	10	-	-	10	-	-	10	10	10	20	-	10	20	10	20	30	10	30	40	10	20	30	10	40	50	20
hypoplasia of the lower limb	70	60	130	60	60	120	60	60	120	30	30	60	10	10	20	-	10	10	10	-	10	-	10	10	-	-	-	-	-	10	-	10	10	-	10	10	-	-	-	-	10	10	-	-	10	-	-	-	-
simple hemangioma of the leg	-	-	-	-	-	-	-	-	-	-	-	-	-	-	-	-	-	-	-	-	-	-	-	-	-	-	-	-	-	-	-	-	-	-	-	-	-	-	-	-	-	-	-	-	-	-	-	-	-
Kaschin-Beck disease	-	-	-	-	-	-	-	-	-	-	-	-	-	-	-	-	-	-	-	-	-	-	-	-	-	-	-	-	-	-	-	-	-	-	-	-	-	-	-	-	-	-	-	-	10	-	-	-	-
abnormal maxillary labial frenulum	-	-	-	-	-	-	-	-	-	-	-	-	-	-	-	-	-	-	-	-	-	-	-	-	-	-	-	-	-	-	-	-	-	-	-	-	-	-	-	-	-	-	-	-	-	-	-	-	-
shortened maxillary labial frenulum	-	-	-	-	-	-	-	-	-	-	-	-	-	-	-	-	-	-	-	-	-	-	-	-	-	-	-	-	-	-	-	-	-	-	-	-	-	-	-	-	-	-	-	-	-	-	-	-	-
auricular appendix	-	-	-	-	-	-	-	-	-	-	-	-	-	-	-	-	-	-	-	-	-	-	-	-	-	-	-	-	-	-	-	-	-	-	-	-	-	-	-	-	-	-	-	-	-	-	-	-	-
X-linked Myopathy with excessive autophagy	-	-	-	-	-	-	-	-	-	-	-	-	-	-	-	-	-	-	-	-	-	-	-	-	-	-	-	-	-	-	-	-	-	-	-	-	-	-	-	-	-	-	-	-	-	-	-	-	-
Supernumerary kidney	-	-	-	-	-	-	-	-	-	-	-	-	-	-	-	-	-	-	-	-	-	-	-	-	-	-	-	-	-	-	-	-	-	-	-	-	-	-	-	-	-	-	-	-	-	-	-	-	-
Excess vertebra	-	-	-	-	-	-	-	-	-	-	-	-	-	-	-	-	-	-	-	-	-	-	-	-	-	-	-	-	-	-	-	-	-	-	-	-	-	-	-	-	-	-	-	-	-	-	-	-	-
extra structurally abnormal chromosomes;	10	-	10	10	-	10	-	-	-	-	-	-	-	-	-	-	-	-	-	-	-	-	-	-	-	-	-	-	-	-	-	-	-	-	-	-	-	-	-	-	-	-	-	-	-	-	-	-	-
Hypopituitarism	350	290	640	570	470	1040	880	820	1700	640	1150	1790	420	1880	2300	500	2930	3430	810	4380	5190	1030	4140	5170	840	2920	3760	740	2290	3040	810	1940	2750	940	1560	2500	1170	1410	2580	1310	1390	2700	1260	1250	2500	1160	1060	2220	710
Pituitary tumor	20	20	30	30	40	70	90	130	220	130	290	420	180	620	800	260	950	1210	370	1250	1620	560	1510	2070	630	1340	1970	690	1240	1930	890	1350	2240	1200	1680	2870	1570	2090	3660	1610	2030	3650	1640	1910	3550	1380	1590	2970	770
Pituitary TSH hypersecretion	-	-	-	-	-	-	-	-	-	-	-	-	-	-	-	-	-	-	-	-	-	-	-	-	-	-	-	-	-	-	-	-	-	-	-	-	-	-	-	-	-	-	-	-	-	-	-	-	-
pituitary TSH deficiency	-	-	-	-	-	-	-	-	-	-	-	-	-	-	-	-	-	-	-	-	-	-	-	-	-	-	-	-	-	-	-	-	-	-	-	-	-	-	-	-	-	-	-	-	-	-	-	-	-
Pituitary gigantism	10	-	10	10	10	20	10	10	20	10	20	20	10	-	10	10	10	10	10	10	20	20	10	30	20	20	40	30	30	50	20	40	60	50	40	90	50	70	110	40	60	100	40	30	70	10	20	20	10
Diencephalo-hypophysial dysfunction-sndrome of abnormal secretion of growth hormone	-	-	-	-	-	-	-	-	-	-	-	-	-	-	-	-	-	-	-	-	-	-	-	-	-	-	-	-	-	-	-	-	-	-	-	-	-	-	-	-	-	-	-	-	-	-	-	-	-
Neurohypophyseal diabetes insipidus	-	-	-	-	-	-	-	-	-	-	-	-	-	-	-	-	-	-	-	-	-	-	-	-	-	-	-	-	-	-	-	-	-	-	-	-	-	-	-	-	-	-	-	-	-	-	-	-	-
pituitary prolactin hypersecretion	-	-	-	-	-	-	-	-	-	-	-	-	-	-	-	-	-	-	-	-	-	-	-	-	-	-	-	-	-	-	-	-	-	-	-	-	-	-	-	-	-	-	-	-	-	-	-	-	-
Pituitary adenoma	-	-	10	10	20	30	30	70	100	80	220	300	120	510	630	190	820	1010	310	1160	1470	480	1360	1840	500	1160	1650	570	1100	1670	690	1170	1860	960	1350	2310	1290	1580	2860	1210	1480	2690	1160	1290	2460	980	1030	2010	540
Pituitary apoplexy	-	-	-	-	-	-	-	-	-	-	10	10	10	40	40	20	40	60	30	60	80	30	50	80	30	40	80	40	40	80	40	40	80	50	50	110	80	60	130	70	60	130	70	50	120	60	40	110	50
familial Lecithin Cholesterol Acyltransferase Deficiency	-	-	-	-	-	-	-	-	-	-	-	-	-	-	-	-	-	-	-	-	-	-	-	-	-	-	-	-	-	-	-	-	-	-	-	10	-	-	-	-	-	-	-	-	-	-	-	-	-
Familial amyloidosis	-	-	-	-	-	-	-	-	-	-	-	-	-	-	-	-	-	-	-	-	-	-	-	10	-	10	10	-	10	10	-	-	-	-	-	10	-	-	-	-	-	10	-	-	10	10	-	10	-
Familial amyloid neuropathy	-	-	-	-	-	-	-	-	-	-	-	-	-	-	-	-	-	-	-	-	10	-	-	10	-	-	-	10	-	10	-	-	-	-	-	10	-	-	-	10	-	10	10	-	10	-	-	-	-
Familial amyloid polyneuropathy	-	-	-	-	-	-	-	-	-	-	-	-	-	-	-	-	-	10	-	10	10	10	10	20	10	10	20	10	10	10	-	10	10	10	-	10	10	10	10	10	10	20	10	-	20	10	-	10	-
Familial macular degeneration	-	-	-	-	-	-	-	-	-	-	-	-	-	-	-	-	-	-	-	-	-	-	-	-	-	-	-	-	-	-	-	-	-	-	-	-	-	-	-	-	-	-	-	-	-	-	-	-	-
familial corneal dystrophy	-	-	-	-	-	-	-	-	-	-	-	-	-	-	-	-	-	-	-	-	-	-	-	-	-	-	-	-	-	-	-	-	-	-	-	-	-	-	-	-	-	-	-	-	-	-	-	-	-
familial cold autoinflammatory syndrome	-	-	-	-	-	-	-	-	-	-	-	-	-	-	-	-	-	-	-	-	-	-	-	-	-	-	-	-	-	-	-	-	-	-	-	-	-	-	-	-	-	-	-	-	-	-	-	-	-
Familial amyotrophic lateral sclerosis	-	-	-	-	-	-	-	-	-	-	-	-	-	-	-	-	-	-	-	-	-	-	-	-	-	-	-	-	-	10	-	10	10	-	-	10	10	-	10	10	-	10	-	-	10	-	-	10	-
Familial Creutzfeldt-Jakob disease	-	-	-	-	-	-	-	-	-	-	-	-	-	-	-	-	-	-	-	-	-	-	-	-	-	-	-	-	-	-	-	-	-	-	-	-	-	-	-	-	-	-	-	-	-	-	-	-	-
Hereditary spastic paraplegia	-	-	-	-	-	-	-	-	-	-	-	-	-	-	-	-	-	-	-	-	-	-	-	-	-	-	-	-	-	-	-	-	-	-	-	-	-	-	-	-	-	-	-	-	-	-	-	-	-
familial Convulsions	10	10	10	-	-	-	-	-	-	-	-	-	-	-	-	-	-	-	-	-	-	-	-	-	-	-	-	-	-	-	-	-	-	-	-	-	-	-	-	-	-	-	-	-	-	-	-	-	-
Familial hypercholesterolemia	30	40	70	60	80	150	170	180	360	160	220	380	170	210	380	290	340	630	550	420	960	1100	610	1710	1460	770	2230	2090	1230	3320	2460	2290	4750	3520	4400	7910	4410	6200	10620	4020	6790	10810	3620	6350	9980	2980	5660	8640	1610
Heterozygous familial hypercholesterolemia	-	-	-	-	-	-	-	-	-	-	-	-	-	-	-	-	-	-	-	-	-	-	-	-	-	-	-	-	-	-	-	-	-	-	-	-	-	-	-	-	-	-	-	-	-	-	-	-	-
Homozygous familial hypercholesterolemia	-	-	-	-	-	-	-	-	-	-	-	-	-	-	-	-	-	-	-	-	-	-	-	-	-	-	-	-	-	-	-	-	-	-	-	-	-	-	-	-	-	-	-	-	-	-	-	-	-
Familial hypertriglyceridemia	-	-	-	-	-	-	-	-	-	-	-	-	-	10	10	-	10	10	10	10	20	30	20	40	30	20	40	50	20	70	40	20	60	40	40	80	30	20	60	40	30	60	20	20	50	20	20	30	10
Familial Hyperlipoproteinemia type 1	-	-	-	-	-	-	-	-	-	-	-	-	-	-	-	-	-	-	-	-	-	-	-	-	-	-	10	-	-	10	10	-	10	10	10	10	10	10	10	10	10	20	10	-	10	10	10	10	10
Familial hyperlipoproteinemia type 2a	-	-	-	-	-	-	-	-	-	-	-	-	-	-	-	-	-	-	10	-	10	-	10	10	10	10	10	10	10	20	10	10	20	20	20	30	10	20	30	20	30	50	20	20	40	10	30	40	10
Familial hyperlipoproteinemia type 2b	-	-	-	-	-	-	-	-	-	-	-	-	-	-	-	-	-	-	-	-	-	10	-	10	10	-	10	10	10	10	10	-	20	20	20	40	20	20	50	30	20	60	20	10	40	10	20	30	-
Dysbetalipoproteinemia	-	-	-	-	-	-	-	-	-	-	-	-	-	-	-	-	-	-	-	-	-	-	-	10	-	-	10	10	-	10	-	-	-	10	-	10	10	10	20	-	10	10	10	-	10	-	-	-	-
Familial hyperlipoproteinemia type 4	-	-	-	-	-	-	-	-	-	-	-	-	-	-	-	-	-	-	-	-	-	-	-	10	-	-	-	-	-	-	10	-	10	10	-	10	-	-	10	10	-	10	10	-	10	-	10	10	-
Familial hyperlipoproteinemia type 5	-	-	-	-	-	-	-	-	-	-	-	-	-	-	-	-	-	-	-	-	-	-	-	-	10	-	10	10	-	10	-	-	10	10	-	10	10	-	10	10	10	10	10	-	10	10	-	10	-
Familial Cystinuria	-	-	-	-	-	-	-	-	-	-	-	-	-	-	-	-	-	-	-	-	-	-	-	-	-	-	-	-	-	-	-	-	-	-	-	-	-	-	-	-	-	-	-	-	-	-	-	-	-
Hereditary periodic paralysis	-	-	-	-	-	-	-	-	-	-	-	-	-	-	-	-	-	-	-	-	-	-	-	-	-	-	-	-	-	-	-	-	-	-	-	-	-	-	-	-	-	-	-	-	-	-	-	-	-
Histiocytoid cardiomyopathy	-	-	-	-	-	-	-	-	-	-	-	-	-	-	-	-	-	-	-	-	-	-	-	-	-	-	-	-	-	-	-	-	10	-	-	10	10	-	10	-	-	-	-	-	-	-	-	-	-
Familial exudative vitreoretinopathy	80	60	140	90	70	150	100	60	160	90	70	150	80	50	120	50	50	100	40	50	80	40	30	60	30	30	60	20	40	60	20	40	50	20	30	50	10	20	30	10	20	30	10	10	20	10	10	10	10
Familial atrial fibrillation	-	-	-	-	-	-	-	-	-	-	-	-	-	-	-	-	-	-	-	-	-	-	-	-	-	-	-	-	-	-	-	-	-	-	-	-	-	-	-	-	-	-	-	-	-	-	-	-	-
Familial juvenile hyperuricemic nephropathy	-	-	-	-	-	-	-	-	-	-	-	-	-	-	-	-	-	-	-	-	-	-	-	-	-	-	-	-	-	-	-	-	-	-	-	-	-	-	-	-	-	-	-	-	-	-	-	-	-
familial Nephronophthisis	-	-	-	-	-	10	-	-	-	-	-	10	-	-	-	-	-	-	-	-	-	-	-	-	-	-	-	-	-	-	-	-	-	-	-	-	-	-	-	-	-	-	-	-	-	-	-	-	-
familial nephritis	-	10	10	10	10	20	10	10	30	10	10	20	10	10	10	-	10	10	-	-	10	-	10	10	-	10	10	-	-	-	-	-	-	-	-	-	-	-	-	-	-	-	-	-	10	-	-	-	-
Proximal spinal muscular atrophy type 3	-	-	-	-	-	-	-	-	-	-	-	-	-	-	-	-	-	-	-	-	-	-	-	-	-	-	-	-	-	-	-	-	-	-	-	10	-	-	10	-	-	-	-	-	-	-	-	-	-
Familial polycythemia	-	-	-	-	-	-	-	-	-	-	-	-	-	-	-	-	-	-	-	-	-	-	-	-	-	-	-	-	-	-	-	-	-	-	-	-	-	-	-	-	-	-	-	-	-	-	-	-	-
Familial solitary hypoparathyroidism	-	-	-	-	-	-	-	-	-	-	-	-	-	-	-	-	-	-	-	-	-	-	-	-	-	-	-	-	-	-	-	-	-	-	-	-	-	-	-	-	-	-	-	-	-	-	-	-	-
Familial adenomatous polyposis	-	-	-	-	-	10	10	-	10	20	20	40	40	50	80	50	70	120	60	90	150	100	90	190	80	80	150	80	60	140	60	50	110	50	50	100	40	40	90	40	40	70	20	20	40	20	20	30	10
Familial Mediterranean fever	-	-	10	10	10	20	10	10	10	10	10	20	10	10	20	10	10	20	10	10	20	10	10	10	10	10	20	10	-	10	-	-	10	-	10	10	10	-	10	-	-	-	-	-	-	-	-	-	-
familial central diabetes insipidus	-	-	-	-	-	-	-	-	-	-	-	-	-	-	-	-	-	-	-	-	-	-	-	-	-	-	-	-	-	-	-	-	-	-	-	-	-	-	-	-	-	-	-	-	-	-	-	-	-
Familial hypocalciuric hypercalcemia	-	-	-	-	-	-	-	-	-	-	-	-	-	-	-	-	-	-	-	-	10	-	-	-	-	-	-	-	-	-	-	-	-	10	10	10	-	10	10	-	10	10	-	10	10	-	10	10	-
Familial idiopathic basal ganglia calcification	-	-	-	-	-	-	-	-	-	-	-	-	-	-	-	-	-	-	-	-	-	-	-	-	-	-	-	-	-	-	-	-	-	-	-	-	-	-	-	-	-	-	-	-	-	-	-	-	-
Familial chondrocalcinosis	-	-	-	-	-	-	-	-	-	-	-	-	-	-	-	-	-	-	-	-	-	-	-	-	-	-	-	-	-	-	-	-	-	-	-	-	-	-	-	-	-	-	-	-	-	-	-	-	-
Familial Parkinson's disease	-	-	-	-	-	-	-	-	-	-	-	-	-	-	-	-	-	-	-	-	-	-	-	-	-	-	10	10	-	10	-	-	10	10	10	10	10	10	10	10	10	20	10	20	30	10	10	20	-
Familial Parkinson's disease Yahr1	-	-	-	-	-	-	-	-	-	-	-	-	-	-	-	-	-	-	-	-	-	-	-	-	-	-	-	-	-	-	-	-	-	-	-	-	-	-	-	-	-	-	-	-	-	-	-	-	-
Familial Parkinson's disease Yahr2	-	-	-	-	-	-	-	-	-	-	-	-	-	-	-	-	-	-	-	-	-	-	-	-	-	-	-	-	-	-	-	-	-	-	-	-	-	-	-	-	-	-	-	-	10	-	-	10	-
Familial Parkinson's disease Yahr3	-	-	-	-	-	-	-	-	-	-	-	-	-	-	-	-	-	-	-	-	-	-	-	-	-	-	-	-	-	-	-	-	-	-	-	-	-	-	-	-	10	10	10	10	20	10	-	10	10
Familial Parkinson's disease Yahr4	-	-	-	-	-	-	-	-	-	-	-	-	-	-	-	-	-	-	-	-	-	-	-	-	-	-	-	-	-	-	-	-	-	-	-	-	-	-	10	-	-	10	10	10	20	-	-	10	-
Familial Parkinson's disease Yahr5	-	-	-	-	-	-	-	-	-	-	-	-	-	-	-	-	-	-	-	-	-	-	-	-	-	-	-	-	-	-	-	-	-	-	-	-	-	-	-	-	-	-	-	-	-	-	10	10	-
Familial combined hyperlipidemia	10	-	10	10	-	10	10	10	10	10	10	20	10	10	10	10	10	30	30	30	60	60	40	100	70	30	100	130	50	180	130	80	210	170	150	320	200	190	390	180	210	390	190	240	430	140	190	330	80
Familial partial lipodystrophy	-	-	-	-	-	-	-	-	-	-	-	-	-	-	-	-	-	-	-	-	-	-	-	-	-	-	-	-	-	-	-	-	-	-	-	-	-	-	-	-	-	-	-	-	-	-	-	-	-
Familial immunoglobulin hypercatabolism	-	-	-	-	-	-	-	-	-	-	-	-	-	-	-	-	-	-	-	-	-	-	-	-	-	-	-	-	-	-	-	-	-	-	-	-	-	-	-	-	-	-	-	-	-	-	-	-	-
Familial hemolytic anemia	-	-	10	-	-	-	-	-	10	10	-	10	-	-	-	-	-	-	-	-	-	-	-	-	-	10	10	-	-	-	-	-	-	-	-	-	-	-	-	-	-	-	-	-	-	-	-	-	-
Chuvash erythrocytosis	-	-	-	-	-	-	-	-	-	-	-	-	-	-	-	-	-	-	-	-	-	-	-	-	-	-	-	-	-	-	-	-	-	-	-	-	-	-	-	-	-	-	-	-	-	-	-	-	-
Benign Familial Pemphigus	-	-	-	-	-	-	-	-	-	-	-	-	-	-	-	10	-	10	20	-	20	20	10	20	30	10	30	40	20	50	40	10	50	40	20	70	40	30	70	30	30	60	30	30	60	40	20	50	10
congenital pseudarthrosis of the tibia	10	10	10	10	10	10	10	10	10	10	-	10	-	-	-	-	-	-	-	-	-	-	-	-	-	-	-	-	-	-	-	-	-	-	-	-	-	-	-	-	-	-	-	-	-	-	-	-	-
absence of lower leg	-	-	-	-	-	-	-	-	-	-	-	-	-	-	-	-	-	-	-	-	-	-	-	-	-	-	-	-	-	-	-	-	-	-	-	-	-	-	-	10	-	10	-	-	-	10	-	10	-
Clear cell sarcoma of the lower leg	-	-	-	-	-	-	-	-	-	-	-	-	-	-	-	-	-	-	-	-	-	-	-	-	-	-	-	-	-	-	-	-	-	-	-	-	-	-	-	-	-	-	-	-	-	-	-	-	-
Simple hemangiomas of the lower leg	-	-	-	-	-	-	-	-	-	-	-	-	-	-	-	-	-	-	-	-	-	-	-	-	-	-	-	-	-	-	-	-	-	-	-	-	-	-	-	-	-	-	-	-	-	-	-	-	-
shoulder dislocation	80	70	150	40	30	70	210	190	390	1730	520	2240	1470	300	1760	1180	300	1470	970	280	1250	840	290	1130	540	250	790	380	240	610	300	300	600	380	440	820	480	600	1080	610	1000	1610	610	1470	2070	620	1800	2430	450
Azygos continuation of the inferior vena cava	10	10	30	-	10	10	-	-	10	-	-	-	-	-	-	-	-	-	-	-	-	-	-	-	-	-	-	-	-	-	-	-	-	-	-	-	-	-	-	-	-	-	-	-	-	-	-	-	-
absence of Inferior vena cava	20	30	60	10	20	30	10	10	20	10	10	10	-	10	10	-	-	10	-	-	-	-	-	10	-	-	-	-	-	10	-	-	-	-	-	-	10	10	10	-	-	-	-	-	10	-	-	-	-
retrocaval ureter	-	-	-	-	-	-	-	-	-	-	-	-	-	-	-	10	-	10	10	-	10	20	-	20	10	-	10	10	-	10	10	-	10	10	10	20	10	-	10	10	-	10	20	-	20	10	-	10	10
beriberi	-	-	10	-	-	10	10	10	20	10	10	20	-	10	20	10	40	50	30	30	60	30	30	60	30	50	90	60	40	100	70	60	120	90	80	170	140	110	250	150	170	320	170	190	360	200	270	470	170
Beriberi syndrome	-	-	-	-	-	-	-	-	10	-	10	10	-	10	10	10	10	20	-	20	20	10	30	50	20	30	50	30	20	50	30	40	70	50	80	130	90	120	210	100	190	290	100	230	330	120	310	420	120
Congenital trochlear nerve palsy	10	10	20	20	20	40	20	10	30	20	10	40	30	10	30	30	10	40	30	20	50	40	20	60	60	30	90	80	50	130	140	70	200	250	120	370	370	200	560	500	250	750	530	270	800	450	340	780	270
Pheochromocytoma	10	10	20	10	10	20	20	10	30	30	20	50	50	50	110	80	90	180	160	150	310	330	290	620	390	350	740	490	390	880	590	500	1090	770	730	1500	990	900	1890	970	930	1900	840	820	1660	670	780	1450	350
Kappa chain deficiency	-	-	-	-	-	-	-	-	-	-	-	-	-	-	-	-	-	-	-	-	-	-	-	-	-	-	-	-	-	-	-	-	-	-	-	-	-	-	-	-	-	-	-	-	-	-	-	-	-
diastematomyelia	10	10	10	-	10	10	-	10	10	-	-	-	-	-	-	-	-	-	-	-	-	-	-	-	-	-	-	-	-	-	-	-	-	-	-	-	-	-	-	-	-	-	-	-	-	-	-	-	-
Active period trachoma	-	-	-	-	-	-	-	-	-	-	-	-	-	-	-	-	-	-	-	-	-	-	-	-	-	-	-	-	-	-	-	-	-	-	-	-	-	-	-	-	-	-	-	-	-	-	-	-	-
lissencephaly	100	80	170	80	70	160	40	40	80	40	30	70	20	10	30	20	10	20	10	10	20	10	-	10	-	-	10	-	-	-	-	-	-	-	-	-	-	-	-	-	-	-	-	-	-	-	-	-	-
Synovial sarcoma	-	-	-	-	-	-	10	10	20	20	10	30	20	20	30	10	20	30	20	20	40	10	20	40	20	30	50	10	30	40	10	20	30	10	10	30	10	20	30	20	20	30	10	20	30	10	10	20	-
Catecholaminergic polymorphic ventricular tachycardia	-	-	-	-	-	-	-	-	-	-	-	-	-	-	-	-	-	-	-	-	-	-	-	-	-	-	-	-	-	-	-	-	-	-	-	-	-	-	-	-	-	-	-	-	-	-	-	-	-
Fructoseemia	-	-	-	-	-	-	-	-	-	-	-	-	-	-	-	-	-	-	-	-	-	-	-	-	-	-	-	-	-	-	-	-	-	-	-	-	-	-	-	-	-	-	-	-	-	-	-	-	-
fructosuria	-	-	-	-	-	-	-	-	-	-	-	-	-	-	-	-	-	-	-	-	-	-	-	-	-	-	-	-	-	-	-	-	-	-	-	-	-	-	-	-	-	-	-	-	-	-	-	-	-
Kanner's syndrome	-	-	-	-	-	-	-	-	-	-	-	-	-	-	-	-	-	-	-	-	-	-	-	-	-	-	-	-	-	-	-	-	-	-	-	-	-	-	-	-	-	-	-	-	-	-	-	-	-
Canavan disease	-	-	-	-	-	-	-	-	-	-	-	-	-	-	-	-	-	-	-	-	-	-	-	-	-	-	-	-	-	-	-	-	-	-	-	-	-	-	-	-	-	-	-	-	-	-	-	-	-
Pyomyositis	10	-	10	-	10	10	10	-	10	10	-	10	10	10	10	10	-	10	10	-	10	10	10	10	10	10	20	10	10	20	10	10	20	20	10	30	20	10	30	20	30	40	20	10	30	20	10	30	10
Cutaneous small vessel vasculitis	-	-	-	-	-	-	-	-	-	-	-	-	-	10	10	10	10	20	10	10	20	-	20	20	10	10	20	10	20	30	10	20	20	10	30	40	10	30	40	20	20	40	30	20	50	20	20	40	10
Hypersensitivity pneumonitis	-	-	-	-	-	-	10	10	20	10	10	20	20	20	40	20	30	50	40	30	70	50	50	100	60	60	120	70	80	150	70	110	170	150	160	310	180	210	390	220	220	440	240	210	450	200	190	390	110
Neurofibromatosis type 6	180	190	360	60	70	130	30	30	60	-	10	10	-	-	10	-	-	-	-	-	-	-	-	10	-	-	10	-	-	-	-	-	-	-	-	-	-	-	-	-	-	-	-	-	-	-	-	-	-
Kabuki syndrome	-	-	-	-	-	-	-	-	-	-	-	-	-	-	-	-	-	-	-	-	-	-	-	-	-	-	-	-	-	-	-	-	-	-	-	-	-	-	-	-	-	-	-	-	-	-	-	-	-
Infracardiac Total Anomalous Pulmonary Venous Return	50	30	80	10	10	20	10	-	10	-	-	10	-	-	-	-	-	-	-	-	-	-	-	-	-	-	-	-	-	-	-	-	-	-	-	-	-	-	-	-	-	-	-	-	-	-	-	-	-
Caplan syndrome	-	-	-	-	-	-	-	-	-	-	-	-	-	-	-	-	-	-	-	-	-	-	-	-	-	-	-	-	-	-	-	-	-	-	-	-	-	-	-	-	-	-	-	-	-	-	-	-	-
Kaposi sarcoma	-	-	-	-	-	-	-	-	-	-	-	-	-	-	-	10	-	10	10	-	10	30	-	30	40	-	40	30	-	30	20	-	20	30	-	30	20	-	20	10	-	10	10	-	10	10	-	10	-
sickle cell disease	-	-	-	-	-	-	-	-	-	-	-	-	-	-	-	-	-	-	-	-	-	-	-	-	-	-	-	-	-	-	-	-	-	-	-	-	-	-	-	-	-	-	-	-	10	-	-	-	-
Sickle cell-beta-thalassemia disease syndrome	-	-	-	-	-	-	-	-	-	-	-	-	-	-	-	-	-	-	-	-	-	-	-	-	-	-	-	-	-	-	-	-	-	-	-	-	-	-	-	-	-	-	-	-	-	-	-	-	-
Camurati-Engelmann disease	-	-	-	-	-	-	-	-	-	-	-	-	-	-	-	-	-	-	-	-	-	-	-	-	-	-	-	-	-	-	-	-	-	-	-	-	-	-	-	-	-	-	-	-	-	-	-	-	-
california encephalitis	-	-	-	-	-	-	-	-	-	-	-	-	-	-	-	-	-	-	-	-	-	-	-	-	-	-	-	-	-	-	-	-	-	-	-	-	-	-	-	-	-	-	-	-	-	-	-	-	-
Myeloid sarcoma	-	-	-	-	-	-	-	-	-	-	-	-	-	-	-	-	-	-	-	-	-	10	-	10	-	-	-	-	-	10	-	-	10	10	10	10	-	10	10	-	-	10	-	-	10	-	-	10	-
Granular corneal dystrophy	-	-	-	-	-	-	-	10	10	10	10	20	10	30	40	10	20	40	20	30	50	20	30	60	30	30	60	20	40	60	40	60	100	40	90	130	70	100	170	70	150	210	80	130	210	70	100	170	40
Kartagener syndrome	10	-	10	10	10	20	10	-	10	-	10	10	10	10	10	-	10	20	10	10	20	10	10	20	10	10	20	-	10	10	20	20	40	10	20	30	10	20	30	10	10	20	10	10	20	10	10	10	-
Carcinoid	-	-	-	-	-	-	-	-	10	10	-	10	-	10	10	10	10	20	20	20	40	40	30	70	40	50	100	70	40	100	90	50	140	120	90	200	150	120	270	170	100	270	150	100	250	130	80	200	60
Carcinoid syndrome	-	-	-	-	-	-	-	-	-	-	-	10	-	-	10	-	-	10	-	-	10	20	10	30	10	10	20	20	10	30	30	30	60	40	40	80	50	50	100	60	50	110	60	40	100	50	50	100	30
Carnitine cycle disorders	-	-	-	-	-	-	-	-	-	-	-	-	-	-	-	-	-	-	-	-	-	-	-	-	-	-	-	-	-	-	-	-	-	-	-	-	-	-	-	-	-	-	-	-	-	-	-	-	-
carnitine deficiency	-	-	-	-	-	-	-	-	-	-	-	-	-	-	-	-	-	-	-	-	-	-	-	-	-	-	-	-	-	-	-	-	-	-	-	-	-	-	-	-	-	-	-	-	-	-	-	-	-
Carnitine palmitoyl transferase deficiency	-	-	-	-	-	-	-	-	-	-	-	-	-	-	-	-	-	-	-	-	-	-	-	-	-	-	-	-	-	-	-	-	-	-	-	-	-	-	-	-	-	-	-	-	-	-	-	-	-
Carbamoyl phosphate synthetase I deficiency	-	-	10	-	-	-	-	-	-	-	-	-	-	-	-	-	-	-	-	-	-	-	-	-	-	-	-	-	-	-	-	-	-	-	-	-	-	-	-	-	-	-	-	-	-	-	-	-	-
Kallmann syndrome	-	-	-	-	-	10	20	-	20	20	10	20	20	10	30	10	-	20	20	-	20	20	10	30	20	-	20	10	-	10	10	-	10	-	-	-	-	-	-	-	-	-	-	-	-	-	-	-	-
Carotenemia	70	50	110	20	20	40	20	-	20	-	10	10	-	10	10	-	-	10	-	-	-	-	-	-	-	-	-	-	10	10	-	10	10	-	10	10	-	10	10	10	10	20	-	-	10	-	-	10	-
Coronary aneurysms complicated with Kawasaki disease	1520	890	2400	1400	820	2220	700	380	1080	310	130	440	190	80	270	180	100	290	90	60	150	40	20	60	20	10	20	10	-	10	-	-	10	-	-	10	-	-	-	-	-	10	-	-	-	-	-	-	-
Ischemic heart disease due to Kawasaki disease	110	90	190	90	60	150	80	40	110	60	30	90	60	30	80	60	40	100	40	20	60	20	10	30	10	10	20	-	-	10	-	-	-	-	-	10	-	-	-	-	-	-	-	-	-	-	-	-	-
Hepatitis-associated aplastic anemia	-	-	10	10	-	10	-	-	10	10	10	20	-	10	10	-	-	-	-	-	-	10	-	10	-	-	-	-	-	-	-	-	-	-	-	-	-	-	10	-	-	-	-	-	-	-	-	10	-
Mesenchymal hamartoma of liver	-	-	-	-	-	-	-	-	-	-	-	-	-	-	-	-	-	-	-	-	-	-	-	-	-	-	-	-	-	-	-	-	-	-	-	-	-	-	-	-	-	-	-	-	-	-	-	-	-
Extrahepatic biliary atresia	10	10	20	-	10	10	-	-	-	-	-	10	-	-	10	-	-	-	-	10	10	-	-	-	-	-	-	-	-	-	-	-	-	-	-	-	-	-	-	-	-	-	-	-	-	-	-	-	-
Hepatoblastoma	140	80	220	100	70	170	70	30	90	20	30	60	10	10	30	10	-	10	-	-	10	-	-	-	-	-	-	-	-	-	-	-	-	-	-	-	-	-	-	-	-	-	-	10	10	-	-	10	-
Hepatic Glycogen Storage Disease	-	-	-	-	-	-	-	-	-	-	-	-	-	-	-	-	-	-	-	-	-	-	-	-	-	-	-	-	-	-	-	-	-	-	-	-	-	-	-	-	-	-	-	-	-	-	-	-	-
Hepatocellular carcinoma	10	-	10	-	-	10	-	10	10	20	10	40	40	20	60	70	70	140	140	90	230	300	160	470	570	310	870	1090	500	1590	2100	880	2990	4210	1670	5880	7100	2880	9980	9190	4260	13450	11340	6320	17660	12610	7680	20290	7350
Clonorchiasis	-	-	-	-	-	10	-	-	-	-	-	-	-	-	-	-	-	10	-	-	10	10	-	10	-	10	10	-	-	10	-	-	-	10	10	10	10	-	10	-	-	-	10	10	20	10	10	10	10
Hepatic angiosarcoma	-	-	-	-	-	-	-	-	-	-	-	-	-	-	-	-	-	-	-	-	-	-	10	10	-	10	10	10	10	20	10	10	20	10	10	20	10	10	20	10	10	20	10	10	20	20	10	20	10
Intermittent hydrarthrosis	-	-	-	-	-	-	-	-	-	-	-	-	-	-	-	-	-	-	-	-	-	-	-	-	-	-	-	-	-	-	-	-	-	-	-	-	-	-	-	-	-	-	-	-	-	-	10	10	-
Porokeratosis	10	10	10	-	-	-	10	-	10	10	-	10	-	10	10	10	10	20	10	10	20	10	20	30	20	10	30	20	30	40	20	30	50	40	50	90	90	70	150	120	90	210	130	100	240	150	110	260	120
Schindler disease type 2	-	-	-	-	-	-	-	-	-	-	-	-	-	-	-	-	-	-	-	-	-	-	-	-	-	-	-	-	-	-	-	-	-	-	-	-	-	-	-	-	-	-	-	-	-	-	-	-	-
Interstitial cystitis	-	-	-	-	-	-	10	10	10	10	30	30	10	80	100	20	150	170	20	180	200	30	240	270	40	250	290	50	290	330	60	310	370	100	520	620	180	690	870	250	890	1140	300	970	1270	280	770	1050	150
interstitial cystitis with Hunner lesions	-	-	-	-	-	-	-	-	-	-	-	-	-	-	-	-	-	-	-	-	-	-	-	-	-	-	-	-	-	-	-	-	-	-	-	-	-	-	-	-	-	-	-	-	-	-	-	-	-
Ring Chromosome 20 Syndrome	-	-	-	-	-	-	-	-	-	-	-	-	-	-	-	-	-	-	-	-	-	-	-	-	-	-	-	-	-	-	-	-	-	-	-	-	-	-	-	-	-	-	-	-	-	-	-	-	-
Coronary hypospadias	60	-	60	10	-	10	-	-	-	-	-	-	-	-	-	-	-	-	-	-	-	-	-	-	-	-	-	-	-	-	-	-	-	-	-	-	-	-	-	-	-	-	-	-	-	-	-	-	-
refractory anemia with ringed sideroblast	-	-	-	-	-	-	-	-	-	-	-	-	-	-	-	-	-	-	-	-	-	-	-	-	-	-	-	-	-	-	-	-	-	-	-	-	-	-	10	-	10	10	10	10	10	10	10	20	10
Granuloma goby	30	40	60	30	30	60	10	30	40	10	10	20	10	30	30	10	20	30	10	40	50	10	40	50	20	30	40	20	40	60	40	40	80	70	90	160	90	110	200	100	110	210	110	100	210	70	70	140	40
coronary sinus atrial septal defect	-	-	10	-	-	-	-	-	-	-	-	-	-	-	-	-	-	-	-	-	-	-	-	-	-	-	-	-	-	-	-	-	-	-	-	-	-	-	-	-	-	-	-	-	-	-	-	-	-
Hepatic veno-occlusive disease	-	10	10	10	10	10	10	10	20	10	-	10	-	-	10	-	-	10	-	10	10	-	10	10	-	-	-	10	-	10	10	10	10	10	10	20	10	10	20	10	-	10	-	-	10	-	-	-	-
Hepatorenal syndrome	40	40	80	70	50	120	70	80	150	110	140	240	110	240	350	140	250	390	180	310	490	220	310	530	200	280	470	180	270	450	210	260	480	330	310	640	450	360	810	430	400	830	470	420	890	420	430	850	280
Hepatic encephalopathy	60	50	110	30	30	60	30	30	50	60	60	120	90	70	170	140	120	260	320	170	490	640	340	980	1150	490	1640	2130	720	2850	3460	1170	4630	5690	2300	7990	7660	3500	11150	8840	5200	14040	9520	7570	17090	8610	8490	17110	4610
Hepatoerythropoietic porphyria	-	-	-	-	-	-	-	-	-	-	-	-	-	-	-	-	-	-	-	-	-	-	-	-	-	-	-	-	-	-	-	-	-	-	-	-	-	-	-	-	-	-	-	-	-	-	-	-	-
arthritis	1000	830	1830	2580	2060	4630	6540	5330	11870	5330	4380	9710	3660	4350	8010	5110	5730	10840	7310	8040	15350	10280	10380	20660	10870	11780	22650	11970	13660	25630	12980	17730	30700	16880	22260	39140	19660	25450	45110	19000	27690	46680	19330	31860	51200	17350	32640	49990	12280
articular juvenile idiopathic arthritis	-	10	10	-	10	10	10	10	10	-	-	-	-	-	-	-	-	-	-	-	-	-	-	-	-	-	-	-	-	-	-	-	-	-	-	-	-	-	-	-	-	-	-	-	-	-	-	-	-
Juvenile rheumatoid arthritis with systemic onset, shoulder	-	-	-	-	-	-	-	-	-	-	-	-	-	-	-	-	-	-	-	-	-	-	-	-	-	-	-	-	-	-	-	-	-	-	-	-	-	-	-	-	-	-	-	-	-	-	-	-	-
Juvenile rheumatoid arthritis with systemic onset, hip	-	-	-	-	-	-	-	-	-	-	-	-	-	-	-	-	-	-	-	-	-	-	-	-	-	-	-	-	-	-	-	-	-	-	-	-	-	-	-	-	-	-	-	-	-	-	-	-	-
Juvenile rheumatoid arthritis with systemic onset, hand	-	-	-	-	-	-	-	-	-	-	-	-	-	-	-	-	-	-	-	-	-	-	-	-	-	-	-	-	-	-	-	-	-	-	-	-	-	-	-	-	-	-	-	-	-	-	-	-	-
Juvenile rheumatoid arthritis with systemic onset, foot	-	-	-	-	-	-	-	-	-	-	-	-	-	-	-	-	-	-	-	-	-	-	-	-	-	-	-	-	-	-	-	-	-	-	-	-	-	-	-	-	-	-	-	-	-	-	-	-	-
Juvenile rheumatoid arthritis with systemic onset, knee	-	-	-	-	-	-	-	-	-	-	-	-	-	-	-	-	-	-	-	-	-	-	-	-	-	-	-	-	-	-	-	-	-	-	-	-	-	-	-	-	-	-	-	-	-	-	-	-	-
Juvenile rheumatoid arthritis with systemic onset, wrist	-	-	-	-	-	-	-	-	-	-	-	-	-	-	-	-	-	-	-	-	-	-	-	-	-	-	-	-	-	-	-	-	-	-	-	-	-	-	-	-	-	-	-	-	-	-	-	-	-
Juvenile rheumatoid arthritis with systemic onset, ankle	-	-	-	-	-	-	-	-	-	-	-	-	-	-	-	-	-	-	-	-	-	-	-	-	-	-	-	-	-	-	-	-	-	-	-	-	-	-	-	-	-	-	-	-	-	-	-	-	-
Juvenile rheumatoid arthritis with systemic onset, multiple sites	-	-	-	-	-	-	-	-	-	-	-	-	-	-	-	-	-	-	-	-	-	-	-	-	-	-	-	-	-	-	-	-	-	-	-	-	-	-	-	-	-	-	-	-	-	-	-	-	-
Juvenile rheumatoid arthritis with systemic onset, elbow	-	-	-	-	-	-	-	-	-	-	-	-	-	-	-	-	-	-	-	-	-	-	-	-	-	-	-	-	-	-	-	-	-	-	-	-	-	-	-	-	-	-	-	-	-	-	-	-	-
dysarthrosis	-	10	10	-	-	-	-	-	-	-	-	-	-	-	-	-	-	-	-	-	-	-	-	-	-	-	-	-	-	-	-	-	-	-	-	-	-	-	-	-	-	-	-	-	-	-	-	-	-
Arthrogryposis syndrome	250	230	480	360	230	590	650	360	1010	570	360	930	380	250	630	320	270	590	410	340	740	500	480	980	560	580	1140	680	770	1450	710	1030	1740	960	1350	2300	1140	1700	2840	1290	1900	3190	1530	2360	3890	1450	2600	4050	1080
Joint rigidity	-	-	10	-	-	10	-	-	10	-	-	-	-	-	10	-	-	10	-	-	-	-	-	10	-	10	10	-	10	10	10	10	10	10	10	20	10	10	10	10	10	20	10	10	20	20	20	30	10
Familial articular hypermobility syndrome	-	-	-	-	-	-	-	-	-	-	-	-	-	-	-	-	-	-	-	-	-	-	-	-	-	-	-	-	-	-	-	-	-	-	-	-	-	-	-	-	-	-	-	-	-	-	-	-	-
periarthritis	80	60	140	270	180	440	1050	660	1710	830	520	1350	480	450	930	590	700	1290	900	1030	1930	1410	1580	2990	1780	2220	4010	2480	3190	5660	3250	4610	7860	4780	6310	11090	6240	8030	14270	6730	9980	16710	7670	12760	20430	7600	14120	21720	5130
psoriasis	220	160	380	400	410	810	330	350	680	250	330	590	320	480	800	550	660	1200	950	910	1850	1270	1120	2390	1270	930	2210	1420	1100	2530	1650	1290	2940	2280	1720	4000	2750	1950	4700	2860	1990	4840	3000	2050	5050	2740	2040	4780	1910
Fibrocystic liver disease	-	-	-	-	-	-	-	-	-	-	-	-	-	-	-	-	-	-	-	-	-	-	-	-	-	-	-	-	-	-	-	-	-	-	-	10	-	-	-	-	-	-	-	10	10	-	-	10	-
Postinfectious encephalitis	10	10	20	10	-	10	-	10	10	-	-	-	-	-	-	-	-	10	-	-	10	-	-	-	-	-	-	-	-	10	-	-	-	-	-	-	10	-	10	10	-	10	-	-	10	-	-	10	-
Arthropathic psoriasis	-	-	-	-	-	-	-	-	-	10	10	20	30	30	50	60	60	120	190	100	300	310	180	490	280	170	450	270	180	440	250	220	480	320	280	600	310	260	560	240	210	450	180	150	330	110	100	210	60
Psoriatic arthritis of the shoulder	-	-	-	-	-	-	-	-	-	-	-	-	-	-	-	-	-	-	-	-	-	-	-	-	-	-	-	-	-	-	-	-	-	-	-	-	-	-	-	-	-	-	-	-	-	-	-	-	-
Psoriatic arthritis of the hip	-	-	-	-	-	-	-	-	-	-	-	-	-	-	-	-	-	-	-	-	-	-	-	-	-	-	-	-	-	-	-	-	-	-	-	-	-	-	-	-	-	-	-	-	-	-	-	-	-
Psoriatic arthritis of the knuckle	-	-	-	-	-	-	-	-	-	-	-	-	-	-	-	-	-	-	-	-	-	-	-	-	-	-	-	-	-	-	-	-	-	-	-	-	-	-	-	-	-	-	-	-	-	-	-	-	-
Psoriatic arthritis of the knee joint	-	-	-	-	-	-	-	-	-	-	-	-	-	-	-	-	-	-	-	-	-	-	-	-	-	-	-	-	-	-	-	-	-	-	-	-	-	-	-	-	-	-	-	-	-	-	-	-	-
Psoriatic arthritis of the wrist	-	-	-	-	-	-	-	-	-	-	-	-	-	-	-	-	-	-	-	-	-	-	-	-	-	-	-	-	-	-	-	-	-	-	-	-	-	-	-	-	-	-	-	-	-	-	-	-	-
Psoriatic arthritis of the sacroiliac joint	-	-	-	-	-	-	-	-	-	-	-	-	-	-	-	-	-	-	-	-	-	-	-	-	-	-	-	-	-	-	-	-	-	-	-	-	-	-	-	-	-	-	-	-	-	-	-	-	-
Psoriatic arthritis of the ankle	-	-	-	-	-	-	-	-	-	-	-	-	-	-	-	-	-	-	-	-	-	-	-	-	-	-	-	-	-	-	-	-	-	-	-	-	-	-	-	-	-	-	-	-	-	-	-	-	-
Psoriatic arthritis of the elbow	-	-	-	-	-	-	-	-	-	-	-	-	-	-	-	-	-	-	-	-	-	-	-	-	-	-	-	-	-	-	-	-	-	-	-	-	-	-	-	-	-	-	-	-	-	-	-	-	-
Infectious myositis	20	10	30	20	10	20	20	10	20	-	-	10	-	-	-	-	-	-	10	-	10	10	10	20	-	10	10	10	-	10	-	-	10	10	10	20	10	10	10	10	10	20	10	10	30	10	10	30	10
Infective endocarditis	90	90	190	120	120	240	120	120	240	90	90	170	110	110	220	170	160	330	210	160	370	240	170	410	290	120	410	290	140	430	360	170	530	560	260	810	760	360	1120	770	430	1200	750	480	1230	660	560	1230	440
Complete atrioventricular septal defect	180	240	410	80	130	210	70	80	150	40	50	90	30	30	60	10	20	20	10	10	20	-	10	10	-	-	10	-	-	10	-	-	-	-	-	-	-	-	-	-	-	-	-	-	-	-	-	-	-
complete central diabetes insipidus	-	-	-	-	-	-	-	-	-	-	-	-	-	-	-	-	-	-	-	-	-	-	-	-	-	-	-	-	-	-	-	-	-	-	-	-	-	-	-	-	-	-	-	-	-	-	-	-	-
Complete Endocardial cushion defect	100	160	260	20	30	40	10	10	30	10	-	10	-	10	10	-	-	10	-	-	-	-	-	-	-	-	-	-	-	-	-	-	-	-	-	-	-	-	-	-	-	-	-	-	-	-	-	-	-
Completely overlapping renal pelvic ureter	10	60	70	-	20	20	10	10	10	-	10	10	-	10	10	-	-	-	-	10	10	-	10	10	10	10	10	-	10	10	10	10	20	-	20	20	20	20	40	10	20	30	20	10	30	10	20	30	10
Completely overlapping ureter	10	20	30	-	10	10	-	-	-	-	-	-	-	-	-	-	-	-	-	-	-	-	-	-	-	-	10	-	-	-	-	-	-	-	10	10	-	10	10	-	10	10	-	-	10	10	-	10	10
Complete transposition of the great arteries	520	260	770	310	130	440	180	100	280	130	70	200	110	60	170	80	50	130	30	30	60	20	10	40	-	-	10	-	-	10	-	-	-	-	-	-	-	-	-	-	-	-	-	-	-	-	-	-	-
Complete transposition of the great arteries (Group1)	-	-	-	-	-	-	-	-	-	-	-	-	-	-	-	-	-	-	-	-	-	-	-	-	-	-	-	-	-	-	-	-	-	-	-	-	-	-	-	-	-	-	-	-	-	-	-	-	-
Complete transposition of the great arteries (Group2)	-	-	-	-	-	-	-	-	-	-	-	-	-	-	-	-	-	-	-	-	-	-	-	-	-	-	-	-	-	-	-	-	-	-	-	-	-	-	-	-	-	-	-	-	-	-	-	-	-
Complete transposition of the great arteries (Group3)	-	-	-	-	-	-	-	-	-	-	-	-	-	-	-	-	-	-	-	-	-	-	-	-	-	-	-	-	-	-	-	-	-	-	-	-	-	-	-	-	-	-	-	-	-	-	-	-	-
Idiopathic peliosis hepatis	-	-	-	-	-	-	-	-	-	-	-	-	-	-	-	-	-	-	-	-	-	-	-	-	-	-	-	-	-	-	-	-	-	-	-	-	10	10	10	10	-	10	10	10	10	10	-	10	-
Hepatic veno-occlusive disease with immunodeficiency	-	-	-	-	-	-	-	-	-	-	-	-	-	-	-	-	-	-	-	-	-	-	-	-	-	-	-	-	-	-	-	-	-	-	-	-	-	-	-	-	-	-	-	-	-	-	-	-	-
Fasciolosis	-	-	-	-	-	-	-	-	-	-	-	-	-	-	-	-	-	-	-	-	-	-	-	-	-	-	-	-	-	-	-	-	-	-	-	-	-	-	-	-	-	-	-	-	-	-	-	-	-
Pentalogy of Cantrell	-	-	10	-	-	-	-	-	-	-	-	-	-	-	-	-	-	-	-	-	-	-	-	-	-	-	-	-	-	-	-	-	-	-	-	-	-	-	-	-	-	-	-	-	-	-	-	-	-
Abnormal origin of coronary artery from pulmonary artery	-	-	-	-	-	-	-	-	-	-	-	-	-	-	-	-	-	-	-	-	-	-	-	-	-	-	-	-	-	-	-	-	-	-	-	-	-	-	-	-	-	-	-	-	-	-	-	-	-
Anomalous origin of coronary artery from the pulmonary artery	20	30	50	20	20	40	10	10	20	10	10	20	10	10	20	10	10	10	10	-	10	-	10	10	-	10	10	10	-	10	10	10	10	10	10	10	10	10	10	10	10	20	-	10	10	10	10	10	-
Congenital Hepatoportal Arteriovenous Fistula	-	10	10	-	-	-	-	-	-	-	-	-	-	-	-	-	-	-	10	-	10	10	-	10	-	-	10	-	-	10	10	10	20	20	10	20	20	10	30	20	10	30	10	10	30	10	10	20	-
Primary intrahepatic lithiasis	10	-	10	-	10	20	10	10	20	10	20	30	20	30	50	40	50	80	70	100	170	130	170	300	180	210	380	270	290	560	430	460	890	850	870	1720	1230	1380	2610	1710	2010	3730	1880	2190	4060	1880	2180	4060	1280
Endocapillary proliferative glomerulonephritis	-	-	-	-	-	-	-	-	-	-	-	-	-	-	-	-	-	-	-	-	-	-	-	-	-	-	-	-	-	-	-	-	-	-	-	-	-	-	-	-	-	-	-	-	10	-	-	-	-
Intrahepatic cholangiocarcinoma	-	-	-	-	-	-	-	-	-	-	-	-	-	-	-	-	10	10	10	10	20	20	20	30	30	30	60	60	40	100	100	70	170	300	180	480	430	250	680	580	340	920	630	390	1030	660	460	1120	430
Non-syndromic paucity of intrahepatic bile duct	-	-	-	-	-	-	-	-	-	-	-	-	-	-	-	-	-	-	-	-	-	-	-	-	-	-	-	-	-	-	-	-	-	-	-	-	-	-	-	-	-	-	-	-	-	-	-	-	-
intrahepatic cholestatic disorders	150	150	300	50	50	100	40	30	80	30	20	50	30	30	70	30	20	50	50	40	90	80	70	150	110	80	180	150	100	250	210	200	410	290	310	600	380	320	700	430	380	820	450	400	850	410	390	790	260
Intrahepatic gallbladder	-	-	-	-	-	-	-	-	-	-	-	-	-	-	-	-	-	-	-	-	-	-	-	-	-	-	-	-	-	-	-	-	-	-	-	-	-	-	-	-	-	-	-	-	-	-	-	-	-
Diencephalic syndrome	-	-	-	-	-	-	-	-	-	-	-	-	-	-	-	-	-	-	-	-	-	-	-	-	-	-	-	-	-	-	-	-	-	-	-	-	-	-	-	-	-	-	-	-	-	-	-	-	-
Hepatopulmonary syndrome	10	10	20	10	10	10	10	10	20	-	-	10	-	-	-	-	-	-	-	-	10	-	-	-	-	-	-	-	-	10	10	-	10	-	10	10	20	20	30	20	10	30	10	20	30	10	20	20	-
Hepatosplenic T-cell lymphoma	-	-	-	-	-	-	-	-	-	-	-	-	-	-	-	-	-	-	-	-	-	-	-	-	-	-	-	-	-	-	-	-	-	-	-	-	-	-	-	-	-	-	-	-	-	-	-	-	-
liver failure	150	120	260	60	80	140	70	70	140	70	60	130	80	70	140	90	90	180	170	130	300	320	220	550	520	280	800	930	420	1350	1430	610	2040	2220	990	3210	3040	1420	4460	3590	1990	5580	3790	2590	6380	3710	2990	6700	2290
Klatskin tumor	-	-	-	-	-	-	-	-	-	-	-	-	-	-	-	-	-	10	10	-	10	10	10	20	30	10	40	60	30	90	100	60	170	240	140	380	380	230	610	600	320	920	740	410	1150	860	510	1370	540
mesenchymal tumor	-	-	-	-	-	-	-	-	-	-	-	-	-	-	-	-	-	-	-	-	-	-	-	-	-	-	10	-	-	10	10	-	10	-	10	10	10	10	20	20	10	20	10	20	30	10	10	20	-
Cold agglutinin disease	-	-	10	10	10	10	10	-	10	10	10	20	10	10	20	10	20	30	-	30	30	20	50	70	10	30	40	10	30	50	20	30	50	40	50	90	60	70	130	80	60	140	90	90	180	70	70	140	60
Cold hemoglobinuria	-	-	-	-	-	-	-	-	-	-	-	-	-	-	-	-	-	-	-	-	-	-	-	-	-	-	-	-	-	-	-	-	-	-	-	-	-	-	-	-	-	-	-	-	-	-	-	-	-
Cold urticaria	60	60	120	80	120	190	100	150	250	80	170	250	40	110	140	50	100	150	60	130	180	50	120	170	50	120	160	50	120	160	50	100	150	70	130	200	90	150	240	80	150	230	70	120	190	60	90	160	30
Gardner syndrome	-	-	-	-	-	-	-	-	-	-	-	-	-	-	-	-	-	10	-	-	-	-	10	10	-	10	10	-	-	10	-	-	-	-	10	10	-	-	-	-	-	-	-	-	-	-	-	-	-
Vulvar intraepithelial tumor	-	-	-	-	-	-	-	-	-	-	-	-	-	-	-	-	-	-	-	-	-	-	-	-	-	-	-	-	-	-	-	-	-	-	-	-	-	-	-	-	-	-	-	-	-	-	-	-	-
Vulvar intraepithelial neoplasia	-	-	-	-	-	-	-	-	-	-	-	-	-	-	-	-	-	-	-	-	-	-	-	-	-	-	-	-	-	-	-	-	-	-	-	-	-	10	10	-	-	10	-	10	10	-	10	10	-
Behcet's disease of the vulva	-	-	-	-	-	-	-	-	-	-	10	10	-	20	20	-	20	20	-	30	30	-	30	30	-	20	30	-	10	10	-	10	10	-	10	10	-	10	10	10	10	10	-	10	10	-	10	10	10
Dementia pugilistica	-	-	-	-	-	-	-	-	-	-	-	-	-	-	-	-	-	-	-	-	-	-	-	-	-	-	-	-	-	-	-	-	-	10	-	10	-	-	-	-	-	-	-	-	-	-	-	-	-
External auditory canal aplasia/hypoplasia	50	30	80	20	10	30	20	20	30	10	10	20	10	-	10	-	-	10	-	-	-	10	-	10	-	-	10	-	-	10	-	-	10	-	-	-	-	-	-	10	-	10	-	-	10	-	-	10	-
atresia auris externa	350	220	570	240	130	370	170	110	270	70	60	130	40	30	70	20	20	40	20	20	40	20	20	30	10	10	20	10	10	20	10	20	30	20	20	40	10	20	30	20	20	40	20	30	50	10	20	20	10
Abduction	-	-	-	-	-	-	-	-	-	-	-	-	-	-	-	-	-	-	-	-	-	-	-	-	-	-	-	-	-	-	-	-	-	-	-	-	-	-	-	-	-	-	-	-	-	-	-	-	-
abnormal external urethral orifice	-	10	10	-	-	10	-	-	-	-	-	-	-	-	-	-	-	-	-	-	-	-	-	-	-	-	-	-	-	-	-	-	-	-	-	-	-	-	-	-	-	-	-	-	-	-	-	-	-
Ectodermal dysplasia syndrome	20	-	20	10	10	20	10	-	10	-	-	-	-	-	-	-	-	-	-	-	-	-	-	-	-	-	-	-	-	-	-	-	-	-	-	-	-	-	-	-	-	-	-	-	-	-	-	-	-
talipomanus valga	-	-	-	-	-	-	-	-	-	-	-	-	-	-	-	-	-	-	-	-	-	-	-	-	-	-	-	-	-	-	-	-	-	-	-	-	-	-	-	-	-	-	-	-	-	-	-	-	-
talipes calcaneovalgus	130	160	290	40	30	70	20	20	40	20	20	40	10	10	20	10	-	10	-	-	10	-	-	-	-	-	-	-	-	10	-	-	10	-	10	10	-	10	10	-	10	10	-	10	10	-	10	10	-
metatarsus valgus	-	10	10	-	-	-	-	-	-	-	-	-	-	-	-	-	-	-	-	-	-	-	-	-	-	-	-	-	-	-	-	-	-	-	-	-	-	-	-	-	-	-	-	-	-	-	-	-	-
Congenital anomaly of integument	-	-	10	-	-	-	-	-	-	-	-	-	-	-	-	-	-	-	-	-	-	-	-	-	-	-	-	-	-	-	-	-	-	-	-	-	-	-	-	-	-	-	-	-	-	-	-	-	-
external nose	10	10	20	-	10	10	-	-	-	-	-	10	-	-	10	-	-	-	-	-	-	-	-	-	-	-	-	-	-	-	-	-	-	-	-	-	-	-	-	-	-	-	-	-	-	-	-	-	-
Blastic plasmacytoid dendritic cell neoplasm	-	-	-	-	-	-	-	-	-	-	-	-	-	-	-	-	-	-	-	-	-	-	-	-	-	-	-	-	-	-	-	-	-	-	-	-	-	-	-	-	-	-	-	-	-	-	-	-	-
refractory anemia with excess blasts	-	-	-	-	-	-	-	-	-	-	-	-	-	-	-	-	-	-	-	-	-	-	-	-	-	-	-	-	-	10	10	10	20	20	10	30	40	20	60	60	20	80	70	20	90	90	40	130	70
refractory anemia with excess blasts type 1	-	-	-	-	-	-	-	-	-	-	-	-	-	-	-	-	-	-	-	-	-	-	-	-	-	-	-	-	-	-	-	-	-	-	-	-	-	-	-	-	-	-	-	-	-	-	-	-	-
refractory anemia with excess blasts type 2	-	-	-	-	-	-	-	-	-	-	-	-	-	-	-	-	-	-	-	-	-	-	-	-	-	-	-	-	-	-	-	-	-	-	-	-	-	-	-	-	-	-	-	-	-	-	-	-	-
Congenital temporomandibular joint ankylosis	-	-	-	-	-	-	-	-	10	-	-	-	-	-	-	-	-	-	-	-	-	-	-	-	-	-	-	-	-	-	-	-	-	-	-	-	-	-	-	-	-	-	-	-	-	-	-	-	-
Temporomandibular joint disorder	50	60	110	390	510	900	860	1290	2160	1270	1730	3000	1040	1540	2580	840	1600	2440	900	1720	2620	880	1880	2760	850	1550	2400	750	1380	2130	780	1450	2230	980	1840	2820	1130	2200	3330	1190	2190	3380	1170	2170	3330	990	2080	3060	600
maxillofacial anomalies	10	10	20	-	-	10	-	-	10	10	10	20	10	10	20	10	10	20	10	10	20	-	10	10	-	10	10	-	-	10	10	-	10	-	-	-	-	10	10	10	10	10	10	-	10	-	10	10	-
Gastrinoma	-	-	10	-	-	-	-	-	-	-	-	-	-	-	10	-	-	10	10	10	20	20	10	30	20	20	40	30	20	50	30	30	60	60	60	110	40	40	90	50	50	100	50	70	110	40	40	80	20
Galactosemia	160	130	290	40	30	70	20	30	50	10	10	20	-	-	10	-	-	10	-	-	-	-	-	-	-	-	-	-	-	-	-	-	-	-	-	-	-	-	-	-	-	-	-	-	-	-	-	-	-
Galactoseuria	-	-	-	-	-	-	-	-	-	-	-	-	-	-	-	-	-	-	-	-	-	-	-	-	-	-	-	-	-	-	-	-	-	-	-	-	-	-	-	-	-	-	-	-	-	-	-	-	-
Galactokinase deficiency	-	-	-	-	-	-	-	-	-	-	-	-	-	-	-	-	-	-	-	-	-	-	-	-	-	-	-	-	-	-	-	-	-	-	-	-	-	-	-	-	-	-	-	-	-	-	-	-	-
Galactosialidosis	-	-	-	-	-	-	-	-	-	-	-	-	-	-	-	-	-	-	-	-	-	-	-	-	-	-	-	-	-	-	-	-	-	-	-	10	-	-	-	-	-	-	-	-	-	-	-	-	-
Vein of Galen Malformations	10	-	10	-	-	-	-	-	-	-	-	-	-	-	-	-	-	-	-	-	-	-	-	-	-	-	-	-	-	-	-	-	-	-	-	-	-	-	-	-	-	-	-	-	-	-	-	-	-
Galen's varicose veins	10	-	20	10	-	10	-	-	-	-	-	-	-	-	-	-	-	-	-	-	-	-	-	-	-	-	-	-	-	-	-	-	-	-	-	-	-	-	-	-	-	-	-	-	-	-	-	-	-
oculo-dento-digital dysplasia	-	-	-	-	-	-	-	-	-	-	-	-	-	-	-	-	-	-	-	-	-	-	-	-	-	-	-	-	-	-	-	-	-	-	-	-	-	-	-	-	-	-	-	-	-	-	-	-	-
Eye dysplasia	-	-	-	-	-	-	-	-	-	-	-	-	-	-	-	-	-	-	-	-	-	-	-	-	-	-	-	-	-	-	-	-	-	-	-	-	-	-	-	-	-	-	-	-	-	-	-	-	-
Oculopharyngodistal myopathy	-	-	-	-	-	-	-	-	-	-	-	-	-	-	-	-	-	-	-	-	-	-	-	-	-	-	-	-	-	-	-	-	-	-	-	-	-	-	-	-	-	-	-	-	-	-	-	-	-
Oculopharyngeal muscular dystrophy	-	-	-	-	-	-	-	-	-	-	-	-	-	-	-	-	-	-	-	-	-	-	-	-	-	-	-	-	-	-	-	-	-	-	-	-	-	-	-	-	-	-	-	-	-	-	-	-	-
Mandibular osteoarthritis	-	-	-	-	-	-	-	-	-	-	-	-	-	-	-	-	-	-	-	-	-	-	-	-	-	-	-	-	-	-	-	-	-	-	-	-	-	-	-	-	-	-	-	-	-	-	-	-	-
Orbital hypoplasia	-	-	-	-	-	-	-	-	-	-	10	10	-	-	-	-	-	-	-	-	-	-	-	-	-	-	-	-	-	-	-	-	-	-	-	-	-	-	-	-	-	-	-	-	-	-	-	-	-
Congenital anomaly of orbit	-	10	10	-	-	-	-	-	-	-	-	-	-	-	-	-	-	-	-	-	-	-	-	-	-	-	-	-	-	-	-	-	-	-	-	-	-	-	-	-	-	-	-	-	-	-	-	-	-
Cancer-associated retinopathy	-	-	-	-	-	-	-	-	-	-	-	-	-	-	-	-	-	-	-	-	-	-	-	-	-	-	-	-	-	-	-	-	-	-	-	-	-	-	-	-	-	-	-	-	-	-	-	-	-
Degenerated conditions of globe	-	-	-	-	10	10	10	20	20	40	80	120	90	210	300	90	200	300	80	180	260	60	120	170	50	70	120	30	60	100	20	50	70	40	40	80	40	30	70	40	50	90	60	60	120	70	60	130	50
Hypoplasia of eye	10	20	30	10	10	20	10	-	10	-	-	10	-	-	-	-	-	-	-	-	-	-	-	-	-	-	-	-	-	-	-	-	10	-	-	-	-	-	-	-	-	-	-	-	10	-	-	-	-
Congenital malformation of posterior segment of eye	-	-	-	-	-	-	-	-	-	-	-	-	-	-	-	-	-	-	-	-	-	-	-	-	-	-	-	-	-	-	-	-	-	-	-	-	-	-	-	-	-	-	-	-	-	-	-	-	-
exophthalmos	40	30	70	50	60	100	40	70	120	50	110	160	50	160	200	90	230	320	130	370	500	190	450	650	240	430	670	240	500	740	270	570	840	330	670	1000	360	720	1080	310	520	830	290	430	720	230	340	560	140
Purely ocular myasthenia gravis	10	20	30	10	10	30	10	10	20	10	10	10	-	10	10	10	20	30	20	20	40	20	40	60	30	20	50	20	30	50	20	30	40	40	50	80	60	50	110	50	50	100	50	70	110	30	60	90	20
Gangliosidosis	10	-	10	-	-	-	-	-	-	-	-	-	-	-	-	-	-	-	-	-	-	-	-	-	-	-	-	-	-	-	-	-	-	-	-	-	-	-	-	-	-	-	-	-	-	-	-	-	-
Coloboma of eyelid	10	10	30	10	10	20	-	10	10	-	-	-	-	-	-	-	-	-	-	-	-	-	-	-	-	-	-	-	-	10	-	-	-	-	-	-	-	-	10	-	10	10	10	-	10	10	10	10	10
Palpebral sebaceous gland tumor	-	-	-	-	-	-	-	-	-	-	-	-	-	-	-	-	-	-	-	-	-	-	-	-	-	-	-	-	-	-	-	-	-	-	-	-	-	-	-	-	-	-	-	-	-	-	-	-	-
Congenital malformation of eyelid	10	10	10	-	10	10	-	-	10	-	-	-	-	-	-	-	-	-	-	-	-	-	-	-	-	-	-	-	-	-	-	-	-	-	-	-	-	-	-	-	-	-	-	-	-	-	-	-	-
Eyelid deformity	-	-	-	-	-	-	-	-	-	-	-	10	-	10	10	-	-	10	-	10	10	10	-	10	-	10	10	-	10	10	-	10	10	-	10	10	-	10	10	10	10	20	10	10	10	-	10	10	-
Palpebral nevus	10	10	20	10	10	10	-	10	10	10	10	10	-	10	10	-	10	10	-	10	10	-	10	10	-	-	-	10	10	10	-	10	10	10	10	20	10	10	20	10	20	20	10	20	20	10	20	30	-
Congenital symblepharon	-	-	10	-	-	-	-	-	-	-	-	-	-	-	-	-	-	-	-	-	-	-	-	-	-	-	-	10	-	10	-	-	10	-	-	10	-	-	10	-	10	10	10	10	20	10	10	20	-
Gunther Syndrome	-	-	-	-	-	-	-	-	-	-	-	-	-	-	-	-	-	-	-	-	-	-	-	-	-	-	-	-	-	-	-	-	-	-	-	-	-	-	-	-	-	-	-	-	-	-	-	-	-
Gunn syndrome	-	-	-	-	-	-	-	-	-	-	-	-	-	-	-	-	-	-	-	-	-	-	-	-	-	-	-	-	-	-	-	-	-	-	-	-	-	-	-	-	-	-	-	-	-	-	-	-	-
Ocular cicatricial pemphigoid	-	-	-	-	-	-	-	-	-	-	-	-	-	-	-	-	-	-	-	-	-	-	-	-	-	-	-	-	-	-	-	-	10	10	-	10	10	10	20	10	20	30	10	20	30	20	30	40	10
Coloboma of the fundus	-	10	10	-	-	-	-	-	-	-	-	-	-	-	-	-	-	-	-	-	10	-	-	-	-	-	10	-	-	-	-	-	-	-	-	-	-	-	-	-	-	10	-	10	10	-	-	10	-
Eye toxoplasmosis	-	-	10	10	-	10	10	-	10	-	-	-	-	10	10	10	-	10	10	10	10	10	20	30	10	10	20	10	20	30	10	20	30	20	30	40	20	20	30	20	20	40	10	20	30	10	10	20	10
Endophthalmitis	30	20	50	30	20	50	40	20	60	40	50	90	50	60	110	80	50	130	110	50	170	150	60	200	140	60	200	150	80	230	210	110	330	340	250	590	490	340	840	610	450	1060	710	640	1360	700	730	1430	560
Oculocutaneous albinism	50	40	90	20	20	40	10	10	20	-	-	10	-	-	10	10	-	10	-	10	10	-	-	10	-	-	-	-	-	-	-	-	-	-	10	10	10	10	10	-	-	10	-	-	-	10	-	10	-
Gambia trypanosomiasis	-	-	-	-	-	-	-	-	-	-	-	-	-	-	-	-	-	-	-	-	-	-	-	-	-	-	-	-	-	-	-	-	-	-	-	-	-	-	-	-	-	-	-	-	-	-	-	-	-
Ocular Behçet disease	-	-	-	-	-	-	-	-	-	-	-	-	-	-	-	-	-	-	-	-	-	-	-	-	-	-	-	-	-	-	-	-	-	-	-	-	-	-	-	-	-	-	-	-	-	-	-	-	-
Gamma heavy chain disease	-	-	-	-	-	-	-	-	-	-	-	-	-	-	-	-	-	-	-	-	-	-	-	-	-	-	-	-	-	-	-	-	-	-	-	-	-	-	-	-	-	-	-	-	-	-	-	-	-
Facial strawberry hemangioma	-	-	-	-	-	-	-	-	-	-	-	-	-	-	-	-	-	-	-	-	-	-	-	-	-	-	-	-	-	-	-	-	-	-	-	-	-	-	-	-	-	-	-	-	-	-	-	-	-
Facial malformation	20	20	40	10	10	10	10	10	10	10	-	10	-	10	10	-	-	-	-	-	-	-	-	-	-	-	-	-	-	-	-	-	-	-	-	-	-	-	-	-	-	-	-	-	-	-	-	-	-
Facial dysplasia	10	20	30	10	10	10	-	-	10	10	10	10	-	10	10	10	10	10	-	-	10	10	-	10	10	-	10	-	-	10	10	-	10	10	-	10	10	-	10	-	-	10	10	-	10	-	-	-	-
Facioscapulohumeral muscular dystrophy	-	-	-	-	-	-	10	20	20	20	10	30	30	20	50	20	20	40	30	20	50	20	20	40	20	30	50	20	10	40	30	10	40	20	30	50	30	30	60	20	20	40	20	10	30	10	10	20	-
Congenital anomaly of face bones	-	10	10	10	20	20	10	-	10	-	-	10	-	-	-	-	-	-	-	-	-	-	-	-	-	-	-	-	-	-	-	-	-	-	-	-	-	-	-	-	-	-	-	-	-	-	-	-	-
facial Port-Wine Stain	-	-	-	-	-	-	-	-	-	-	-	-	-	-	-	-	-	-	-	-	-	-	-	-	-	-	-	-	-	-	-	-	-	-	-	-	-	-	-	-	-	-	-	-	-	-	-	-	-
Progressive hemifacial atrophy	-	-	10	10	-	10	10	10	20	-	10	10	-	10	20	-	10	10	10	10	20	10	-	10	-	10	10	-	10	10	-	-	-	-	10	10	-	10	10	-	-	10	-	-	-	-	-	-	-
facial hemihypertrophy	-	-	-	-	-	-	-	-	-	-	-	-	-	-	-	-	-	-	-	-	-	-	-	-	-	-	-	-	-	-	-	-	-	-	-	-	-	-	-	-	-	-	-	-	-	-	-	-	-
Facial asymmetry	20	20	30	10	10	20	10	10	20	10	10	10	-	10	10	-	10	10	-	10	10	-	-	10	-	-	-	-	-	-	-	-	-	-	-	-	-	-	-	-	-	-	-	-	-	-	-	-	-
facial epidermal nevus	-	-	-	-	-	-	-	-	-	-	-	-	-	-	-	-	-	-	-	-	-	-	-	-	-	-	-	-	-	-	-	-	-	-	-	-	-	-	-	-	-	-	-	-	-	-	-	-	-
Velo-Facial syndrome	-	-	-	-	-	-	-	-	-	-	-	-	-	-	-	-	-	-	-	-	-	-	-	-	-	-	-	-	-	-	-	-	-	-	-	-	-	-	-	-	-	-	-	-	-	-	-	-	-
Kienbock disease	-	-	-	-	-	-	20	10	30	70	40	110	80	40	120	90	50	140	100	60	160	120	70	190	120	70	190	90	70	160	110	60	170	130	170	290	130	220	350	140	310	450	180	350	530	120	330	450	60
Chiari-Frommel Syndrome	-	-	-	-	-	-	-	-	-	-	-	-	-	-	-	-	-	-	-	-	-	-	-	-	-	-	-	-	-	-	-	-	-	-	-	-	-	-	-	-	-	-	-	-	-	-	-	-	-
Arnold-Chiari malformation type I	50	40	100	70	60	130	50	100	150	60	90	150	30	60	90	20	70	100	40	100	130	40	90	130	30	70	100	20	60	90	10	80	90	20	80	100	20	70	80	10	60	70	10	50	60	-	30	30	-
Arnold-Chiari malformation type II	90	120	210	40	30	70	20	10	30	10	20	30	-	10	10	10	20	30	10	10	20	-	10	10	-	10	10	-	-	10	-	-	10	-	10	10	-	10	10	-	-	-	-	-	10	-	-	-	-
Chiari malformation 3rd malformation	-	-	10	-	-	-	-	-	-	-	-	-	-	-	-	-	-	-	-	-	-	-	-	-	-	-	-	-	-	-	-	-	-	-	-	-	-	-	-	-	-	-	-	-	-	-	-	-	-
Chiari malformation 4th malformation	-	-	-	-	-	-	-	-	-	-	-	-	-	-	-	-	-	-	-	-	-	-	-	-	-	-	-	-	-	-	-	-	-	-	-	-	-	-	-	-	-	-	-	-	-	-	-	-	-
Mechanical hemolytic anemia	70	80	150	10	10	20	10	-	10	-	-	-	-	-	-	10	-	10	-	-	10	10	-	10	10	-	20	10	-	10	20	10	30	30	10	40	40	20	60	70	30	100	60	50	110	60	60	110	30
tracheal stenosis	280	250	530	180	140	320	110	90	190	80	70	140	70	50	110	50	40	90	50	70	120	50	80	140	40	50	100	40	80	110	90	110	200	180	150	330	230	190	420	260	190	460	250	190	440	270	210	490	150
Tracheal agenesis	10	-	10	-	-	-	-	-	-	-	-	-	-	-	-	-	-	-	-	-	-	-	-	-	-	-	-	-	-	-	-	-	-	-	-	-	-	-	-	-	10	10	-	-	-	-	-	-	-
Bronchial malformation	20	10	20	10	-	10	-	-	-	-	-	-	10	-	10	-	-	-	-	-	-	-	-	-	-	-	-	-	-	-	-	-	-	-	-	-	-	-	-	-	-	-	-	-	-	-	-	-	-
bronchial stenosis	90	60	150	50	40	90	20	20	40	20	20	50	20	10	30	10	20	30	10	20	30	20	20	40	20	20	30	20	20	50	30	30	60	50	40	90	70	60	130	90	70	160	120	70	200	110	70	180	60
diverticulum of bronchus	-	-	-	-	-	-	-	-	-	-	-	-	-	-	-	-	-	-	-	-	-	-	-	-	-	-	-	-	-	-	-	-	-	-	-	-	-	-	-	-	-	10	-	-	10	10	-	10	-
Bronchial defect	-	-	-	-	-	-	-	-	-	-	-	-	-	-	-	-	-	-	-	-	-	-	-	-	-	-	-	-	-	-	-	-	-	-	-	-	-	-	-	-	-	-	-	-	-	-	-	-	-
Bronchial adenoma	-	-	10	-	-	10	-	-	-	-	-	-	-	-	-	-	-	-	-	-	-	-	-	10	-	-	-	-	-	-	-	-	10	10	-	10	10	-	10	10	10	10	10	10	20	10	10	20	10
Bronchopulmonary dysplasia	1510	1170	2680	270	210	480	30	10	40	10	10	20	-	10	10	-	-	-	-	-	-	-	-	-	-	-	-	-	-	-	-	-	-	-	-	-	-	-	-	-	-	-	-	-	-	-	-	10	-
Bronchial atresia	10	10	20	10	-	10	-	-	10	10	10	10	-	-	10	-	-	10	-	10	10	-	10	10	-	-	10	10	10	10	-	10	10	-	10	10	10	10	20	10	10	10	10	10	20	10	10	20	-
tracheoesophageal fistula	30	30	60	20	10	20	10	-	10	-	-	-	-	-	-	-	-	-	-	-	-	-	-	-	-	-	-	-	-	-	10	-	10	20	10	30	40	10	50	40	-	40	30	10	40	20	-	30	10
Bronchial benign tumor	-	-	-	-	-	-	-	-	-	-	-	-	-	-	-	-	-	-	-	-	-	-	-	-	-	-	-	-	-	-	-	-	-	-	-	-	-	-	-	-	-	-	-	-	-	-	-	-	-
tracheomalacia	330	250	580	150	120	280	90	60	150	40	30	80	30	20	50	10	10	20	10	10	20	10	10	20	10	-	10	-	-	-	-	-	10	10	10	10	10	10	20	20	10	20	20	20	30	20	10	20	10
Anomalous tracheal cartilage	-	-	-	-	-	-	-	-	-	-	-	-	-	-	-	-	-	-	-	-	-	-	-	-	-	-	-	-	-	-	-	-	-	-	-	-	-	-	-	-	-	-	-	-	10	-	-	-	-
Tracheal atresia	-	-	10	-	-	-	-	-	-	-	-	-	-	-	-	-	-	-	-	-	-	-	-	-	-	-	-	-	-	-	-	-	-	-	-	-	-	-	10	10	-	10	-	10	10	10	-	10	-
Tracheal fistula	-	10	10	10	-	10	10	-	10	-	-	-	10	-	10	-	-	-	10	-	10	10	-	10	-	-	10	10	10	10	10	10	20	20	10	30	30	20	40	40	20	60	40	20	60	40	30	70	30
Rare developmental defect during embryogenesis	740	650	1390	600	460	1060	390	350	740	210	170	380	90	120	210	80	90	170	60	80	140	70	80	150	60	50	110	40	40	80	50	50	100	50	70	120	60	80	140	60	60	120	60	70	130	50	60	110	20
Malformed teeth	-	-	-	-	-	-	-	-	-	-	-	-	-	-	-	-	-	-	-	-	-	-	-	-	-	-	-	-	-	-	-	-	-	-	-	-	-	-	-	-	-	-	-	-	-	-	-	-	-
Teratoma	60	90	140	40	60	90	30	60	90	20	40	70	20	50	70	20	50	70	20	60	80	10	50	60	10	30	40	10	20	20	10	30	30	10	20	30	10	20	30	10	20	30	10	10	30	10	10	20	10
deformed child	40	30	70	10	-	10	-	-	10	-	-	-	-	-	-	-	-	-	-	-	-	-	-	-	-	-	-	-	-	-	-	-	-	-	-	-	-	-	-	-	-	-	-	-	-	-	-	-	-
Xanthinuria	-	-	-	-	-	-	-	-	-	-	-	-	-	-	-	-	-	-	-	-	-	-	-	-	-	-	-	-	-	-	-	-	-	-	-	-	-	-	-	-	-	-	-	-	-	-	-	-	-
Azygos lobe	-	-	-	-	-	-	-	-	-	10	-	10	-	10	10	-	-	-	-	-	-	-	-	10	10	-	10	-	-	-	-	-	-	-	-	-	10	-	10	-	-	-	-	-	-	-	-	-	-
Hypomyelination with atrophy of the basal ganglia and cerebellum	-	-	-	-	-	-	-	-	-	-	-	-	-	-	-	-	-	-	-	-	-	-	-	-	-	-	-	-	-	-	-	-	-	-	-	-	-	-	-	-	-	-	-	-	-	-	-	-	-
Basal ganglia cavernous hemangioma	-	-	-	-	-	-	-	-	-	-	-	-	-	-	-	-	-	-	-	-	-	-	-	-	-	-	-	-	-	-	-	-	-	-	-	-	-	-	-	-	-	-	-	-	-	-	-	-	-
venous angioma of the basal ganglia	-	-	-	-	-	-	-	-	-	-	-	-	-	-	-	-	-	-	-	-	-	-	-	-	-	-	-	-	-	-	-	-	-	-	-	-	-	-	-	-	-	-	-	-	-	-	-	-	-
Gorlin syndrome	-	-	10	-	-	-	-	-	10	10	-	10	-	10	10	10	10	10	-	10	10	-	10	10	-	-	10	-	-	-	-	-	10	-	-	-	-	-	10	10	10	20	-	10	10	10	10	20	-
glandular hypospadias	150	-	150	30	-	30	20	-	20	-	-	-	-	-	-	-	-	-	-	-	-	-	-	-	-	-	-	10	-	10	-	-	-	-	-	-	-	-	-	-	-	-	10	-	10	10	-	10	10
airway obstruction and stenosis	220	160	380	120	70	190	70	40	110	60	50	110	90	70	160	100	80	180	160	80	240	190	100	290	170	90	260	200	90	300	220	130	350	360	200	560	450	270	720	420	260	680	450	260	710	410	310	720	260
unexplained infertility	-	-	-	-	-	-	-	-	-	-	-	-	-	-	-	-	20	20	-	50	50	-	70	70	-	30	30	-	-	-	-	-	-	-	-	-	-	-	-	-	-	-	-	-	-	-	-	-	-
Kimura disease	-	-	-	10	-	10	20	-	20	20	-	20	10	10	20	30	10	40	40	10	50	60	30	80	60	20	80	60	20	80	70	30	90	80	20	100	80	20	100	60	20	80	50	20	70	30	10	50	10
Tetragametic chimerism	-	-	-	-	-	-	-	-	-	-	-	-	-	-	-	-	-	-	-	-	-	-	-	-	-	-	-	-	-	-	-	-	-	-	-	-	-	-	-	-	-	-	-	-	-	-	-	-	-
Bundle branch block	-	-	-	20	10	30	30	10	40	50	20	70	20	10	20	20	10	40	20	10	30	40	20	60	50	20	70	70	30	90	100	50	150	190	110	300	330	190	520	420	280	700	610	410	1020	680	580	1270	640
Kyasanur forest disease	-	-	-	-	-	-	-	-	-	-	-	-	-	-	-	-	-	-	-	-	-	-	-	-	-	-	-	-	-	-	-	-	-	-	-	-	-	-	-	-	-	-	-	-	-	-	-	-	-
Castleman disease	-	-	-	-	-	-	10	10	10	10	10	20	10	10	20	10	10	20	20	40	60	40	30	70	50	60	120	80	70	150	70	60	140	90	70	150	100	70	170	100	60	150	90	60	150	60	30	100	40
Hip dysplasia	780	2850	3620	260	820	1080	200	650	850	130	520	650	70	470	540	70	580	640	60	820	870	80	930	1010	80	960	1040	100	1080	1180	100	1000	1090	90	820	920	70	660	720	60	470	520	50	330	380	40	230	270	20
steep lumbosacral angle	-	-	-	-	-	-	-	-	-	-	-	-	-	-	-	-	-	-	-	-	-	-	-	-	-	-	-	-	-	-	-	-	-	-	-	-	-	-	10	-	10	10	-	-	-	-	-	-	-
Esthesioneuroblastoma	-	-	-	-	-	-	-	-	-	-	-	-	-	-	-	-	-	10	10	10	20	10	10	20	10	10	30	10	10	30	10	10	20	10	20	40	20	20	30	10	10	20	10	10	20	10	20	30	10
Papular urticaria	80	70	160	60	60	130	30	30	60	30	30	60	20	40	50	20	30	40	20	50	70	20	50	80	10	30	40	20	30	50	20	40	60	30	40	70	30	30	50	40	40	70	30	30	60	30	30	60	20
arcuate uterus	-	-	-	-	-	-	-	-	-	-	-	-	-	10	10	-	20	20	-	30	30	-	30	30	-	20	20	-	-	-	-	-	-	-	-	-	-	-	-	-	-	-	-	-	-	-	-	-	-
spherophacia	-	-	-	-	-	-	-	-	-	-	-	-	-	-	-	-	-	-	-	-	-	-	-	-	-	-	-	-	-	-	-	-	-	-	-	-	-	-	-	-	-	-	-	-	10	10	10	10	-
Acute graft versus host disease	-	-	-	-	-	-	-	-	-	-	-	-	-	-	-	-	-	-	-	-	-	-	-	-	-	-	-	-	-	-	-	-	-	-	-	-	-	-	-	-	-	-	-	-	-	-	-	-	-
Acute necrotizing encephalopathy of childhood	-	-	-	-	-	-	-	-	-	-	-	-	-	-	-	-	-	-	-	-	-	-	-	-	-	-	-	-	-	-	-	-	-	-	-	-	-	-	-	-	-	-	-	-	-	-	-	-	-
Acute intermittent porphyria	-	-	-	-	-	-	-	-	-	-	-	-	-	-	-	-	10	10	-	-	10	-	10	10	-	10	10	-	-	-	-	-	-	-	10	10	-	10	10	-	-	10	-	-	-	-	-	-	-
acute interstitial pneumonia	20	10	30	10	10	20	-	-	10	-	10	10	10	-	10	10	10	10	10	10	20	20	20	30	20	20	40	40	30	70	40	50	90	110	90	200	180	110	280	260	160	420	360	170	530	390	200	590	320
Acute liver failure	30	30	60	10	10	20	10	10	20	10	10	30	20	20	40	30	30	60	30	30	60	80	50	130	90	40	140	90	60	140	150	60	210	220	110	330	250	110	360	310	150	460	340	170	510	340	210	550	250
Acute megakaryoblastic leukemia	30	20	50	20	10	30	10	10	20	10	-	10	-	-	10	-	-	-	-	-	-	-	-	-	-	-	-	-	-	-	-	-	-	-	-	-	-	-	-	-	-	-	-	-	-	-	-	-	-
Acute severe ulcerative colitis	-	-	-	-	-	-	-	-	-	-	-	-	-	-	-	-	-	-	-	-	-	-	-	-	-	-	-	-	-	-	-	-	-	-	-	-	-	-	-	-	-	-	-	-	-	-	-	-	-
Idiopathic acute eosinophilic pneumonia	-	-	-	-	-	-	-	-	-	50	20	70	30	30	60	20	20	40	20	40	50	30	40	70	40	50	90	30	60	90	40	70	110	60	90	150	90	70	160	100	90	190	100	60	170	90	60	160	100
Acute posterior multiple patchy retinal pigment epithelium	-	-	-	-	-	-	-	-	-	-	-	-	-	-	10	-	10	10	-	-	-	-	-	-	-	-	10	-	-	-	-	-	-	-	-	-	-	-	-	-	-	-	-	-	10	-	-	-	-
acute respiratory distress syndrome	200	150	350	90	60	150	40	20	60	30	20	50	40	40	80	40	40	80	60	50	110	100	60	160	120	60	180	160	90	250	220	120	340	400	180	580	650	240	890	910	330	1240	1130	460	1590	1270	620	1890	1120
Acute myeloid leukemia	120	100	210	150	150	290	190	190	380	200	190	400	230	190	420	250	250	490	320	320	640	440	390	830	470	380	840	530	430	960	620	500	1120	850	700	1550	1200	760	1950	1220	870	2090	1150	780	1930	1140	790	1930	680
Acute myeloid leukemia with minimal differentiation	-	-	-	-	-	-	-	-	-	-	-	-	-	-	-	-	-	-	-	-	-	-	-	-	-	-	-	-	-	-	-	-	-	-	-	-	-	-	-	-	-	-	-	-	-	-	-	-	-
Acute panmyelosis with myelofibrosis	-	-	-	-	-	-	-	-	-	-	-	-	-	-	-	-	-	-	-	-	-	-	-	-	-	-	-	-	-	-	-	-	-	-	-	-	10	-	10	-	-	-	-	-	10	-	-	10	-
Acute myelomonocytic leukemia	-	-	10	10	-	10	10	10	10	-	-	10	10	-	10	10	10	10	10	10	20	-	10	10	10	-	20	10	20	30	20	10	30	20	10	30	20	10	30	30	10	40	20	10	40	20	30	50	20
Acute disseminated encephalomyelitis	70	40	110	100	90	190	70	70	140	40	40	80	30	30	60	40	40	80	50	50	100	40	50	90	40	30	70	40	30	70	30	40	70	30	30	60	40	20	60	40	40	80	20	30	50	30	20	50	10
Acute hemorrhagic leukoencephalitis	-	-	-	-	-	-	-	-	-	-	-	-	-	-	-	-	-	-	-	-	-	-	-	-	-	-	-	-	-	-	-	-	-	-	-	-	-	-	-	-	-	-	-	-	-	-	-	-	-
Acute cerebellar ataxia	100	90	180	40	20	60	20	20	40	10	-	10	-	10	10	-	10	10	10	10	20	-	-	10	-	10	10	10	10	10	10	10	20	20	10	30	20	10	30	20	20	40	30	10	40	20	20	40	10
Acute promyelocytic leukemia	-	-	10	10	10	20	20	10	30	20	30	50	30	50	80	50	60	110	50	100	150	80	100	190	100	120	220	110	110	210	130	130	270	140	140	280	210	160	370	170	130	300	130	100	230	90	90	170	40
Acute anterior uveitis	-	-	-	-	-	-	10	-	10	10	10	20	20	10	20	20	20	40	30	30	60	40	20	60	40	30	70	30	30	60	30	50	80	50	40	90	40	50	90	40	50	90	30	40	70	20	20	50	20
Acute multiple sclerosis	-	-	-	-	-	-	-	-	-	-	-	-	-	10	10	10	20	30	10	30	40	20	30	40	10	10	20	10	20	20	10	20	30	-	30	30	10	10	20	10	10	10	-	10	10	-	10	10	-
Acute monocytic leukemia	-	-	10	10	-	10	10	10	20	10	10	20	10	10	10	-	10	10	-	-	10	-	-	10	10	-	10	10	10	10	10	10	20	10	10	20	10	10	20	20	10	30	10	10	20	10	10	20	10
acute Idiopathic thrombocytopenic purpura	-	-	-	-	-	-	-	-	-	-	-	-	-	-	-	-	-	-	-	-	-	-	-	-	-	-	-	-	-	-	-	-	-	-	-	-	-	-	-	-	-	-	-	-	-	-	-	-	-
Acute tubular necrosis	10	10	30	10	10	10	10	10	10	10	10	10	10	-	10	10	10	20	10	10	20	20	10	30	20	10	30	10	10	20	20	10	30	40	20	70	40	20	60	40	30	70	50	30	70	50	20	80	40
Acute fatty liver of pregnancy	-	-	-	-	-	-	-	-	-	-	-	-	-	10	10	-	10	10	-	20	20	-	10	20	-	-	-	-	-	-	-	-	-	-	-	-	-	-	-	-	-	-	-	-	-	-	-	-	-
Acute generalized pustular psoriasis	-	-	-	-	-	-	-	-	-	-	-	-	-	-	-	-	-	-	-	-	-	-	-	-	-	-	-	-	-	-	-	-	-	-	-	-	-	-	-	-	-	-	-	-	-	-	-	-	-
Acute diffuse endocapillary membranoproliferative glomerulonephritis type I	-	-	-	-	-	-	-	-	-	-	-	-	-	-	-	-	-	-	-	-	-	-	-	-	-	-	-	-	-	-	-	-	-	-	-	-	-	-	-	-	-	-	-	-	-	-	-	-	-
Acute diffuse crescent glomerulonephritis	-	-	-	-	-	-	-	-	-	-	-	-	-	-	-	-	-	-	-	-	-	-	-	10	-	-	-	-	-	10	-	-	10	-	-	10	-	10	10	-	10	10	10	10	10	-	10	10	-
Acute diffuse membranous glomerulonephritis	-	-	-	-	-	-	-	-	-	-	-	-	-	-	-	-	-	-	-	-	-	-	-	-	-	-	-	-	-	-	-	-	-	-	-	-	-	-	-	-	-	-	-	-	10	-	-	-	-
Acute diffuse mesangial proliferative glomerulonephritis	-	-	-	-	-	-	-	-	-	-	-	-	-	-	-	-	-	-	-	-	-	-	-	-	-	-	-	-	-	-	-	-	-	-	-	-	-	-	-	-	-	-	-	-	-	-	-	-	-
Acute erosive gastritis	10	10	10	10	10	10	20	20	40	30	40	70	40	80	120	60	100	160	80	100	180	100	100	200	100	100	200	90	120	210	110	120	230	140	150	290	200	190	390	190	220	420	210	210	420	190	240	430	110
Acute paroxysmal myoglobinuria	-	-	-	-	-	-	-	-	-	-	-	10	-	-	-	-	-	-	-	-	-	-	-	-	-	-	-	-	-	-	-	-	-	-	-	-	-	-	-	10	-	10	-	-	-	-	-	-	-
Acute porphyria	-	-	-	-	-	-	-	-	-	-	-	-	-	-	-	-	-	-	-	-	-	-	-	-	-	-	-	-	-	-	-	-	-	-	-	-	-	-	-	-	-	-	-	-	-	-	-	-	-
acute retinal pigment epitheliitis	-	-	-	-	-	-	-	-	-	-	-	-	-	10	10	-	-	10	-	10	10	-	-	10	10	-	10	-	-	-	-	-	-	-	10	10	-	-	10	-	-	-	-	-	-	-	-	-	-
Acute Rheumatic fever	-	-	-	-	-	-	-	-	-	-	-	-	-	-	-	-	-	-	-	10	10	-	-	10	-	-	-	-	-	-	-	-	-	-	10	10	10	10	20	-	10	10	10	10	10	10	10	20	-
Acute lymphoblastic leukemia	330	260	590	810	650	1460	890	700	1590	720	530	1250	470	350	820	310	280	590	220	200	430	200	160	370	160	160	320	130	150	280	130	140	280	180	190	370	210	250	460	150	180	330	130	130	260	120	120	230	50
Spinal and bulbar muscular atrophy	-	-	-	-	-	-	-	-	-	-	-	-	-	-	-	-	-	-	10	-	10	30	-	30	60	-	60	100	-	100	110	-	110	170	-	170	190	-	190	170	-	170	140	-	140	60	-	60	30
Rapidly progressive glomerulonephritis	10	-	10	20	20	40	40	40	90	90	150	250	110	230	340	170	400	570	260	500	760	330	650	980	350	570	920	400	620	1010	510	750	1260	860	1060	1930	1180	1330	2510	1570	1640	3210	1730	1780	3500	1630	1710	3340	1020
Rapidly progressive diffuse intraductal proliferative glomerulonephritis	-	-	-	-	-	-	-	-	-	-	-	-	-	-	-	-	-	-	-	-	10	-	-	10	-	-	10	-	-	10	-	10	10	10	-	10	-	-	10	10	-	10	10	-	10	10	10	10	-
Rapidly progressive diffuse crescent glomerulonephritis	-	-	-	-	10	10	-	10	10	-	-	10	-	-	10	10	10	10	10	10	20	10	10	20	-	10	20	10	20	20	10	20	30	30	30	50	30	30	70	40	50	90	50	50	90	40	50	90	30
Rapidly progressive nephritic syndrome with diffuse membranous glomerulonephritis	-	-	-	-	-	-	-	-	-	-	-	-	-	-	-	-	-	-	-	-	-	-	-	-	-	-	-	-	-	-	-	-	-	-	-	-	-	-	-	-	-	10	10	10	10	-	10	10	-
Distomatosis	10	20	30	10	10	20	10	-	10	-	-	-	-	-	-	-	-	10	-	-	10	-	-	10	10	-	10	-	-	-	-	-	-	10	10	10	-	-	10	-	-	10	-	-	10	-	-	-	-
IgG4-related submandibular gland disease	-	-	-	-	-	-	-	-	-	-	-	-	-	-	-	-	-	-	-	-	-	-	-	-	-	-	-	-	-	-	-	-	-	-	-	10	-	-	10	10	-	10	-	-	10	-	-	10	-
anomalies of the thorax	40	10	50	30	10	40	40	10	50	20	10	20	-	-	-	10	10	10	10	10	10	10	10	10	-	-	10	10	-	10	-	-	10	10	-	10	-	10	10	-	10	10	-	10	10	10	10	10	10
Thoracic malformation	20	20	40	10	10	10	10	-	10	10	10	20	-	-	-	-	-	10	-	-	-	-	-	-	-	-	-	-	-	-	-	-	-	-	-	-	-	-	-	-	-	-	-	-	-	-	-	-	-
Thoracic outlet syndrome	-	-	-	-	10	10	100	150	250	210	430	630	200	740	940	340	1060	1400	490	1390	1880	720	1700	2410	720	1720	2440	710	1620	2330	630	1690	2320	690	1480	2170	670	1260	1930	530	990	1520	440	840	1280	300	560	860	170
Thoracic insufficiency syndrome	-	-	-	-	-	-	-	-	-	-	-	-	-	-	-	-	-	-	-	-	-	-	-	-	-	-	-	-	-	-	-	-	-	-	-	-	-	-	-	-	-	-	-	-	-	-	-	-	-
Narrow angle	-	-	10	-	-	-	-	10	10	20	20	40	20	30	50	20	50	70	30	80	110	60	150	210	130	270	400	180	520	690	260	890	1140	520	2130	2650	1130	4320	5450	1790	6700	8490	2470	8770	11250	2440	8770	11220	1630
Chest junction	-	-	-	-	-	-	-	-	-	-	-	-	-	-	-	-	-	-	-	-	-	-	-	-	-	-	-	-	-	-	-	-	-	-	-	-	-	-	-	-	-	-	-	-	-	-	-	-	-
Rabies	-	-	-	-	-	-	-	-	-	-	-	-	-	-	10	-	-	10	-	-	-	-	-	-	-	-	-	-	-	-	-	-	10	-	-	-	-	-	-	-	-	-	-	-	-	-	-	-	-
Congenital malformation of sternum	-	-	10	-	-	-	10	-	10	-	-	-	-	-	-	-	-	-	-	-	-	-	-	-	-	-	-	-	-	-	-	-	-	-	-	-	-	-	-	-	-	-	-	-	-	-	-	-	-
Sternum rupture	-	-	-	-	-	-	-	-	-	-	-	-	-	-	-	-	-	-	-	-	-	-	-	-	-	-	-	-	-	-	-	-	-	-	-	-	-	-	-	-	-	-	-	-	-	-	-	-	-
pollex rigidus	620	670	1290	190	230	430	20	10	30	-	-	-	-	10	10	-	-	-	-	-	-	-	-	-	-	-	10	-	-	10	-	10	20	-	10	10	10	10	20	-	10	10	10	10	20	10	10	20	-
malformation of buccal frenulum	-	-	-	-	-	-	-	-	-	-	-	-	-	-	-	-	-	-	-	-	-	-	-	-	-	-	-	-	-	-	-	-	-	-	-	-	-	-	-	-	-	-	-	-	-	-	-	-	-
Cheek zonule shortening	-	-	-	-	-	-	-	-	-	-	-	-	-	-	-	-	-	-	-	-	-	-	-	-	-	-	-	-	-	-	-	-	-	-	-	-	-	-	-	-	-	-	-	-	-	-	-	-	-
Thymic carcinoma	-	-	-	-	-	-	-	-	-	-	-	-	-	-	10	-	-	10	10	10	20	30	20	50	60	30	90	50	40	90	100	70	170	150	100	250	210	110	320	190	110	290	190	120	310	180	120	300	80
thymoma	20	10	30	10	10	20	10	10	20	20	20	40	20	70	90	60	90	150	110	180	290	170	260	430	210	280	490	250	330	580	360	450	810	530	660	1190	710	800	1510	630	790	1430	610	750	1370	510	710	1210	300
Thymoma-associated Myasthenia gravis	-	-	-	-	-	-	-	-	-	-	-	-	-	-	-	-	-	-	-	-	-	-	-	-	-	-	-	-	-	-	-	-	-	-	-	-	-	-	-	-	-	-	-	-	-	-	-	-	-
Neoplasm of thymus	-	-	-	10	-	10	-	10	10	-	10	10	10	20	20	10	20	20	20	20	40	20	50	70	30	40	60	40	50	80	50	70	120	80	80	150	110	130	240	100	110	210	110	130	230	110	120	230	60
Thymus disorder	-	-	10	-	-	-	-	-	-	-	-	-	-	-	-	-	-	-	-	-	-	-	-	-	-	-	10	-	-	-	-	-	-	-	-	-	-	-	-	-	-	10	-	-	10	-	-	10	-
Myasthenia gravis appearing after thymectomy	-	-	-	-	-	-	-	-	-	-	-	-	-	-	-	-	-	-	-	-	-	-	-	-	-	-	-	-	-	-	-	-	-	-	-	-	-	-	-	-	-	-	-	-	-	-	-	-	-
Mirror-image atrial arrangement with situs inversus	-	-	-	-	-	-	-	-	-	-	-	-	-	-	-	-	-	-	-	-	-	-	-	-	-	-	-	-	-	-	-	-	-	-	-	-	-	-	-	-	-	-	-	-	-	-	-	-	-
Ankylosing spondylitis	-	-	-	-	-	-	10	10	10	20	10	30	60	20	80	90	40	130	160	60	220	200	70	270	190	60	250	200	70	270	190	90	280	290	120	410	330	150	480	330	160	490	420	150	570	400	150	550	330
Pulmonary manifestations of ankylosing spondylitis	-	-	-	-	-	-	-	-	-	-	-	-	-	-	-	-	-	-	-	-	-	-	-	-	-	-	-	-	-	-	-	-	-	-	-	-	-	-	-	-	-	-	-	-	-	-	-	-	-
Ankylosing vertebral hyperostosis with tylosis	-	-	-	-	-	-	-	-	-	-	-	-	-	-	-	-	-	-	-	-	-	-	-	-	10	10	20	20	-	20	40	10	50	90	30	110	170	40	210	270	60	330	360	90	450	440	110	550	280
Iridocyclitis in ankylosing spondylitis	-	-	-	-	-	-	-	-	-	-	-	-	-	-	-	-	-	-	-	-	-	-	-	-	-	-	-	-	-	-	-	-	-	-	-	-	-	-	-	-	-	-	-	-	-	-	-	-	-
Thoracic spine ossification of the ligamentum flavum	-	-	-	-	-	-	-	-	-	-	-	-	10	-	10	20	10	20	40	10	50	70	40	110	130	70	200	210	110	320	310	220	530	710	360	1070	940	480	1410	1200	710	1910	1200	760	1960	1120	730	1850	560
Ossification of the posterior longitudinal ligament of the thoracic spine	-	-	-	-	-	-	-	-	-	-	-	-	10	-	10	10	-	10	30	10	40	50	30	80	70	80	150	90	140	240	140	220	360	220	340	560	280	400	680	310	440	750	290	380	660	260	340	600	130
thoracic ossification of the anterior longitudinal ligament	-	-	-	-	-	-	-	-	-	-	-	-	-	-	-	-	-	-	-	-	-	-	-	-	-	-	-	10	-	10	-	-	10	10	-	10	10	10	10	20	10	30	30	10	40	20	10	30	10
Common atrioventricular canal	110	100	210	60	60	120	40	40	80	30	30	50	20	20	40	10	10	20	10	-	10	10	-	10	-	-	-	-	-	-	-	-	-	-	-	-	-	-	-	-	-	-	-	-	-	-	10	10	-
Scleroderma	10	10	20	20	40	60	50	80	120	50	150	200	60	240	300	90	500	590	140	840	980	230	1320	1540	220	1500	1730	290	2070	2360	400	3180	3590	790	5190	5990	970	6200	7170	1110	6360	7460	1070	5450	6520	830	4120	4950	450
Chest strawberry hemangioma	-	-	-	-	-	-	-	-	-	-	-	-	-	-	-	-	-	-	-	-	-	-	-	-	-	-	-	-	-	-	-	-	-	-	-	-	-	-	-	-	-	-	-	-	-	-	-	-	-
Buccal simple hemangiomas	-	-	-	-	-	-	-	-	-	-	-	-	-	-	-	-	-	-	-	-	-	-	-	-	-	-	-	-	-	-	-	-	-	-	-	-	-	-	-	-	-	-	-	-	-	-	-	-	-
simple hemangioma of the chest	-	-	-	-	-	-	-	-	-	-	-	-	-	-	-	-	-	-	-	-	-	-	-	-	-	-	-	-	-	-	-	-	-	-	-	-	-	-	-	-	-	-	-	-	-	-	-	-	-
Rare disease with thoracic aortic aneurysm and aortic dissection	-	-	-	-	-	10	10	10	10	20	10	30	40	30	70	50	50	100	110	70	180	200	100	300	300	130	430	470	160	630	770	340	1120	1800	650	2460	3410	1320	4730	5540	2140	7680	7970	3580	11550	9790	5330	15110	8340
Situs inversus	10	-	10	-	-	-	-	-	-	-	-	-	-	-	-	-	-	-	-	-	-	-	-	-	-	-	-	-	-	-	-	-	-	-	-	-	-	-	-	-	10	10	10	-	10	-	-	10	-
thoracic heterotaxy	-	-	-	-	-	-	-	-	-	-	-	-	-	-	-	-	-	-	-	-	-	-	-	-	-	-	-	-	-	-	-	-	-	-	-	-	-	-	-	-	-	-	-	-	-	-	-	-	-
Congenital deformity of chest wall	-	-	10	-	-	-	-	-	-	-	-	-	-	-	-	-	-	-	-	-	-	-	-	-	-	-	-	-	-	-	-	-	-	-	-	-	-	-	-	-	-	-	-	-	-	-	-	-	-
Clear cell sarcoma of the chest wall	-	-	-	-	-	-	-	-	-	-	-	-	-	-	-	-	-	-	-	-	-	-	-	-	-	-	-	-	-	-	-	-	-	-	-	-	-	-	-	-	-	-	-	-	-	-	-	-	-
Sclerocornea	-	-	-	-	-	-	-	-	-	-	-	-	-	-	-	-	-	-	-	-	-	-	-	-	-	-	-	-	-	-	-	-	-	-	-	-	-	-	-	-	-	-	-	-	-	-	-	-	-
Anomaly of pleura	-	-	-	-	-	-	-	-	-	-	-	-	-	-	-	-	-	-	-	-	-	-	-	-	-	-	-	-	-	-	-	-	-	-	-	-	-	-	-	-	-	10	10	-	10	10	-	10	-
Thoracic spina bifida	10	-	10	-	-	10	-	-	-	-	-	-	-	-	-	-	-	-	-	-	-	-	-	-	-	-	-	-	-	-	-	-	-	-	-	-	-	-	-	-	-	-	-	-	-	-	-	-	-
severe form of Tetralogy of Fallot	-	-	-	-	-	-	-	-	-	-	-	-	-	-	-	-	-	-	-	-	-	-	-	-	-	-	-	-	-	-	-	-	-	-	-	-	-	-	-	-	-	-	-	-	-	-	-	-	-
localized retinochoroiditis	-	-	-	-	-	-	-	-	-	-	-	-	-	-	-	-	-	-	-	-	-	-	-	-	-	-	-	-	-	-	-	-	-	-	-	-	-	-	-	-	-	-	-	-	-	-	-	-	-
Ischemic optic neuropathy	-	-	-	-	-	-	-	-	10	10	10	20	10	-	10	10	30	30	10	20	30	30	30	60	50	60	110	100	70	170	120	140	260	270	210	470	440	350	790	560	480	1050	710	590	1290	670	630	1300	540
Tessier number 7 facial cleft	70	60	130	30	40	60	10	10	20	10	-	10	-	-	-	-	-	-	-	-	-	-	-	-	-	-	-	-	-	-	-	-	-	-	-	-	-	-	-	-	-	-	-	-	-	-	-	-	-
Giant cell arteritis	-	-	-	-	-	-	-	-	-	-	10	10	10	10	20	10	10	20	10	20	30	30	10	30	20	10	30	30	20	60	30	40	70	50	40	90	90	80	180	110	150	270	180	220	400	190	300	490	180
Giant cell glioblastoma	-	-	-	-	-	-	-	-	-	-	-	-	-	-	-	-	-	-	-	-	10	-	-	-	-	-	-	-	-	10	-	-	10	-	-	10	-	-	-	-	-	-	-	-	-	-	-	10	-
dactylomegaly	30	20	50	30	20	50	10	20	40	10	10	20	-	-	10	-	-	-	-	-	10	-	-	-	-	-	-	-	-	10	-	-	-	-	-	-	-	-	-	-	-	-	-	-	-	-	-	-	-
Giant toe	20	30	50	20	20	40	10	10	20	10	-	10	-	-	-	-	-	-	-	-	-	-	-	-	-	-	-	-	-	-	-	-	-	-	-	-	-	-	-	-	-	-	-	-	-	-	-	-	-
X-linked acrogigantism	20	10	20	20	10	30	20	10	30	20	-	20	20	10	30	10	10	10	10	20	30	10	10	20	20	10	20	10	10	20	10	10	10	10	10	20	20	10	30	10	10	20	10	10	20	10	10	10	-
Megaloblastic anemia	10	10	20	10	10	10	20	10	30	30	40	70	30	50	80	50	120	170	90	180	270	190	300	490	280	320	610	440	440	880	720	600	1320	1510	870	2380	2320	1200	3520	3160	1480	4640	3820	2120	5940	4420	2720	7130	3390
Macroglossia	30	30	60	20	10	30	-	-	10	-	-	10	-	-	10	-	-	-	-	-	-	-	-	-	-	-	-	-	-	-	-	-	-	-	-	-	-	-	-	-	-	-	-	-	-	-	-	-	-
megalogastria	-	-	-	-	-	-	-	-	-	-	-	-	-	-	-	-	-	-	-	-	-	-	-	-	-	-	-	-	-	-	-	-	-	-	-	-	-	-	-	-	-	-	-	-	-	-	-	-	-
Isolated congenital megalocornea	20	10	30	10	10	10	-	-	10	-	-	-	-	-	-	-	-	-	-	-	-	-	-	-	-	-	-	-	-	-	-	-	-	-	-	-	-	-	-	-	-	-	-	-	-	-	-	-	-
macrophthalmia	-	-	-	-	-	-	-	-	-	-	-	-	-	-	-	-	-	-	-	-	-	-	-	-	-	-	-	-	-	-	-	-	-	-	-	-	-	-	-	-	-	-	-	-	-	-	-	-	-
giant platelet syndrome	-	-	-	-	-	-	-	-	-	-	-	-	-	-	-	-	-	-	-	-	-	-	-	-	-	-	-	-	-	-	-	-	-	-	-	-	-	-	-	-	-	-	-	-	-	-	-	-	-
macrothrombocytopenia	-	-	-	-	-	-	-	-	-	-	-	-	-	-	-	-	-	-	-	10	10	-	-	-	-	-	-	-	-	-	-	-	-	-	-	-	-	-	-	-	-	-	-	-	-	-	-	-	-
megacolon	30	20	50	20	10	30	20	10	30	20	10	30	10	10	30	20	20	40	30	30	60	50	40	90	40	50	90	50	60	100	60	80	140	120	80	200	130	90	220	140	100	240	140	120	260	220	130	350	180
Familial visceral myopathy	-	-	-	-	-	-	-	-	-	-	-	-	-	-	-	-	-	-	-	-	-	-	-	-	-	-	-	-	-	-	-	-	-	-	-	-	-	-	-	-	-	-	-	-	-	-	-	-	-
Gigantic venous malformation	-	-	-	-	-	-	-	-	-	-	-	-	-	-	-	-	-	-	-	-	-	-	-	-	-	-	-	-	-	-	-	-	-	-	-	-	-	-	-	-	-	-	-	-	-	-	-	-	-
Giant venous malformation (cervical, oral and oropharyngeal diffuse lesion)	-	-	-	-	-	-	-	-	-	-	-	-	-	-	-	-	-	-	-	-	-	-	-	-	-	-	-	-	-	-	-	-	-	-	-	-	-	-	-	-	-	-	-	-	-	-	-	-	-
Giant kidney	-	-	-	-	-	-	-	-	-	-	-	-	-	-	-	-	-	-	-	-	-	-	-	-	-	-	-	-	-	-	-	-	-	-	-	-	-	-	-	-	-	-	-	-	-	-	-	-	-
megacisterna magna	-	10	10	-	-	-	10	-	10	10	-	10	-	-	-	-	-	-	-	-	-	10	-	10	-	-	-	-	-	-	-	-	-	-	-	-	-	-	-	-	-	10	10	-	10	-	-	-	-
Giant appendix	-	-	-	-	-	-	-	-	-	-	-	-	-	-	-	-	-	-	-	-	-	-	-	-	-	-	-	-	-	-	-	-	-	-	-	-	-	-	-	-	-	-	-	-	-	-	-	-	-
Huge arteriovenous malformation	-	-	-	-	-	-	-	-	-	-	-	-	-	-	-	-	-	-	-	-	-	-	-	-	-	-	-	-	-	-	-	-	-	-	-	-	-	-	-	-	-	-	-	-	-	-	-	-	-
Huge arteriovenous malformation with cervicofacial lesion	-	-	-	-	-	-	-	-	-	-	-	-	-	-	-	-	-	-	-	-	-	-	-	-	-	-	-	-	-	-	-	-	-	-	-	-	-	-	-	-	-	-	-	-	-	-	-	-	-
Huge arteriovenous malformation with limb lesion	-	-	-	-	-	-	-	-	-	-	-	-	-	-	-	-	-	-	-	-	-	-	-	-	-	-	-	-	-	-	-	-	-	-	-	-	-	-	-	-	-	-	-	-	-	-	-	-	-
Giant papillary conjunctivitis	10	10	20	100	50	150	260	240	500	1200	1370	2570	1570	2120	3690	1350	1960	3310	1010	1450	2460	660	1140	1800	300	720	1020	150	470	620	80	320	400	50	190	240	30	120	150	10	50	70	20	50	70	20	30	50	10
Megaureter	190	80	270	100	40	130	50	10	70	30	10	40	20	10	20	-	10	20	10	10	20	10	10	20	10	10	20	-	10	10	10	10	10	-	10	10	10	10	20	-	10	10	10	10	20	-	10	10	-
Megacystis-microcolon-intestinal hypoperistalsis syndrome	-	-	-	-	-	-	-	-	-	-	-	-	-	-	-	-	-	-	-	-	-	-	-	-	-	-	-	-	-	-	-	-	-	-	-	-	-	-	-	-	-	-	-	-	-	-	-	-	-
Giant lymphatic malformation (cervicofacial lesion)	-	-	-	-	-	-	-	-	-	-	-	-	-	-	-	-	-	-	-	-	-	-	-	-	-	-	-	-	-	-	-	-	-	-	-	-	-	-	-	-	-	-	-	-	-	-	-	-	-
Macrocephaly-spastic paraplegia-dysmorphism syndrome	190	80	260	50	20	70	20	-	30	10	-	10	10	-	10	-	-	-	-	-	-	-	-	-	-	-	-	-	-	-	-	-	-	-	-	-	-	-	-	-	-	-	-	-	-	-	-	-	-
macrogyria	-	-	-	-	-	-	-	-	-	-	-	-	-	-	-	-	-	-	-	-	-	-	-	-	-	-	-	-	-	-	-	-	-	-	-	-	-	-	-	-	-	-	-	-	-	-	-	-	-
Megalencephaly	50	50	90	20	20	40	10	10	20	10	10	10	10	-	10	-	-	10	-	-	-	-	-	-	-	-	-	-	-	-	-	-	-	-	-	-	-	-	-	-	-	-	-	-	-	-	-	-	-
Chilaiditi Syndrome	-	-	-	-	-	-	-	-	-	-	-	-	-	-	-	-	-	-	-	-	-	-	-	-	-	-	-	-	-	-	-	-	-	-	-	-	-	-	-	-	-	-	-	-	-	-	-	-	-
Kyrle' s disease	-	-	-	-	-	-	-	-	-	-	-	-	-	-	-	-	-	-	-	-	-	-	-	-	10	-	10	-	-	10	10	-	10	10	-	10	10	10	20	10	-	10	10	-	10	10	-	10	-
Amyotrophic lateral sclerosis	-	-	-	-	-	10	-	10	10	10	10	20	10	10	20	20	10	30	30	20	50	70	50	130	120	120	250	210	160	370	360	230	590	740	460	1200	1020	660	1680	1200	730	1930	1170	840	2020	870	720	1580	430
Proximal renal tubular acidosis	-	-	10	10	10	10	-	-	10	-	10	10	-	-	10	-	-	-	-	-	-	-	-	-	-	-	-	10	10	10	10	10	10	-	10	10	-	-	10	-	10	10	10	10	10	-	-	10	-
Muscle Glycogen Storage Disease	-	-	-	-	-	-	-	-	-	-	-	-	-	-	-	-	-	-	-	-	-	-	-	-	-	-	-	-	-	-	-	-	-	-	-	-	-	-	-	-	-	-	-	-	-	-	-	-	-
Myotonic dystrophy	70	90	170	90	60	150	100	60	160	100	60	160	120	60	180	130	100	240	210	190	400	300	270	570	340	290	630	400	320	710	330	340	660	320	390	710	250	280	530	130	170	300	50	80	130	20	30	60	20
muscular defect	10	10	20	-	-	10	-	-	-	-	-	-	-	-	-	-	-	-	-	-	-	-	-	-	-	-	-	-	-	-	-	-	-	-	-	-	-	-	-	-	-	-	-	-	-	-	-	10	-
Congenital malformations and deformations of the musculoskeletal system	20	10	30	10	10	20	10	10	10	-	-	10	-	-	-	-	-	-	-	-	-	-	-	-	-	-	-	-	-	-	-	-	-	-	-	-	-	-	-	-	-	-	-	-	-	-	-	-	-
muscular sarcoidosis	-	-	-	-	-	-	-	-	-	-	-	-	-	-	-	-	-	-	-	-	-	-	-	-	-	-	-	-	-	-	-	-	-	-	-	-	-	-	-	-	-	-	-	-	-	-	-	-	-
Mycetoma	-	-	-	-	-	-	-	-	-	-	-	-	-	-	-	-	-	-	-	-	-	-	-	-	-	-	-	-	-	-	-	-	-	-	-	-	-	-	-	-	-	-	-	-	-	-	-	-	-
Muscular dystrophy	-	-	-	-	-	-	-	-	10	-	-	-	-	-	-	-	-	-	-	-	10	-	-	-	-	-	-	-	-	-	-	-	-	10	-	10	-	-	-	-	-	10	-	-	-	-	-	-	-
Classic mycosis fungoides	-	-	-	-	-	-	-	-	10	-	10	10	10	10	10	10	30	40	20	50	70	40	40	80	60	60	120	70	60	130	80	70	150	150	130	280	180	140	320	200	160	360	240	140	370	230	140	370	170
Muscular ventricular septal defect	470	600	1070	50	50	100	20	20	30	-	10	10	-	10	10	-	-	10	-	-	-	-	-	-	-	-	-	-	-	-	-	-	-	-	-	-	-	-	10	-	-	-	-	-	-	-	-	-	-
Tonic pupil-tendon areflexia syndrome	-	-	-	10	-	10	-	-	10	-	-	10	-	-	-	-	10	10	-	-	-	10	10	20	-	10	10	-	10	10	10	10	10	-	20	20	-	20	20	10	10	20	-	20	20	10	10	20	-
Kindler syndrome	-	-	-	-	-	-	-	-	-	-	-	-	-	-	-	-	-	-	-	-	-	-	-	-	-	-	-	-	-	-	-	-	-	-	-	-	-	-	-	-	-	-	-	-	-	-	-	-	-
Fasciitis	90	80	160	490	440	920	1980	1680	3660	1890	1510	3400	950	970	1920	1320	1200	2510	1820	1520	3330	2070	2000	4070	2030	2050	4080	1750	2080	3830	1740	2380	4120	2120	2890	5010	2390	3590	5970	2580	3890	6470	2690	4500	7190	2430	4210	6640	1560
Myasthenia	10	-	10	10	10	10	-	10	10	-	10	10	-	10	20	10	20	30	10	20	30	20	40	60	20	40	50	30	50	80	30	40	70	50	70	120	60	100	170	70	100	170	80	110	180	70	140	220	50
Kimmelstiel-Wilson syndrome	-	-	-	-	-	-	-	-	-	-	-	-	-	-	-	-	-	-	-	-	-	-	-	-	-	-	-	-	-	-	-	-	-	-	-	-	-	-	-	-	-	10	-	-	-	-	-	-	-
Pseudoaldosteronism	-	-	-	-	-	-	-	-	-	-	-	-	-	-	-	-	-	-	-	-	-	-	-	-	-	-	-	-	-	-	-	-	-	-	-	-	-	-	-	-	-	-	-	-	-	-	-	-	-
Pseudo-xanthoma	-	-	-	-	-	-	-	-	-	-	-	-	-	-	-	-	-	-	-	-	-	-	-	-	-	-	-	-	-	-	-	-	-	-	-	-	-	-	-	-	-	-	-	-	-	-	10	10	-
Pseudo-xanthoma	-	-	-	-	-	-	-	-	-	-	-	-	-	-	-	-	-	-	-	-	-	-	-	-	-	-	-	-	-	-	-	-	-	-	-	-	-	-	-	-	-	-	-	-	-	-	-	-	-
Pseudopseudohypoparathyroidism	-	-	-	-	-	-	-	-	-	-	-	-	-	-	-	-	-	-	-	-	-	-	-	-	-	-	-	-	-	-	-	-	-	-	-	-	-	-	-	-	-	-	-	-	-	-	-	-	-
Pseudocoxalgia	-	-	-	-	-	-	-	-	-	-	-	-	-	-	-	-	-	-	-	-	-	-	-	-	-	-	-	-	-	10	-	10	10	-	10	10	-	-	10	-	10	20	10	10	10	-	10	10	10
Pseudohypoaldosteronism	40	10	50	-	-	-	-	-	-	-	-	10	-	-	-	-	-	-	-	10	10	-	-	-	-	-	10	-	10	10	-	10	10	-	10	10	10	10	20	10	20	30	10	40	50	20	60	80	20
Pseudohypoaldosteronism type I	-	-	-	-	-	-	-	-	-	-	-	-	-	-	-	-	-	-	-	-	-	-	-	-	-	-	-	-	-	-	-	-	-	-	-	-	-	-	-	-	-	-	-	-	-	-	-	-	-
Pseudohypoaldosteronism type II	-	-	-	-	-	-	-	-	-	-	-	-	-	-	-	-	-	-	-	-	-	-	-	-	-	-	-	-	-	-	-	-	-	-	-	-	-	-	-	-	-	-	-	-	-	-	-	-	-
Pseudoachondroplasia	-	-	-	-	-	-	-	-	-	-	-	-	-	-	-	-	-	-	-	-	-	-	-	-	-	-	-	-	-	-	-	-	-	-	-	-	-	-	-	-	-	-	-	-	-	-	-	-	-
Pseudo-Bartter Syndrome	-	-	-	-	-	-	-	-	-	-	-	10	-	10	10	-	20	20	-	10	20	-	30	30	-	30	30	-	20	30	-	20	20	-	10	20	-	20	20	-	10	10	-	10	10	-	10	10	10
Pseudohypoparathyroidism	30	20	50	20	20	40	30	30	60	30	20	50	20	20	40	20	30	50	20	40	60	30	40	70	20	30	50	10	30	40	10	20	30	10	20	30	10	20	30	10	20	30	10	20	20	-	10	10	-
Pseudohypoparathyroidism type 1A	-	-	10	-	10	10	10	-	10	-	-	10	10	10	10	10	-	10	10	-	10	-	10	10	-	-	-	-	-	10	-	-	-	-	-	-	-	-	-	-	-	-	-	-	-	-	-	-	-
Pseudohypoparathyroidism type 2	-	-	-	-	-	-	-	-	-	-	-	-	-	-	-	-	-	-	-	-	-	-	-	-	-	-	-	-	-	-	-	-	-	-	-	-	-	-	-	-	-	-	-	-	-	-	-	-	-
Gitelman syndrome	-	-	-	-	-	-	10	10	20	10	-	10	10	10	20	10	20	20	10	20	30	10	30	40	10	20	30	10	10	20	10	10	20	10	10	20	-	10	10	-	-	-	-	10	10	-	10	10	-
Pseudosarcomatous fibromatosis	-	-	-	-	-	-	-	-	-	-	-	-	-	-	-	-	-	-	-	-	-	-	-	-	-	-	-	-	-	-	-	-	-	-	-	-	-	-	-	-	-	-	-	-	-	-	-	-	-
Pseudopapilledema	-	-	-	10	10	10	-	10	10	-	10	10	-	10	10	-	10	10	-	-	-	-	10	10	-	-	10	10	-	10	-	-	10	-	10	10	-	-	-	-	-	-	-	-	-	-	-	-	-
pseudohypertrophic muscular dystrophy	-	-	-	-	-	-	-	-	-	-	-	-	-	-	-	-	-	-	-	-	-	-	-	-	-	-	-	-	-	-	-	-	-	-	-	-	-	-	-	-	-	-	-	-	-	-	-	-	-
Pseudo-membranous bronchitis	-	10	10	-	-	-	-	-	-	-	-	-	-	-	-	-	-	-	-	-	-	-	-	-	-	-	-	-	-	-	-	-	-	-	-	-	-	-	-	-	-	-	-	-	-	-	-	-	-
Pseudomembranous conjunctivitis	20	20	50	10	10	20	20	10	20	10	10	10	20	10	30	20	10	30	40	20	60	30	10	40	30	20	40	20	10	30	10	10	20	20	10	30	10	10	20	10	10	20	10	10	20	10	20	30	10
Galloway-Mowat syndrome	-	-	-	-	-	-	-	-	-	-	-	-	-	-	-	-	-	-	-	-	-	-	-	-	-	-	-	-	-	-	-	-	-	-	-	-	-	-	-	-	-	-	-	-	-	-	-	-	-
Coagulation factor deficiency	550	430	980	160	120	280	110	90	200	110	80	190	100	110	210	120	210	340	160	350	500	240	440	670	250	280	520	380	270	660	540	290	830	990	500	1480	1380	720	2100	1780	970	2750	2060	1140	3200	2080	1370	3450	1310
Ichthyosis syndrome	-	-	-	-	-	-	-	-	-	-	-	-	-	-	-	-	-	-	-	-	-	-	-	-	-	-	-	-	-	-	-	-	-	-	-	-	-	-	-	-	-	-	-	-	-	-	-	-	-
Guillain-Barré syndrome	50	30	80	60	60	120	90	90	170	110	80	200	120	130	250	170	150	320	220	160	370	310	190	500	250	180	430	240	160	400	250	170	420	340	240	580	400	320	710	400	320	720	420	350	770	350	330	680	240
Cooley anemia	-	-	-	-	-	-	-	-	-	-	-	-	-	-	-	-	-	-	-	-	-	-	-	-	-	-	-	-	-	-	-	-	-	-	-	-	-	-	-	-	-	-	-	-	-	-	-	-	-
Kuru	-	-	-	-	-	-	-	-	-	-	-	-	-	-	-	-	-	-	-	-	-	-	-	-	-	-	-	-	-	-	-	-	-	-	-	-	-	-	-	-	-	-	-	-	-	-	-	-	-
Quincke Edema	280	230	510	320	260	580	220	260	480	140	310	460	140	390	530	130	420	550	160	430	580	190	490	680	210	470	680	170	440	610	160	450	600	240	440	680	260	420	680	190	340	530	220	270	480	160	230	400	90
Jejunal neuroendocrine tumor	-	-	-	-	-	-	-	-	-	-	-	-	-	-	-	-	-	-	-	-	-	-	-	-	-	-	-	-	-	-	-	-	-	-	-	-	-	-	-	-	-	-	-	-	-	-	-	-	-
jejunal atresia	60	50	110	10	20	30	-	10	20	-	10	10	-	-	10	-	-	-	-	-	-	-	-	-	-	-	-	-	-	-	-	-	-	-	-	-	-	-	-	-	-	-	-	-	-	-	-	-	-
smoldering leukemia	-	-	-	-	-	-	-	-	-	-	-	-	-	-	-	-	-	-	-	-	-	-	-	-	-	-	-	-	-	-	-	-	-	-	-	-	-	10	10	-	-	10	10	10	20	10	-	10	-
Cushing syndrome	20	20	40	20	30	50	60	50	110	90	100	190	110	190	290	160	240	400	270	380	650	360	610	970	440	620	1060	440	660	1100	500	820	1320	640	990	1630	750	1150	1900	710	1020	1730	620	900	1520	500	760	1260	220
Cushing disease	-	-	-	-	-	-	10	10	20	20	20	30	10	30	50	30	40	70	40	80	120	60	120	180	70	150	220	70	130	200	70	170	240	70	230	310	110	200	310	110	180	290	70	150	220	60	110	170	40
Adult neuronal ceroid lipofuscinosis	-	-	-	-	-	-	-	-	-	-	-	-	-	-	-	-	-	-	-	-	-	-	-	-	-	-	-	-	-	-	-	-	-	-	-	-	-	-	-	-	-	-	-	-	-	-	-	-	-
Arachnoiditis	-	-	-	-	-	-	-	-	-	-	-	-	-	-	-	-	-	-	-	-	-	-	-	10	10	-	10	-	-	-	10	10	10	-	10	10	20	-	20	20	10	20	10	10	10	-	10	10	-
Arachnoid cyst	590	270	870	860	330	1190	870	330	1190	540	280	820	340	270	610	340	290	630	420	290	710	460	320	780	440	300	740	420	270	700	320	300	620	380	400	790	460	430	890	450	450	900	410	410	820	350	370	720	190
Kleine-Levin Syndrome	-	-	-	-	-	-	-	-	-	-	-	-	-	-	10	-	-	-	-	-	-	-	-	-	-	-	-	-	-	-	-	-	-	-	-	-	-	-	-	-	-	-	-	-	-	-	-	-	-
Klinefelter syndrome	50	-	60	50	-	50	50	-	50	60	-	60	50	-	50	80	-	90	160	-	160	160	-	160	110	-	120	90	-	90	70	-	70	60	-	60	60	-	60	40	-	40	30	-	30	10	-	20	-
Krabbe disease	-	-	10	-	-	-	-	-	-	-	-	-	-	-	-	-	-	-	-	-	-	-	-	-	-	-	-	-	-	-	-	-	-	-	-	-	-	-	-	-	-	-	-	-	-	-	-	-	-
Chlamydia conjunctivitis	50	20	70	-	-	-	-	-	-	10	20	30	20	30	40	20	20	40	30	20	50	30	20	50	20	20	40	10	10	20	10	10	20	10	20	30	10	10	20	10	20	20	10	10	20	20	20	30	10
Simple cryoglobulinemia	-	-	-	-	-	-	10	20	20	10	20	30	20	50	70	30	100	130	40	160	200	80	220	300	80	230	310	110	240	350	150	310	460	200	410	610	290	460	740	260	480	740	280	470	750	260	370	630	140
Cryoglobulinemic vasculitis	-	-	-	-	-	-	-	-	-	-	-	-	-	10	10	-	10	10	-	10	10	-	-	10	10	10	10	10	10	10	10	20	30	10	10	20	10	30	30	20	20	40	20	30	50	10	20	30	10
Cryoglobulinemia purpura	-	-	-	-	-	-	-	-	-	-	-	-	-	-	-	-	-	-	-	-	-	-	-	-	-	-	10	-	-	10	10	10	10	-	10	10	10	10	20	-	20	20	10	20	20	10	10	20	-
Cryopyrin-associated periodic syndrome	-	-	-	-	-	-	-	-	-	-	-	-	-	-	-	-	-	-	-	-	-	-	-	-	-	-	-	-	-	-	-	-	-	-	-	-	-	-	-	-	-	-	-	-	-	-	-	-	-
Cliofibrinogenemia	-	-	-	-	-	-	-	-	-	-	-	-	-	-	-	-	-	-	10	-	10	-	10	10	-	10	10	-	-	10	-	-	10	10	10	10	-	-	10	10	-	10	-	10	10	10	-	10	-
Crigler-Najjar syndrome	10	-	10	-	-	-	-	-	-	-	-	-	-	-	-	-	-	-	-	-	-	-	-	-	-	-	-	-	-	-	-	-	-	-	-	-	-	-	-	-	-	-	-	-	-	-	-	-	-
Klippel-Trenaunay-Weber syndrome	-	-	-	-	-	-	-	-	-	-	-	-	-	-	-	-	-	-	-	-	-	-	-	-	-	-	-	-	-	-	-	-	-	-	-	-	-	-	-	-	-	-	-	-	-	-	-	-	-
Klippel-Trenaunay syndrome	10	10	10	-	-	10	-	-	-	-	-	-	-	-	-	-	-	10	-	-	-	-	-	-	-	-	-	-	-	-	-	-	-	-	-	-	-	-	-	-	-	-	-	-	-	-	-	-	-
Klippel-Feil Syndrome	10	20	30	20	20	40	20	20	40	10	20	30	10	-	10	10	10	20	20	10	30	20	20	30	10	20	30	20	10	30	20	20	40	20	30	50	20	30	50	30	40	80	40	40	70	20	40	70	20
Cryptococcosis	10	-	10	-	-	-	10	-	10	10	10	20	20	20	30	30	20	50	40	20	60	60	30	90	80	40	120	60	40	100	90	70	160	160	100	260	170	150	330	180	170	350	240	190	420	200	190	390	110
Cryptococcal Meningitis	-	-	-	-	-	-	-	-	-	-	-	10	-	-	-	10	10	10	20	10	30	20	10	20	20	-	20	10	-	20	20	10	20	20	10	20	30	20	50	20	20	40	30	20	50	30	30	70	10
Cerebral cryptococcosis	-	-	-	-	-	-	-	-	-	-	-	-	-	-	-	-	-	10	10	-	10	10	-	10	10	-	10	-	10	10	10	10	10	10	-	10	20	10	20	10	10	20	10	10	30	10	10	20	-
Cryptosporidiosis	-	-	-	-	-	-	-	-	-	-	-	-	-	-	-	-	-	-	-	-	-	10	-	10	-	-	-	-	-	-	-	-	-	-	-	-	-	-	-	-	-	-	-	-	-	-	-	-	-
Klüver-Bucy syndrome	-	-	-	-	-	-	-	-	-	-	-	-	-	-	-	-	-	-	-	-	-	-	-	-	-	-	-	-	-	-	-	-	-	-	-	-	-	-	-	-	-	-	-	-	-	-	-	-	-
Cruveilhier-Baumgarten Syndrome	-	-	-	-	-	-	-	-	-	-	-	-	-	-	-	-	-	-	-	-	-	-	-	-	-	-	-	-	-	-	-	-	-	-	-	-	-	-	-	-	-	-	-	-	-	-	-	-	-
Crouzon's Syndrome	30	20	60	10	20	40	20	10	30	10	10	20	10	-	20	-	10	10	10	-	10	-	-	10	-	10	10	-	-	-	-	-	-	-	-	-	-	-	-	-	-	-	-	-	-	-	-	-	-
Croupous bronchitis	17490	10500	28000	4100	1970	6070	530	250	780	30	50	80	10	40	40	10	30	40	10	50	60	10	60	70	10	40	50	10	30	30	-	20	20	-	10	20	-	20	30	-	10	10	10	10	20	-	10	10	-
rickets	5980	4920	10900	840	650	1490	390	360	750	200	170	370	90	80	180	50	50	100	40	40	80	40	40	70	30	30	60	10	20	30	10	20	40	20	30	40	10	50	60	20	40	60	20	40	50	10	50	60	10
Klumpke paralysis	-	-	-	-	-	-	-	-	-	-	-	-	-	-	-	-	-	-	-	-	-	-	-	-	-	-	-	-	-	-	-	-	-	-	-	-	-	-	-	-	-	-	-	-	-	-	-	-	-
CREST syndrome	-	-	-	-	-	-	-	-	-	-	10	10	-	20	20	10	40	40	10	80	80	10	110	120	10	160	170	10	240	250	40	370	420	60	650	710	90	850	940	90	950	1040	110	820	930	90	740	820	40
Cretinism	900	920	1820	480	540	1030	270	350	610	170	230	400	80	140	220	40	110	150	30	40	70	20	60	80	10	30	40	10	20	30	10	20	30	10	20	30	10	20	30	10	20	30	10	10	20	10	20	20	-
Claude Syndrome	-	-	-	-	-	-	-	-	-	-	-	-	-	-	-	-	-	-	-	-	-	-	-	-	-	-	-	-	-	-	-	-	-	-	-	-	-	-	-	-	-	-	-	-	-	-	-	-	-
Chromium Deficiency	-	-	-	-	-	-	-	-	-	-	-	-	-	-	-	-	-	-	-	-	-	-	-	-	-	-	-	-	-	-	-	-	-	-	-	-	-	-	-	-	-	-	-	-	-	-	-	-	-
Crohn's disease	20	20	40	40	30	70	220	120	340	970	470	1440	2140	890	3040	2760	1240	4000	3660	1440	5100	3940	1520	5460	2960	1110	4070	2060	850	2910	1320	720	2030	1020	750	1770	740	700	1440	600	600	1210	470	490	950	330	450	780	180
Crohn's disease juvenile arthritis	-	-	-	-	-	-	-	-	10	-	-	-	-	10	10	10	-	10	10	10	10	10	10	20	-	10	10	-	-	10	-	-	-	-	-	-	-	-	-	-	-	-	-	-	-	-	-	-	-
Vitamin B12 deficiency anemia due to Crohn's disease	-	-	-	-	-	-	-	-	-	-	-	10	10	10	20	10	10	20	30	20	40	40	20	60	40	20	50	40	10	40	10	-	10	20	10	20	10	-	10	-	-	-	-	10	10	-	-	-	-
Creutzfeldt-Jakob disease	-	-	-	-	-	-	-	-	-	-	-	-	-	-	-	-	-	-	-	10	10	-	-	10	-	-	10	-	10	10	10	10	20	20	30	40	30	40	70	40	50	90	40	60	100	40	60	100	20
Oculocerebral hypopigmentation syndrome, Cross type	-	-	-	-	-	-	-	-	-	-	-	-	-	-	-	-	-	-	-	-	-	-	-	-	-	-	-	-	-	-	-	-	-	-	-	-	-	-	-	-	-	-	-	-	-	-	-	-	-
Chromomycosis	-	-	-	-	-	-	-	-	-	-	-	-	-	-	-	-	-	-	-	-	-	-	-	-	-	-	-	-	-	-	-	-	-	-	-	-	-	-	-	-	-	10	-	-	-	10	-	10	-
Cronkhite-Canada syndrome	-	-	-	-	-	-	-	-	-	-	-	-	-	-	-	-	-	-	-	-	-	-	-	-	-	-	-	-	-	-	-	10	10	10	10	20	20	10	20	20	10	30	20	10	20	20	10	20	10
Goodpasture syndrome	-	-	-	-	-	-	-	-	-	10	10	10	10	10	20	10	10	20	20	10	30	30	30	50	20	20	40	30	20	40	20	30	50	60	40	90	70	50	120	80	50	130	90	60	140	70	50	120	50
Gradenigo's Syndrome	-	-	-	-	-	-	-	-	-	-	-	-	-	-	-	-	-	-	-	-	-	-	-	-	-	-	-	-	-	-	-	-	-	-	-	-	-	-	-	-	-	-	-	-	-	-	-	-	-
Gliosis	-	-	-	-	-	-	-	-	-	-	-	-	-	-	-	-	-	-	-	-	-	-	-	-	-	-	-	-	-	-	-	-	-	-	-	10	-	-	-	-	-	-	-	-	10	-	-	-	-
Disorders of glycosaminoglycan metabolism	-	-	-	-	-	-	-	-	-	-	-	-	-	-	-	-	-	-	-	-	-	-	-	-	-	-	-	-	-	-	-	-	-	-	-	-	-	-	-	-	-	-	-	-	-	-	-	-	-
glycinuria	-	-	-	-	-	-	-	-	-	-	-	-	-	-	-	-	-	-	-	-	-	-	-	-	-	-	-	-	-	-	-	-	-	-	-	-	-	-	-	-	-	-	-	-	-	-	-	-	-
Griscelli syndrome	-	-	-	-	-	-	-	-	-	-	-	-	-	-	-	-	-	-	-	-	-	-	-	-	-	-	-	-	-	-	-	-	-	-	-	-	-	-	-	-	-	-	-	-	-	-	-	-	-
Glycerol kinase deficiency	-	-	-	-	-	-	-	-	-	-	-	-	-	-	-	-	-	-	-	-	-	-	-	-	-	-	-	-	-	-	-	-	-	-	-	-	-	-	-	-	-	-	-	-	-	-	-	-	-
Glucagonoma	-	-	-	-	-	-	-	-	-	-	-	-	-	-	-	-	-	10	-	-	10	10	10	20	10	10	10	-	-	10	10	10	20	10	20	30	10	30	30	20	20	40	10	10	20	10	10	20	10
glucose-galactose malabsorption	-	-	-	-	-	10	-	-	-	-	-	-	-	-	-	-	-	-	-	-	-	-	-	-	-	-	-	-	-	-	-	-	-	-	-	-	-	-	-	-	-	-	-	-	-	-	-	-	-
Glucose transporter 1 deficiency	-	-	-	-	-	-	-	-	-	-	-	-	-	-	-	-	-	-	-	-	-	-	-	-	-	-	-	-	-	-	-	-	-	-	-	-	-	-	-	-	-	-	-	-	-	-	-	-	-
Glucocorticoid resistance	-	-	-	-	-	-	-	-	-	-	-	-	-	-	-	-	-	-	-	-	-	-	-	-	-	-	-	-	-	-	-	-	-	-	-	-	-	-	-	-	-	-	-	-	-	-	-	-	-
Glutaric acidemia type 1	-	-	-	-	-	-	-	-	-	-	-	-	-	-	-	-	-	-	-	-	-	-	-	-	-	-	-	-	-	-	-	-	-	-	-	-	-	-	-	-	-	-	-	-	-	-	-	-	-
Glutaric acidemia type 2	-	-	-	-	-	-	-	-	-	-	-	-	-	-	-	-	-	-	-	-	-	-	-	-	-	-	-	-	-	-	-	-	-	-	-	-	-	-	-	-	-	-	-	-	-	-	-	-	-
Glutaric aciduria	10	10	20	10	-	10	-	-	10	-	-	-	-	-	-	-	-	-	-	-	-	-	-	-	-	-	-	-	-	-	-	-	-	-	-	-	-	-	-	-	-	-	-	-	-	-	-	-	-
Basedow disease	-	-	-	-	10	10	10	20	30	10	60	70	20	110	140	40	200	240	70	250	320	100	280	370	80	260	340	90	200	290	80	200	280	90	260	350	90	230	310	70	170	240	60	130	190	40	100	140	20
Glomus tumor	-	-	-	-	-	-	-	-	-	-	-	-	-	-	-	-	-	-	-	-	-	-	-	-	-	-	-	-	-	-	-	-	-	-	-	-	-	-	-	-	-	-	-	-	-	-	-	-	-
cake kidney	-	-	-	-	-	-	-	-	-	-	-	-	-	-	-	-	-	-	-	-	-	-	-	-	-	-	-	-	-	-	-	-	-	-	-	-	-	-	-	-	-	-	-	-	-	-	-	-	-
Kohler disease	20	10	40	110	20	120	40	40	80	10	20	30	-	10	10	-	10	10	-	-	-	-	-	-	-	-	10	-	10	10	10	10	20	-	20	20	-	10	10	-	20	20	-	10	10	-	10	10	-
Congenital pseudoarthrosis of the tibia	10	-	10	10	10	20	20	10	30	30	10	30	30	10	30	10	10	20	30	10	30	30	10	40	20	10	30	20	10	20	20	10	40	30	20	40	30	20	50	30	30	60	30	30	50	10	20	40	10
Plasmablastic lymphoma	-	-	-	-	-	-	-	-	-	-	-	-	-	-	-	-	-	-	-	-	-	-	-	-	-	-	-	-	-	-	-	-	-	-	-	-	-	-	-	-	-	-	-	-	-	-	-	-	-
Plasmacytoma	-	-	-	-	-	-	-	-	-	-	-	-	-	-	-	-	-	-	10	10	10	20	10	30	30	20	50	50	30	70	70	40	110	100	70	160	130	100	230	140	90	230	150	80	230	120	90	220	90
Plasma cell myeloma	-	-	-	-	-	-	-	-	-	-	-	-	-	-	-	-	-	-	-	-	-	-	-	-	-	-	-	-	-	-	-	-	-	-	-	-	-	-	-	-	-	-	-	-	-	-	-	-	-
Plasma cell leukemia	-	-	-	-	-	-	-	-	-	-	-	-	-	-	-	-	-	-	-	-	-	-	-	-	-	10	10	10	10	20	10	10	20	20	20	40	30	20	50	40	30	70	40	20	60	30	20	50	20
mild aplastic anemia	-	-	-	-	-	-	-	-	-	-	-	-	-	-	-	-	-	-	-	-	-	-	-	-	-	-	-	-	-	-	-	-	-	-	-	-	-	-	-	-	-	-	-	-	-	-	-	-	-
cervical ear	30	30	60	-	-	10	-	-	-	-	-	-	-	-	-	-	-	-	-	-	-	-	-	-	-	-	-	-	-	-	-	-	-	-	-	-	-	-	-	-	-	-	-	-	-	-	-	-	-
First Branchial Cleft Anomaly	-	-	10	-	-	-	-	-	-	-	-	-	-	-	-	-	-	-	-	-	-	-	-	-	-	-	-	-	-	-	-	-	-	-	-	-	-	-	-	-	-	-	-	-	-	-	-	-	-
Inherited congenital spastic tetraplegia	370	270	640	560	410	980	510	370	870	400	280	680	270	200	470	190	140	330	160	120	280	150	110	260	120	80	200	140	80	220	140	80	210	160	90	240	150	100	250	170	90	260	140	80	220	120	80	210	80
Spastic paraplegia	70	70	140	120	90	210	90	60	140	70	50	120	80	50	130	100	80	180	180	140	320	230	160	390	270	180	450	280	250	530	340	270	610	480	350	830	510	440	950	530	430	960	450	350	800	340	320	660	160
spastic flat foot	-	-	-	-	-	-	10	-	10	-	-	-	-	-	-	-	-	-	-	-	-	-	-	-	-	-	-	-	-	-	-	-	-	-	-	-	-	-	-	-	-	10	-	-	10	-	-	-	-
tibial ray defect	10	-	10	10	-	10	10	10	10	-	-	-	-	-	-	-	-	-	-	-	-	-	-	-	-	-	-	-	-	-	-	-	-	-	-	-	-	-	-	-	-	-	-	-	-	-	-	-	-
Cervical spine anomalies	20	10	30	20	20	40	10	20	30	10	10	20	-	10	10	-	-	10	-	10	10	10	-	10	10	10	20	-	10	10	-	10	10	10	-	10	10	10	10	10	10	20	10	10	20	10	10	10	-
Congenital Anomalies of the Cervical Spine	10	10	10	10	10	10	-	-	10	-	-	-	-	-	-	-	-	-	-	-	-	-	-	-	-	-	-	-	-	-	-	-	-	-	-	-	-	-	-	-	-	-	-	-	-	-	-	-	-
Silicosis	-	-	-	-	-	-	-	-	-	-	-	-	-	-	-	-	-	-	-	-	-	-	-	-	10	-	10	10	-	10	20	-	20	50	10	60	120	10	140	290	30	320	590	60	650	670	70	740	500
Cervical malignant melanoma	-	-	-	-	-	-	-	-	-	-	-	-	-	-	-	-	-	-	-	-	-	-	-	-	-	-	-	-	-	-	-	-	-	-	-	-	-	-	-	-	-	-	-	-	-	-	-	-	-
Rhabdomyosarcoma of the cervix uteri	-	-	-	-	-	-	-	-	-	-	-	-	-	-	-	-	-	-	-	-	-	-	-	-	-	-	-	-	-	-	-	-	-	-	-	-	-	-	-	-	-	-	-	-	-	-	-	-	-
neck anomaly	-	-	-	-	-	-	-	-	-	-	-	-	-	-	-	-	-	-	-	-	-	-	-	-	-	-	-	-	-	-	-	-	-	-	-	-	-	-	-	-	-	-	-	-	-	-	-	-	-
Multiple symmetric lipomatosis	10	10	20	10	-	20	10	-	10	-	-	10	10	10	20	10	30	40	40	30	60	40	50	90	70	50	120	100	50	150	120	70	190	150	90	240	190	120	300	190	110	300	140	90	230	110	80	190	50
Epidermal nevus on neck	-	-	-	-	-	-	-	-	-	-	-	-	-	-	-	-	-	-	-	-	-	-	-	-	-	-	-	-	-	-	-	-	-	-	-	-	-	-	-	-	-	-	-	-	-	-	-	-	-
Acrodermatitis continua of Hallopeau	-	-	-	-	-	-	-	-	-	-	-	-	-	-	-	-	-	-	-	-	-	-	-	-	-	-	-	-	-	-	-	-	-	-	-	-	-	-	-	-	-	-	-	-	-	-	-	-	-
tethered cord syndrome	130	140	270	80	80	160	70	60	120	50	30	80	10	20	40	20	30	40	10	10	20	10	20	30	20	10	20	20	10	30	10	10	10	10	10	10	10	10	20	-	-	10	10	10	20	-	10	10	-
acute encephalopathy with febrile convulsive status epilepticus	-	-	-	-	-	-	-	-	-	-	-	-	-	-	-	-	-	-	-	-	-	-	-	-	-	-	-	-	-	-	-	-	-	-	-	-	-	-	-	-	-	-	-	-	-	-	-	-	-
Acute encephalopathy with biphasic seizures and late reduced diffusion	-	-	-	-	-	-	-	-	-	-	-	-	-	-	-	-	-	-	-	-	-	-	-	-	-	-	-	-	-	-	-	-	-	-	-	-	-	-	-	-	-	-	-	-	-	-	-	-	-
Cervical ribs	-	-	10	-	-	-	-	-	10	10	10	10	-	-	-	-	10	10	-	10	20	10	10	20	-	10	10	-	10	10	-	10	10	-	-	-	-	10	10	-	10	10	-	10	10	-	10	10	-
Cervical rib syndrome	-	-	-	-	-	-	-	-	10	-	-	-	-	10	10	-	10	10	-	10	10	-	10	10	-	10	10	-	10	10	10	10	10	-	10	10	10	10	10	-	10	20	10	10	20	-	20	20	-
Tuberculosis	130	140	270	60	50	110	40	40	80	50	60	110	90	110	200	130	170	290	190	210	400	210	270	470	200	230	430	180	260	440	210	390	600	360	510	870	480	630	1110	630	730	1370	720	810	1530	890	860	1750	800
Tuberculous Addison's disease	-	-	-	-	-	-	-	-	-	-	-	-	-	-	-	-	-	-	-	-	-	-	-	-	-	-	-	-	-	-	-	-	-	-	-	-	-	-	-	10	-	10	-	-	-	-	-	-	10
Tuberculous meningitis	-	-	-	-	-	10	-	-	10	10	10	20	20	20	30	20	10	30	40	20	60	30	30	60	20	20	40	20	20	40	40	30	70	40	30	60	60	40	100	60	40	100	50	40	90	40	40	90	30
Hemangioblastoma	10	20	30	-	10	10	-	-	10	-	-	10	-	10	10	-	10	10	10	20	30	10	10	20	10	10	20	20	10	30	10	10	20	10	10	20	20	10	30	10	10	20	10	10	10	-	10	10	-
Ehlers-Danlos syndrome, vascular type	-	-	-	-	-	-	-	-	-	-	-	-	-	-	-	-	-	-	-	-	-	-	-	-	-	-	-	-	-	-	-	-	-	-	-	-	-	-	-	-	-	-	-	-	-	-	-	-	-
Familial angiolipomatosis	10	-	10	-	-	10	10	10	20	10	10	20	10	20	40	20	30	50	40	50	80	50	70	120	60	90	150	60	100	160	70	160	220	90	190	280	100	210	310	80	190	270	90	150	230	50	120	180	30
Complex vascular malformation with associated anomalies	2830	4180	7010	820	1210	2040	630	790	1420	410	660	1070	290	610	890	410	800	1200	570	1030	1600	650	1200	1850	680	990	1670	670	1040	1710	730	1150	1880	990	1470	2470	1230	1790	3020	1180	1700	2880	1280	1560	2840	1080	1350	2430	650
Angiomatosis	-	-	-	-	-	-	-	-	-	-	-	-	-	-	-	-	-	-	-	-	-	-	-	-	-	-	-	-	-	-	-	-	-	-	-	-	-	-	-	-	-	-	-	-	-	-	-	-	-
Non-histaminic angioedema	20	20	40	30	30	60	10	30	40	10	30	40	10	50	60	20	60	80	20	70	90	30	80	110	20	70	100	20	80	100	20	60	80	40	40	80	40	80	110	40	70	100	30	50	80	30	50	80	20
Neovascular glaucoma	10	-	10	-	10	10	10	10	10	10	10	20	20	20	40	40	40	80	140	90	240	300	120	410	420	160	580	560	230	790	780	420	1200	1500	850	2360	2000	1160	3160	2230	1040	3270	2280	980	3250	1780	890	2670	1070
Vascular nevus	20	10	30	-	10	10	-	-	-	-	-	-	-	-	-	-	-	-	-	-	-	-	-	-	-	-	-	-	-	-	-	-	-	-	-	10	-	-	-	-	-	-	-	-	10	-	-	-	-
Intravascular large B-cell lymphoma	-	-	-	-	-	-	-	-	-	-	-	-	-	-	-	-	-	-	-	-	-	-	-	-	-	-	-	-	-	-	-	-	-	-	-	-	-	-	-	-	-	-	-	-	-	-	-	-	-
hemangioendothelioma	10	10	20	10	10	10	-	-	-	-	-	-	-	-	-	-	10	10	-	-	-	-	10	10	-	-	10	-	-	-	-	10	10	-	-	10	-	10	10	-	-	10	-	-	10	10	-	10	-
Angiosarcoma	-	-	10	-	10	10	10	-	10	-	-	-	10	-	10	10	10	10	10	10	20	-	10	20	10	10	20	10	10	20	10	20	30	20	20	40	40	20	70	40	40	80	70	40	110	80	50	120	60
Vascular Behçet's Disease	-	-	-	-	-	-	-	-	-	-	-	-	-	-	10	10	10	20	10	10	20	10	10	20	10	10	30	10	20	30	20	10	30	20	20	40	20	20	40	20	20	30	10	10	20	10	10	20	-
Angioimmunoblastic T-cell lymphoma	-	-	-	-	-	-	-	-	-	-	-	-	-	-	-	-	-	-	-	-	-	-	-	-	-	-	-	-	-	-	-	-	-	-	-	-	-	-	-	-	-	-	-	-	-	-	-	-	-
Vascular ring	-	-	-	-	-	-	-	-	-	-	-	-	-	-	-	-	-	-	-	-	-	-	-	-	-	-	-	-	-	-	-	-	-	-	-	-	-	-	-	-	-	-	-	-	-	-	-	-	-
Hemophagocytic syndrome	130	120	250	130	120	250	140	110	260	90	100	190	70	90	160	50	110	160	50	90	140	60	100	160	50	80	130	50	70	120	50	60	120	90	100	200	130	100	220	110	150	250	110	120	230	110	110	220	80
Hemophagocytic lymphohistiocytosis	30	30	60	30	20	50	20	20	30	10	10	10	-	-	10	-	-	10	-	-	-	-	-	10	-	-	-	-	-	-	-	-	-	-	-	-	-	-	-	-	-	-	-	-	10	-	-	-	-
ectromely	10	10	20	-	-	-	-	-	-	-	-	-	-	-	-	-	-	-	-	-	-	-	-	-	-	-	-	-	-	-	-	-	-	-	-	-	-	-	-	-	-	-	-	-	-	-	-	-	-
hyperalbuminosis	-	-	-	-	-	-	-	-	-	-	-	-	-	-	-	-	-	-	-	-	-	-	-	-	-	-	-	-	-	-	-	-	-	-	-	-	-	-	-	-	-	-	-	-	-	-	-	-	-
crystal cryoglobulinemia	-	-	-	-	-	-	-	-	-	-	-	-	-	-	-	-	-	-	-	-	-	-	-	-	-	-	-	-	-	-	-	-	-	-	-	-	-	-	-	-	-	-	-	-	-	-	-	-	-
Acquired idiopathic thrombotic thrombocytopenic purpura	330	250	570	220	200	420	150	180	330	90	150	250	70	180	250	70	260	330	70	320	380	80	310	390	80	310	390	120	280	400	130	350	480	230	530	770	310	680	990	400	750	1150	510	740	1240	560	730	1280	430
thrombocythemia	110	110	220	30	20	50	40	30	70	30	60	90	40	110	150	60	170	230	120	260	380	190	380	570	230	470	700	250	520	770	310	500	810	450	500	940	600	580	1180	540	650	1190	620	740	1360	540	720	1260	430
Platelet secretion defects	-	-	-	-	-	-	-	-	-	-	-	-	-	-	-	-	-	-	-	-	-	-	-	-	-	-	-	-	-	-	-	-	-	-	-	-	-	-	-	-	-	-	-	-	-	-	-	-	-
thrombasthenia	10	10	10	10	10	20	10	10	20	10	10	20	-	10	20	10	10	20	10	30	30	10	20	30	10	20	20	10	20	20	10	10	20	20	30	40	20	10	40	40	20	60	50	40	80	40	30	70	30
dystrophia corneae nodularis	-	-	-	-	-	-	-	-	-	-	-	-	-	-	-	-	-	-	-	-	-	-	-	-	-	-	-	-	-	-	-	-	-	-	-	-	-	-	-	-	-	-	-	-	-	-	-	-	-
Nodular fasciitis	-	-	10	-	-	10	-	10	10	-	10	10	10	10	20	10	20	30	10	30	40	20	30	50	20	20	40	10	30	40	10	30	40	10	30	40	20	30	40	10	20	30	10	20	30	10	20	20	-
Tuberous Sclerosis Complex	190	140	330	220	150	370	160	140	300	150	150	300	150	160	310	140	160	300	140	170	300	120	120	250	80	110	190	70	60	130	40	40	70	50	40	80	20	40	60	10	20	30	10	10	20	-	10	10	-
Erythema nodosum	60	50	120	50	70	120	50	80	130	60	230	290	100	430	530	170	640	810	230	680	900	280	850	1120	230	770	1000	210	790	1000	220	810	1040	260	1070	1330	260	1130	1380	210	1160	1370	190	1020	1200	160	800	960	70
Polyarteritis nodosa	-	-	10	10	10	10	10	10	20	20	30	50	30	90	110	60	130	190	90	180	260	120	220	330	120	240	360	170	260	430	210	290	500	340	460	800	440	560	990	540	700	1240	600	790	1400	510	750	1270	350
Prurigo nodularis	510	400	910	750	550	1300	590	640	1220	400	530	940	410	690	1090	470	750	1230	570	860	1430	690	1040	1730	650	980	1640	630	920	1550	640	820	1460	970	860	1840	1160	910	2070	1310	890	2200	1290	940	2230	1310	990	2300	840
Nodular lymphocyte predominant Hodgkin lymphoma	-	-	-	-	-	-	-	-	-	-	-	-	10	-	10	-	-	-	10	-	10	-	-	10	-	-	10	-	-	10	10	-	10	10	10	10	10	10	30	10	10	20	20	-	20	10	10	10	10
Thrombotic thrombocytopenic purpura	10	-	10	10	10	20	10	10	20	20	30	40	20	40	60	10	30	40	20	60	90	30	70	100	30	50	80	40	60	100	40	70	110	50	80	130	80	100	180	70	80	150	70	100	170	80	70	150	50
Colon dysfunction	-	-	-	-	-	-	-	-	-	-	-	-	-	-	-	-	-	-	-	-	-	-	-	-	-	-	-	-	-	-	-	-	-	-	-	-	-	-	-	-	-	-	-	-	-	-	-	-	-
Elongated Colon	-	-	10	-	-	-	-	-	-	10	10	20	20	30	50	40	50	90	60	100	170	130	190	320	190	260	440	220	350	570	290	440	730	440	630	1070	580	830	1410	730	940	1670	740	1030	1770	660	820	1480	430
Neuroendocrine tumor of the colon	-	-	-	-	-	-	-	-	-	-	-	-	-	-	-	-	-	-	-	-	-	-	-	-	-	-	-	-	-	-	-	-	-	-	-	-	-	-	-	-	-	-	-	-	-	-	-	-	-
Transposition of colon	-	-	-	-	-	-	-	-	-	-	-	-	-	-	-	-	-	-	-	-	-	-	-	-	-	-	-	-	-	-	-	-	-	-	-	-	-	-	-	-	-	-	-	-	-	-	-	-	-
Colonic atresia	20	20	40	10	10	20	10	10	20	20	10	30	20	20	50	20	30	50	50	40	100	70	60	130	90	110	200	100	140	240	150	170	320	330	280	610	460	310	760	620	380	1000	660	460	1120	760	550	1310	610
Connective tissue nevus	10	10	20	-	10	10	-	-	10	-	-	-	-	-	-	-	-	-	-	-	-	-	-	-	-	-	-	-	-	-	-	-	-	-	-	-	-	-	-	-	-	-	-	-	-	-	-	-	-
Conjoined twins	-	-	-	-	-	-	-	-	-	-	-	-	-	-	-	-	-	-	-	-	-	-	-	-	-	-	-	-	-	-	-	-	-	-	-	-	-	-	-	-	-	-	-	-	-	-	-	-	-
chyluria	-	-	-	-	-	-	-	-	-	-	-	-	-	-	-	-	-	-	-	-	-	-	-	-	-	-	10	-	-	-	-	-	-	10	-	10	10	-	10	10	-	10	-	10	10	10	-	10	-
Conjunctival Hemangioma	-	-	-	-	-	-	-	-	-	-	-	-	-	-	-	-	-	-	-	-	-	-	-	-	-	-	-	-	-	-	-	-	-	-	-	-	-	-	-	-	-	-	-	-	-	-	-	-	-
conjunctival tumor	-	-	-	-	-	-	-	-	-	-	-	-	-	-	-	-	-	-	-	-	-	-	-	-	-	-	-	-	-	-	-	-	-	-	-	-	-	-	-	-	-	-	-	-	-	-	-	-	-
malignant conjunctival tumor	-	-	-	-	-	-	-	-	-	-	-	-	-	-	-	-	-	-	-	-	10	-	10	10	10	10	20	10	10	10	10	10	10	10	10	10	10	10	20	10	10	30	20	10	30	30	20	50	30
Conjunctival lymphangiectasia	-	-	-	-	-	-	-	-	-	-	-	-	-	10	20	-	10	20	10	20	20	10	20	30	10	20	40	20	20	40	20	40	50	30	40	70	20	30	60	30	40	60	20	30	50	20	20	40	-
Hemophilia	70	10	80	70	10	70	60	10	60	70	10	70	60	10	70	80	10	90	70	20	90	70	30	100	80	10	100	70	10	90	70	10	80	80	20	100	80	30	100	70	20	100	70	40	100	70	40	110	40
Hemophilia A	320	-	330	340	-	350	310	10	310	310	-	320	310	-	310	340	10	350	380	10	390	330	10	350	280	10	290	220	10	230	170	-	170	180	10	190	150	20	170	90	10	100	80	10	90	50	10	60	30
Hemophilia B	60	10	70	80	-	80	80	-	90	70	-	70	60	-	70	60	-	70	70	-	80	80	-	90	50	-	50	50	-	50	40	-	40	40	-	40	20	-	30	30	-	30	20	-	20	10	-	10	10
Hemophilia arthritis	50	-	50	90	-	90	120	-	120	110	-	110	70	-	70	110	-	110	140	-	140	130	-	130	100	-	100	80	-	80	60	-	60	60	-	60	40	-	40	20	-	20	10	-	10	10	-	10	10
Hemophilic bleeding	40	-	50	40	-	40	20	-	20	30	-	30	10	-	10	10	-	10	20	-	30	20	-	20	10	-	10	10	-	10	10	-	20	20	-	20	10	-	10	10	-	10	10	-	10	10	-	10	-
ketoacidosis	280	220	500	280	220	500	130	110	240	20	30	50	30	30	70	30	40	70	50	50	110	80	50	130	90	50	140	90	60	150	100	70	170	120	60	180	160	70	230	120	70	190	100	90	180	60	70	130	50
Ketonuria	490	370	860	690	490	1180	240	150	390	50	110	150	60	120	180	50	140	190	50	150	200	40	120	160	30	70	100	40	50	90	40	50	80	40	60	100	40	40	80	30	40	70	20	30	50	20	40	60	20
Keratinopathic ichthyosis	-	-	-	-	-	-	-	-	-	-	-	-	-	-	-	-	-	-	-	-	-	-	-	-	-	-	-	-	-	-	-	-	-	-	-	-	-	-	-	-	-	-	-	-	-	-	-	-	-
Cherubism	-	-	-	-	-	-	-	-	-	-	-	-	-	-	-	-	-	-	-	-	-	-	-	-	-	-	-	-	-	-	-	-	-	-	-	-	-	-	-	-	-	-	-	-	-	-	-	-	-
Tendon defect	10	-	10	-	-	-	-	-	-	-	-	-	-	-	10	-	-	-	-	-	-	-	-	-	-	-	-	-	-	-	-	-	-	-	-	-	-	-	-	-	-	-	-	-	-	-	-	-	-
Sprengel deformity	30	30	50	40	30	70	30	20	50	10	10	20	-	-	10	-	-	10	-	-	-	-	-	-	-	-	-	-	-	10	-	-	-	-	-	-	-	-	-	-	-	-	-	-	-	-	-	-	-
Scapuloperoneal spinal muscular atrophy	-	-	-	-	-	-	-	-	-	-	-	-	-	-	-	-	-	-	-	-	-	-	-	-	-	-	-	-	-	-	-	-	-	-	-	-	-	-	-	-	-	-	-	-	-	-	-	-	-
scleroderma en coup de sabre	-	-	-	-	-	-	-	-	-	-	-	-	-	-	-	-	-	-	-	-	-	-	-	-	-	-	-	-	-	-	-	-	-	-	-	-	-	-	-	-	-	-	-	-	-	-	-	-	-
Microscopic polyangiitis	-	-	-	-	10	10	10	10	20	20	50	60	20	70	80	40	70	100	50	120	170	60	140	200	70	130	200	100	150	250	130	210	340	270	340	620	390	470	860	570	700	1270	690	800	1490	670	900	1570	470
Clear cell sarcoma of the shoulder	-	-	-	-	-	-	-	-	-	-	-	-	-	-	-	-	-	-	-	-	-	-	-	-	-	-	-	-	-	-	-	-	-	-	-	-	-	-	-	-	-	-	-	-	-	-	-	-	-
Fulminant ulcerative colitis	-	-	-	-	-	-	-	-	-	-	-	-	-	-	-	-	-	-	-	-	-	-	-	-	-	-	-	-	-	-	-	-	-	-	-	-	-	-	-	-	-	-	-	-	-	-	-	-	-
purpura fulminans	-	-	-	-	-	-	-	-	-	-	-	-	-	-	-	-	-	-	-	-	-	-	-	-	-	-	-	-	-	-	-	-	-	-	-	-	-	-	-	-	-	-	-	-	-	-	-	-	-
Menstrual pneumothorax	-	-	-	-	-	-	-	-	-	-	-	-	-	10	10	-	10	10	-	20	20	-	30	30	-	50	50	-	30	30	-	10	10	-	-	-	-	-	-	-	-	-	-	-	-	-	-	-	-
Guerlain Stern Syndrome	-	-	-	-	-	-	-	-	-	-	-	-	-	-	-	-	-	-	-	-	-	-	-	-	-	-	-	-	-	-	-	-	-	-	-	-	-	-	-	-	-	-	-	-	-	-	-	-	-
Gerstmann-Straussler-Scheinker syndrome	-	-	-	-	-	-	-	-	-	-	-	-	-	-	-	-	-	-	-	-	-	-	-	-	-	-	-	-	-	-	-	-	-	-	-	10	-	-	-	-	-	-	-	-	-	-	-	-	-
Gerstmann syndrome	-	-	-	-	-	10	-	-	-	-	-	-	-	-	-	-	-	-	-	-	-	-	-	10	-	10	10	10	-	10	10	20	30	30	10	40	50	20	70	60	20	80	60	30	90	50	30	80	30
Gartner duct cyst	-	-	-	-	-	-	-	-	-	-	-	-	-	-	-	-	-	-	-	-	-	-	-	-	-	-	-	-	-	-	-	-	-	-	-	-	-	-	-	-	-	-	-	-	-	-	-	-	-
Gerhardt syndrome	-	-	-	-	-	-	-	-	-	-	-	-	-	-	-	-	-	-	-	-	-	-	-	-	-	-	-	-	-	-	-	-	-	-	-	-	-	-	-	-	-	-	-	-	-	-	-	-	-
Limited form of granulomatosis with polyangiitis	-	-	-	-	-	-	-	-	-	-	-	-	-	-	-	-	-	-	-	-	-	-	-	-	-	-	-	-	-	-	-	-	-	-	-	-	-	-	-	-	-	-	-	-	-	-	-	-	-
Primary localized amyloidosis	-	-	-	-	-	-	-	-	-	-	-	-	-	-	-	-	-	-	-	-	-	-	-	-	-	-	10	-	-	10	-	-	10	-	-	10	10	10	10	-	10	10	-	-	10	10	-	10	-
Localized discoid lupus erythematosus	-	-	-	-	-	-	-	-	-	-	-	-	-	-	-	-	-	-	-	-	10	10	10	20	10	-	10	10	-	10	10	10	10	-	10	10	10	-	10	-	10	10	-	-	10	-	-	10	-
Localized scleroderma	10	10	20	20	30	50	40	40	80	10	50	60	20	50	70	10	50	60	20	80	100	10	90	100	20	100	130	20	110	130	30	160	180	20	240	260	40	270	300	40	270	320	40	250	280	30	190	210	20
Focal myositis	-	-	-	-	-	-	-	-	-	-	-	-	-	-	-	-	-	-	-	10	10	-	-	-	-	-	10	10	10	10	10	-	10	10	10	10	10	10	10	10	10	10	10	10	20	10	10	10	-
Focal cortical dysplasia	-	-	-	-	-	-	-	-	-	-	-	-	-	-	-	-	-	-	-	-	-	-	-	-	-	-	-	-	-	-	-	-	-	-	-	-	-	-	-	-	-	-	-	-	-	-	-	-	-
Childhood apraxia of speech	190	80	270	150	60	210	50	30	80	20	10	20	-	-	10	-	-	-	-	-	-	-	-	-	-	-	-	-	-	-	-	-	-	-	-	-	-	-	-	-	-	-	-	-	-	-	-	-	-
meiotic nondisjunction trisomy 13	-	-	10	-	-	-	-	-	-	-	-	-	-	-	-	-	-	-	-	-	-	-	-	-	-	-	-	-	-	-	-	-	-	-	-	-	-	-	-	-	-	-	-	-	-	-	-	-	-
meiotic nondisjunction trisomy 18	-	10	10	-	-	-	-	-	-	-	-	-	-	-	-	-	-	-	-	-	-	-	-	-	-	-	-	-	-	-	-	-	-	-	-	-	-	-	-	-	-	-	-	-	-	-	-	-	-
meiotic nondisjunction trisomy 21	100	100	200	20	10	30	-	-	10	10	-	10	-	10	10	-	-	-	-	-	-	-	-	-	-	-	-	-	-	-	-	-	-	-	-	-	-	-	-	-	-	-	-	-	-	-	-	-	-
Fibrillary astrocytoma	-	-	-	-	-	-	-	-	-	-	-	-	-	-	-	-	-	-	-	-	-	-	-	-	-	-	-	-	-	-	-	-	-	-	-	-	-	-	-	-	-	-	-	-	-	-	-	-	-
primary amyloidosis	-	-	-	-	-	-	-	-	-	-	-	-	-	-	-	-	-	-	-	-	-	-	-	10	-	-	10	10	10	20	10	30	40	20	30	50	40	50	90	40	40	80	50	40	80	30	20	50	20
primary Aldosteronism	-	-	10	-	-	10	10	10	10	30	20	50	70	50	120	120	140	270	250	270	520	510	500	1010	760	690	1440	930	890	1820	1150	1250	2390	1580	1600	3180	1920	2030	3940	1640	1650	3290	1320	1370	2690	940	1090	2030	470
Carcinoma of liver and intrahepatic biliary tract	-	-	-	-	-	-	-	-	-	-	-	-	-	-	-	-	-	-	-	-	-	20	10	30	20	20	40	60	20	80	140	50	190	290	70	360	490	150	650	650	270	920	860	420	1290	970	470	1440	490
Primary cryoglobulinemia	-	-	-	-	-	-	-	-	-	-	-	-	-	-	-	-	-	-	-	-	-	-	-	-	-	-	-	-	-	-	-	-	-	-	-	10	-	10	10	10	-	10	-	10	10	10	-	10	10
primary thrombocytopenia	-	-	-	-	-	-	-	-	-	-	-	-	-	-	-	-	-	10	-	10	10	-	-	-	-	-	-	10	10	10	10	10	20	10	10	20	10	10	30	20	10	30	20	20	40	20	20	40	20
Primary hyperchylomicronemia	-	-	-	-	-	-	-	-	-	-	-	-	-	-	-	-	-	-	-	-	-	-	-	-	-	-	-	-	-	-	-	-	-	-	-	-	-	-	-	-	-	-	-	-	-	-	-	-	-
Primary sclerosing cholangitis	-	-	-	10	20	20	20	10	30	30	20	50	60	30	90	70	30	90	100	40	150	110	60	170	90	70	160	90	60	150	80	80	160	130	140	270	170	160	320	210	180	390	210	200	410	190	180	380	120
Primary hyperoxaluria	-	-	-	-	-	-	-	-	-	-	-	-	-	-	-	-	-	-	-	-	-	-	-	-	-	-	-	-	-	-	10	-	10	-	-	-	10	-	10	-	-	10	10	-	10	-	-	-	-
Primary congenital hypothyroidism	90	110	190	50	60	110	50	60	110	20	60	90	30	120	150	30	200	230	50	290	340	80	410	500	100	400	500	130	460	590	170	580	750	280	880	1160	410	1040	1450	520	1130	1650	630	1140	1770	620	1140	1760	480
Primary antiphospholipid antibody syndrome	-	-	-	-	-	-	-	-	-	-	10	10	-	20	20	10	40	50	10	60	60	10	70	70	-	50	50	10	30	30	10	20	30	10	30	40	10	40	40	10	30	40	10	10	20	10	20	30	-
Primary myelofibrosis	-	-	-	-	-	-	-	-	-	-	-	-	-	-	-	-	-	-	-	-	-	-	-	-	10	10	10	-	10	10	10	-	10	20	10	30	20	20	40	20	20	40	40	20	60	20	20	40	20
primary optic atrophy	-	-	-	-	-	-	-	-	-	-	-	-	-	-	-	-	-	-	-	-	-	-	-	-	-	-	-	-	-	-	-	-	10	-	-	-	10	-	10	10	10	10	10	10	20	10	-	10	-
Primary effusion lymphoma	-	-	-	-	-	-	-	-	-	-	-	-	-	-	-	-	-	-	-	-	-	-	-	-	-	-	-	-	-	-	-	-	-	-	-	-	-	-	-	-	-	-	-	-	-	-	-	-	-
Primary Systemic amyloidosis	-	-	-	-	-	-	-	-	-	-	-	-	-	-	-	-	-	-	-	-	-	-	-	-	-	-	-	-	-	-	10	10	10	10	10	20	10	10	20	10	-	10	10	-	10	-	-	10	-
Primary lateral sclerosis	-	-	-	-	-	-	-	-	-	-	-	-	-	-	-	-	-	-	-	-	-	-	-	-	-	-	-	-	-	-	-	-	-	-	-	-	-	-	-	-	-	-	-	-	-	-	-	-	-
Primary biliary cholangitis	-	-	-	-	-	-	-	-	-	-	-	-	-	-	-	-	-	-	-	-	-	-	-	-	-	-	-	-	-	-	-	-	-	-	-	-	-	-	-	-	-	-	-	-	-	-	-	-	-
Primary angiitis of the central nervous system	-	-	-	-	-	-	-	-	-	-	-	-	-	-	-	-	-	-	-	-	-	-	-	-	-	-	-	-	-	-	-	-	-	-	-	-	-	-	-	-	-	-	-	-	-	-	-	-	-
primary Hypophosphatemic rickets	90	80	170	20	30	40	10	20	30	10	10	30	10	10	20	10	10	10	10	10	10	20	10	30	10	10	10	10	10	20	10	10	10	-	10	10	-	-	10	-	10	10	-	-	10	-	-	-	-
Primary renal tubular acidosis	-	-	-	-	-	-	-	-	-	-	-	-	-	-	-	-	-	-	-	-	-	-	-	-	-	-	-	-	-	-	-	-	-	-	-	-	-	-	-	-	-	-	-	-	-	-	-	-	-
Primary Alveolar hypoventilation syndrome	10	10	20	10	-	10	-	10	10	-	-	-	-	-	-	-	-	10	-	-	-	-	-	-	-	10	10	-	-	10	10	-	10	-	-	10	10	-	10	10	10	20	10	20	20	10	10	20	10
Primary hypertrophic osteoarthropathy	-	-	-	-	-	-	-	-	-	-	-	-	-	-	-	-	-	-	-	-	-	-	-	-	-	-	-	-	-	-	-	-	-	-	-	-	-	-	-	-	-	-	-	-	-	-	-	-	-
Primary cutaneous follicle center lymphoma	-	-	-	-	-	-	-	-	-	-	-	-	-	-	-	-	-	-	-	-	-	-	-	-	-	-	-	-	-	-	-	-	-	-	-	-	-	-	-	-	-	-	-	-	-	-	-	-	-
Familial primary hyperparathyroidism	10	-	10	-	10	10	10	10	10	20	30	40	20	30	60	40	50	80	60	90	150	110	140	240	120	180	300	110	240	340	160	380	540	210	710	920	290	810	1100	290	800	1100	280	850	1120	270	760	1030	190
primary sterility	-	-	-	-	-	-	-	-	-	-	40	40	10	660	670	130	5100	5230	280	10180	10470	250	8200	8450	120	3080	3200	40	470	510	10	40	50	-	10	10	-	-	-	-	-	-	-	-	-	-	-	-	-
Primary macroglobulinemia	-	-	-	-	-	-	-	-	-	-	-	-	-	10	10	-	-	10	-	10	20	20	20	40	20	30	50	40	30	70	60	60	110	130	90	220	230	140	370	260	140	400	300	160	460	310	150	460	260
Primary immunodeficiency syndrome	110	70	180	80	40	120	100	40	140	80	40	120	90	50	140	100	40	140	70	50	120	70	40	110	30	30	60	20	20	50	20	10	30	10	20	30	10	20	30	10	10	20	10	10	20	-	10	20	10
Primary early-onset glaucoma	-	-	-	-	-	-	-	-	-	-	-	-	-	-	-	-	-	-	-	-	10	10	-	20	10	10	10	10	10	20	20	20	40	20	20	40	50	40	90	60	70	130	70	90	160	70	90	160	50
Primary congenital lymphedema	-	-	-	-	-	-	-	-	-	-	-	-	-	-	-	-	-	-	-	-	-	-	-	-	-	-	-	-	-	-	-	-	-	-	-	-	-	-	-	-	-	-	-	-	-	-	-	-	-
Cohen syndrome	-	-	-	-	-	-	-	-	-	-	-	-	-	-	-	-	-	-	-	-	-	-	-	-	-	-	-	-	-	-	-	-	-	-	-	-	-	-	-	-	-	-	-	-	-	-	-	-	-
Cogan syndrome	-	-	-	-	-	-	-	-	-	-	-	-	-	-	-	-	-	-	-	-	-	-	-	10	-	-	-	-	10	10	-	-	10	-	10	10	-	-	10	10	-	10	-	10	10	-	-	10	-
Coats disease	30	10	30	70	10	80	90	20	110	90	10	110	70	20	90	60	20	80	50	20	70	40	10	60	30	10	50	50	20	60	30	20	50	40	20	50	50	30	80	30	20	50	40	20	60	20	10	40	10
Hyperimmunoglobulinemia A	-	-	-	-	-	-	-	-	-	-	-	-	-	-	-	-	-	-	-	-	-	-	-	-	-	-	-	-	-	-	-	-	-	-	-	-	-	-	-	-	-	-	-	-	-	-	-	-	-
Hyperglobulinemia D	-	-	-	-	-	-	-	-	-	-	-	-	-	-	-	-	-	-	-	-	-	-	-	-	-	-	-	-	-	-	-	-	-	-	-	-	-	-	-	-	-	-	-	-	-	-	-	-	-
Hyper-IgD syndrome	-	-	-	-	-	-	-	-	-	-	-	-	-	-	-	-	-	-	-	-	-	-	-	-	-	-	-	-	-	-	-	-	-	-	-	-	-	-	-	-	-	-	-	-	-	-	-	-	-
Hyperglobulinemia E	-	-	-	-	-	-	-	-	-	-	-	-	-	-	-	-	-	-	-	-	-	-	-	-	-	-	-	-	-	-	-	-	-	-	-	-	-	-	-	-	-	-	-	-	-	-	-	-	-
Hyper-IgE syndrome	50	30	80	60	50	110	60	50	110	50	40	80	50	70	120	70	90	160	90	110	200	90	140	230	100	110	210	70	100	170	90	100	190	110	110	220	110	130	240	140	140	280	130	100	230	120	110	230	90
Hyperimmunoglobulinemia G	-	-	-	-	-	-	-	-	-	-	-	-	-	-	-	-	-	-	-	-	-	-	-	-	-	-	-	-	-	-	-	-	-	-	-	-	-	-	-	-	-	-	-	-	-	-	-	-	-
Hyperglobulinemia M	-	-	-	-	-	-	-	-	-	-	-	-	-	-	-	-	-	-	-	-	-	-	-	-	-	-	-	-	-	-	-	-	-	-	-	-	-	-	-	-	-	-	-	-	-	-	-	-	-
Hyper-IgM syndrome	20	10	20	10	-	10	10	10	20	-	-	10	-	-	-	-	-	10	-	10	20	-	-	10	-	10	10	-	10	10	10	-	10	10	10	10	10	10	20	20	10	30	20	10	30	10	10	20	10
Anti-NMDA receptor encephalitis	-	-	-	-	-	-	-	-	-	-	-	-	-	-	-	-	-	-	-	-	-	-	-	-	-	-	-	-	-	-	-	-	-	-	-	-	-	-	-	-	-	-	-	-	-	-	-	-	-
Hyperamylasemia	10	10	10	10	-	10	-	-	10	10	10	10	10	10	10	10	10	20	10	10	20	20	30	50	20	20	40	20	20	40	30	30	60	30	50	80	50	60	110	80	70	150	110	90	190	100	90	190	50
Hyper-beta-alaninemia	-	-	-	-	-	-	-	-	-	-	-	-	-	-	-	-	-	-	-	-	-	-	-	-	-	-	-	-	-	-	-	-	-	-	-	-	-	-	-	-	-	10	-	-	-	-	-	10	-
Argininemia	-	-	-	-	-	-	-	-	-	-	-	-	-	-	-	-	-	-	-	-	-	-	-	-	-	-	-	-	-	-	-	-	-	-	-	-	-	-	-	-	-	-	-	-	-	-	-	-	-
hyperaldosteronism	30	20	50	10	20	20	30	10	40	20	20	30	20	30	50	20	40	70	40	40	90	90	90	170	100	90	190	130	110	230	160	120	280	240	210	440	310	270	570	300	250	550	370	270	630	280	240	520	160
High-type imperforate anus	90	30	110	40	10	40	20	10	30	10	-	10	10	-	10	-	-	-	-	-	-	-	-	-	-	-	-	-	-	-	-	-	-	-	-	-	-	-	-	-	-	-	-	-	-	-	-	-	-
hyperinsulinism	290	200	490	190	160	350	370	280	650	190	210	400	100	90	190	80	170	250	160	180	340	260	220	480	390	220	600	450	230	680	570	320	890	770	600	1370	990	630	1620	930	740	1670	940	800	1730	720	710	1420	370
Acute basophilic leukemia	-	-	-	-	-	-	-	-	-	-	-	-	-	-	-	-	-	-	-	-	-	-	-	-	-	-	-	-	-	-	-	-	-	-	-	-	-	-	-	-	-	-	-	-	-	-	-	-	-
hyperchloruria	-	-	-	-	-	-	-	-	-	-	-	-	-	-	-	-	-	-	-	-	-	-	-	-	-	-	-	-	-	-	-	-	-	-	-	-	-	-	-	-	-	-	-	-	-	-	-	-	-
Hyperornithinemia	-	10	10	-	-	10	-	-	10	-	-	10	-	-	-	-	-	-	-	-	-	-	-	-	-	-	-	-	-	-	-	-	-	-	-	-	-	-	-	-	-	-	-	-	-	-	-	-	-
hyperchylomicronemia	30	20	50	-	-	-	-	-	-	-	-	-	-	-	-	-	-	10	10	10	10	20	-	30	30	10	30	30	10	30	30	10	40	30	20	50	30	20	50	20	20	40	20	20	30	20	20	40	10
Dysphagia lusoria	150	130	280	160	130	280	150	120	270	250	180	430	310	300	610	410	520	930	620	630	1260	810	840	1650	800	800	1600	690	760	1460	680	890	1570	750	990	1750	680	1110	1790	650	1190	1840	710	1410	2120	620	1340	1960	430
Hyperkalemic Periodic Paralysis	-	-	-	-	-	-	-	-	-	-	-	-	-	-	-	-	-	-	-	-	-	-	-	-	-	-	-	-	-	-	-	10	10	10	-	10	10	10	10	10	10	20	10	10	20	20	10	30	10
Familial hyperkalemic periodic paralysis	-	-	-	-	-	-	-	-	-	-	-	-	-	-	-	-	-	-	-	-	-	-	-	-	-	-	-	-	-	-	-	-	-	-	-	-	-	-	-	-	-	-	-	-	-	-	-	-	-
hypercalcemia	130	140	270	80	80	160	90	90	170	120	100	220	140	150	300	190	200	390	310	360	680	500	610	1100	590	940	1530	810	1430	2230	1070	2240	3310	2010	3520	5530	3040	4270	7310	3580	4400	7980	3860	4470	8330	3990	4720	8710	2880
hypercalciuria	200	180	380	310	350	660	300	280	580	100	80	170	40	40	80	30	20	50	30	30	60	20	30	50	30	50	70	20	100	120	30	130	170	40	170	210	50	140	190	40	120	160	50	100	150	30	100	130	20
Sympathetic ophthalmia	-	-	-	-	-	-	-	-	-	-	-	-	-	-	-	10	-	10	10	-	10	10	-	10	10	10	10	10	-	10	10	10	20	20	-	20	10	10	20	10	10	30	20	10	40	20	10	30	10
sympathetic uveitis	-	-	-	-	-	-	-	-	-	-	-	-	-	-	-	-	-	-	-	-	-	-	-	-	-	-	-	-	-	-	-	-	-	-	-	-	-	-	-	-	-	-	-	-	-	-	-	10	-
Broad ligament defects	-	-	-	-	-	-	-	-	-	-	-	-	-	-	-	-	-	-	-	-	-	-	-	-	-	-	-	-	-	-	-	-	-	-	-	-	-	-	-	-	-	-	-	-	-	-	-	-	-
atresia of broad ligament	-	-	-	-	-	-	-	-	-	-	-	-	-	-	-	-	-	-	-	-	-	-	-	-	-	-	-	-	-	-	-	-	-	-	-	-	-	-	-	-	-	-	-	-	-	-	-	-	-
Uvula hyperplasia	-	-	-	-	-	-	-	-	-	-	-	-	-	-	-	10	-	10	10	-	10	20	-	20	10	-	10	10	-	20	10	-	10	10	-	10	20	-	20	10	-	10	10	-	10	10	-	10	-
Absent uvula	-	-	10	-	-	-	-	-	-	-	-	-	-	-	-	-	-	-	-	-	-	-	-	-	-	-	-	-	-	-	-	-	-	-	-	-	-	-	-	-	-	-	-	-	-	-	-	-	-
Bifid uvula	30	30	60	20	10	30	10	-	10	-	-	-	-	-	-	-	-	-	-	-	-	-	-	-	-	-	-	-	-	-	-	-	-	-	-	-	-	-	-	-	-	-	-	-	-	-	-	-	-
Congenital malformations of the palate	10	-	10	-	-	10	-	-	-	-	-	-	-	-	-	-	-	-	-	-	-	-	-	-	-	-	-	-	-	-	-	-	-	-	-	-	-	-	-	-	-	-	-	-	-	-	-	-	-
Cleft palate	1510	1580	3090	870	850	1720	470	400	870	210	210	420	60	90	150	30	40	80	10	30	40	20	20	40	10	10	20	10	10	20	-	10	10	10	20	30	10	10	10	10	20	30	10	10	20	10	10	10	-
Glioblastoma	-	-	10	10	10	20	10	10	30	10	20	30	20	20	40	30	20	50	50	40	90	80	50	130	60	60	120	80	60	140	100	70	160	140	100	250	180	140	320	170	150	310	150	110	270	130	90	230	70
Hypergammaglobulinemia	60	50	110	80	120	200	120	160	280	180	310	490	270	570	840	370	1010	1380	610	1570	2180	890	2040	2930	910	2150	3050	1030	2320	3350	1330	2860	4200	1850	4160	6010	2400	4920	7310	2740	5110	7850	2830	4750	7580	2490	3840	6330	1700
Late infantile metachromatic leukodystrophy	-	-	-	-	-	-	-	-	-	-	-	-	-	-	-	-	-	-	-	-	-	-	-	-	-	-	-	-	-	-	-	-	-	-	-	-	-	-	-	-	-	-	-	-	-	-	-	-	-
oral-facial-digital syndrome	-	-	-	-	-	-	-	-	-	-	-	-	-	-	-	-	-	-	-	-	-	-	-	-	-	-	-	-	-	-	-	-	-	-	-	-	-	-	-	-	-	-	-	-	-	-	-	-	-
Oral cancer	-	-	-	-	-	-	-	-	-	-	-	-	-	-	-	-	-	-	-	-	-	-	-	10	-	10	10	20	10	30	20	20	40	60	20	70	80	30	120	130	40	170	120	60	180	120	90	200	70
Burning mouth syndrome	-	-	-	-	-	-	-	-	-	-	-	-	-	-	-	-	-	-	-	-	-	-	-	-	-	-	-	-	-	-	-	-	-	-	-	-	-	-	-	-	-	-	-	-	-	-	-	-	-
Oral Behçet disease	-	-	-	-	-	-	-	-	-	-	-	-	-	-	10	-	-	-	10	-	10	10	10	20	-	10	10	-	-	10	10	10	10	-	10	10	10	10	20	-	10	10	-	10	10	-	-	-	-
hyperCKemia	70	40	110	30	30	50	30	20	40	30	20	50	20	30	40	30	20	50	40	20	60	50	20	70	50	20	70	70	20	90	80	30	110	130	100	220	130	120	250	160	140	300	150	150	290	130	150	280	100
hyperchloremia	10	-	10	-	-	-	-	-	-	-	-	-	-	-	-	-	-	10	-	-	10	-	-	-	-	-	10	-	-	-	10	-	10	10	10	20	10	10	20	10	20	30	10	10	20	20	10	40	20
Hyperglycinemia	-	-	-	-	-	-	-	-	-	-	-	-	-	-	-	-	-	-	-	-	-	-	-	-	-	-	-	-	-	-	-	-	-	-	-	-	-	-	-	-	-	-	-	-	-	-	-	-	-
Hyperglucagonemia	-	-	-	-	-	-	-	-	-	-	-	-	-	-	-	-	-	-	-	-	10	-	-	10	10	-	10	-	-	10	-	10	10	-	10	10	10	10	20	10	-	10	-	10	10	-	10	10	-
Hyperglobulinemia	10	-	10	10	10	20	10	-	10	10	20	30	20	30	50	30	40	70	40	80	110	50	80	140	50	90	140	60	110	170	80	140	210	130	210	340	170	240	410	180	250	430	170	260	430	180	250	420	130
Hyperglobulinemic purpura	-	-	-	-	-	-	-	-	-	-	-	-	-	-	-	-	-	10	-	-	-	-	10	10	-	10	10	-	10	10	-	10	10	-	20	20	10	20	20	10	10	20	10	10	20	10	10	20	-
Foot strike hemolysis	-	-	-	-	-	-	10	-	10	10	-	10	-	-	-	-	-	-	-	-	-	-	-	-	-	-	-	-	-	-	-	-	-	-	-	-	-	-	-	-	-	-	-	-	-	-	-	-	-
Photosensitive epilepsy	-	-	10	10	-	10	10	10	20	10	10	20	10	10	20	10	-	10	10	-	10	-	-	10	-	-	-	-	-	-	-	-	10	-	-	-	-	-	-	-	-	-	-	-	-	-	-	-	-
High-arched palate	40	30	70	10	-	10	-	-	10	-	-	-	-	-	-	-	-	-	-	-	-	-	-	-	-	-	-	-	-	-	-	-	-	-	-	-	-	-	-	-	-	-	-	-	-	-	-	-	-
congenital malformation of hard palate	-	-	-	-	-	-	-	-	-	-	-	-	-	-	-	-	-	-	-	-	-	-	-	-	-	-	10	-	-	-	-	10	10	-	10	10	-	10	10	10	10	10	-	-	-	-	-	10	-
Cleft hard palate	50	50	100	10	20	30	-	10	10	-	-	-	-	-	-	-	-	-	-	-	-	-	-	-	-	-	-	-	-	-	-	-	-	-	-	-	-	-	-	-	-	-	-	-	-	-	-	-	-
Xanthomas in Familial Hypercholesterolemia	-	-	-	-	-	-	-	-	-	-	-	10	-	-	10	-	-	10	10	10	10	10	10	20	10	10	20	10	10	20	20	10	30	20	20	40	20	40	50	20	30	50	30	30	60	20	20	30	10
Iris dysplasia	10	10	20	-	-	-	-	-	10	-	-	-	-	-	-	-	-	-	-	-	10	-	-	-	-	-	-	-	-	-	-	-	-	-	-	-	-	-	-	-	-	-	-	-	-	-	-	10	-
Coloboma of iris	20	20	40	20	20	40	10	10	20	10	10	20	10	10	10	-	10	10	10	-	10	10	-	10	-	10	10	10	10	20	10	10	20	20	30	40	20	10	30	10	30	40	20	40	60	20	40	60	10
Coloboma of Iris and Choroid	10	20	20	-	10	10	-	-	10	-	-	-	-	-	-	-	-	-	-	-	-	-	-	-	-	-	-	-	-	10	-	-	10	10	-	10	-	-	10	-	10	10	-	10	10	-	10	20	-
Eosinophilic gastroenteritis	30	30	60	10	10	20	20	10	30	20	10	30	30	30	60	30	50	90	50	50	100	50	60	110	50	60	110	50	50	100	30	50	80	50	60	110	50	50	100	60	50	110	60	40	90	50	40	90	30
Eosinophilic fasciitis	-	-	-	-	-	-	-	-	-	10	10	10	10	20	30	10	30	50	20	40	60	20	40	60	20	30	50	20	20	40	20	30	50	30	30	60	30	30	60	30	30	60	20	30	50	20	30	50	20
Eosinophilic esophagitis	-	-	-	-	-	-	-	-	-	-	-	-	-	-	-	-	-	-	-	-	-	-	-	-	-	-	-	-	-	-	-	-	-	-	-	-	-	-	-	-	-	-	-	-	-	-	-	-	-
Eosinophilic granulomatosis with polyangiitis	-	-	-	10	-	10	-	10	10	10	20	30	30	40	70	30	50	80	60	90	150	70	150	220	90	180	270	120	180	290	140	210	360	200	320	520	260	350	610	260	330	590	270	310	570	240	300	540	120
Eosinophilic pustular folliculitis	-	-	-	-	-	-	10	10	20	20	20	40	30	40	70	30	70	100	50	90	130	60	100	170	70	70	140	50	70	120	50	70	120	60	50	110	60	40	90	50	40	90	40	20	60	30	20	50	20
Idiopathic eosinophilic pneumonia	-	-	-	-	-	-	-	-	-	-	-	-	-	-	-	-	-	-	-	-	-	-	-	-	-	-	-	-	-	-	-	-	-	-	-	-	-	-	-	-	-	-	-	-	-	-	-	-	-
Chronic eosinophilic leukemia	-	-	-	-	-	-	-	-	-	-	-	-	-	-	-	-	-	-	10	-	10	10	-	10	-	-	10	-	-	10	10	-	10	10	-	10	10	-	20	10	-	10	10	-	10	10	10	20	-
Eosinophilic sinusitis	-	-	-	-	-	-	-	-	-	-	-	-	10	10	10	10	10	20	20	20	40	20	20	50	20	30	50	20	20	40	30	30	60	30	30	60	40	20	60	30	20	50	10	10	20	10	-	10	-
Wells syndrome	-	-	-	-	-	-	-	-	-	-	-	-	-	-	-	-	10	10	-	10	10	10	10	10	10	10	20	-	10	10	10	10	10	10	10	20	-	10	10	10	-	10	-	-	10	10	-	10	-
Eosinophilia-Myalgia Syndrome	-	-	-	-	-	-	-	-	-	-	-	-	-	10	10	-	10	10	-	10	10	-	10	10	-	-	-	-	-	-	-	-	10	10	10	10	10	10	10	-	-	10	-	-	10	10	10	10	10
Hyper eosinophilic syndrome	80	50	130	70	50	120	110	60	170	110	110	220	130	270	400	200	420	620	320	480	810	350	480	820	360	450	810	390	420	820	460	480	940	700	630	1330	780	710	1490	920	720	1630	990	770	1760	1130	720	1850	850
altitude sickness	-	-	-	-	-	-	10	-	10	-	-	-	10	10	10	10	10	10	-	-	10	-	-	10	-	-	-	-	-	10	-	-	10	-	20	20	10	20	30	20	20	30	10	10	10	-	-	-	-
Anti-glomerular basement membrane disease	-	-	-	-	-	-	-	-	-	-	-	-	-	-	-	-	-	-	-	-	-	-	-	-	-	-	-	-	-	-	-	-	-	-	-	-	-	-	-	-	-	-	-	-	-	-	-	-	-
Lattice corneal dystrophies	-	-	-	-	-	-	-	10	10	-	10	10	10	20	20	10	20	30	20	20	40	20	30	50	20	30	50	30	40	70	40	50	90	50	50	100	70	70	140	80	80	160	80	60	140	50	50	100	40
hyperoxaluria	-	-	-	-	-	-	-	-	-	-	-	-	-	-	-	-	-	-	-	-	-	-	-	10	10	-	10	-	-	-	-	-	-	-	-	-	-	-	10	10	-	10	10	-	10	-	-	-	-
Hereditary stomatocytosis	-	-	-	-	-	-	-	-	-	-	-	-	-	-	-	-	-	-	-	-	-	-	-	-	-	-	-	-	-	-	-	-	-	-	-	-	-	-	-	-	-	-	-	-	-	-	-	-	-
Congenital malformations of lips	20	10	30	-	-	-	-	-	-	-	-	-	-	-	-	-	-	-	-	-	-	-	-	-	-	-	-	-	-	-	-	-	-	-	-	-	-	-	-	-	-	-	-	-	-	-	-	-	-
Ossification of posterior longitudinal ligament	-	-	-	-	-	-	-	-	-	10	-	10	10	10	20	30	20	50	60	40	100	160	100	270	300	200	500	500	380	880	900	670	1570	1670	1100	2770	2450	1460	3910	3040	1760	4800	3440	1910	5360	3140	1750	4890	2090
malignant thyroid tumor	-	-	-	-	-	-	-	-	-	-	-	10	-	10	10	10	20	30	10	40	40	30	70	90	20	90	110	40	100	140	30	170	200	60	200	260	70	280	350	70	230	290	80	220	300	60	190	250	40
Thyroid lymphoma	-	-	-	-	-	-	-	-	-	-	-	-	-	-	-	-	-	-	-	10	10	-	10	10	-	-	10	-	10	10	10	20	30	10	40	50	20	70	80	30	60	90	40	70	110	50	90	140	40
Thyroid carcinoma	-	-	-	-	10	10	20	30	50	50	160	200	110	520	630	260	1240	1500	530	2330	2850	880	3620	4510	1050	4610	5670	1270	5530	6800	1650	7700	9360	2510	11190	13690	3260	14510	17770	2900	12540	15440	2880	11680	14570	2460	9810	12260	1450
Euthyroid Graves orbitopathy	-	-	-	-	-	-	-	-	-	-	-	-	-	-	-	-	-	-	-	10	10	-	10	10	-	-	-	-	10	10	-	10	10	-	10	10	-	10	10	-	-	-	-	-	10	-	-	-	-
Medullary thyroid carcinoma	-	-	-	-	-	-	-	10	10	10	10	20	10	30	40	10	30	40	20	50	70	30	70	100	30	90	120	40	90	130	40	100	150	60	150	210	100	160	260	80	150	230	70	140	200	40	100	140	30
congenital thyroid malformation	-	-	-	-	-	-	-	-	-	-	-	-	-	-	-	-	-	-	-	-	-	-	-	-	-	-	-	-	-	-	-	-	-	-	-	-	-	-	-	-	-	-	-	-	-	-	-	-	-
Thyrotoxic Myopathy Mimicking Myasthenic Syndrome	-	-	-	-	-	-	-	-	-	-	-	-	-	-	-	-	-	-	-	-	-	-	-	-	-	-	-	-	-	-	-	-	-	-	-	-	-	-	-	-	-	-	-	-	-	-	-	-	-
Thyrotoxic periodic paralysis	-	-	-	-	-	-	-	-	-	-	-	-	10	-	10	20	-	20	30	-	30	20	-	20	20	-	20	10	-	10	10	-	10	-	-	10	-	-	-	-	-	10	-	-	-	-	-	-	-
Familial papillary or follicular thyroid carcinoma	-	-	-	-	10	10	-	20	20	10	70	80	50	200	250	100	450	550	150	730	880	240	1180	1420	290	1270	1560	310	1380	1690	390	1680	2070	470	2190	2670	650	2720	3370	530	2050	2580	430	1570	2000	370	1240	1610	140
Resistance to thyroid hormone	10	10	10	10	10	10	10	10	20	10	10	10	10	10	10	-	10	20	10	20	20	10	10	20	10	10	20	10	10	20	20	20	30	10	20	30	20	20	40	10	20	40	10	30	30	20	10	30	10
Anaplastic thyroid carcinoma	-	-	-	-	-	-	-	-	-	-	-	-	-	-	-	-	-	-	-	-	-	-	-	-	-	-	-	-	-	-	10	10	10	20	10	30	20	20	40	20	30	50	20	30	50	30	50	70	10
Benign neoplasm of thyroid gland	-	-	-	-	-	-	-	-	10	-	10	20	10	40	50	-	70	70	10	90	100	30	150	180	30	180	210	50	210	250	50	280	340	90	410	500	130	430	550	110	410	520	90	320	410	80	300	380	20
Thyroglossal tract remnants	10	-	10	-	-	-	-	-	-	-	-	-	-	-	-	-	-	-	-	-	-	-	-	-	-	-	-	-	-	-	-	-	-	-	-	-	-	-	-	-	-	-	-	-	-	-	-	-	-
Familial thyroglossal duct cyst	50	40	90	40	20	60	10	20	30	10	10	20	10	10	10	10	10	20	10	20	30	10	20	20	20	20	40	20	20	30	10	10	30	20	30	40	20	30	50	20	20	50	20	10	30	10	20	30	10
Thyroglossal duct fistula	-	-	-	10	-	10	-	-	-	-	-	-	-	-	-	-	-	-	-	-	-	-	-	-	-	-	-	-	-	-	-	-	-	-	-	-	-	-	-	-	-	-	-	-	-	-	-	-	-
Thyroid cartilage defect	-	-	-	-	-	-	-	-	-	-	-	-	-	-	-	-	-	-	-	-	-	-	-	-	-	-	-	-	-	-	-	-	-	-	-	-	-	-	-	-	-	-	-	-	-	-	-	-	-
absence of thyroid cartilage	-	-	-	-	-	-	-	-	-	-	-	-	-	-	-	-	-	-	-	-	-	-	-	-	-	-	-	-	-	-	-	-	-	-	-	-	-	-	-	-	-	-	-	-	-	-	-	-	-
cleft thyroid cartilage	-	-	-	-	-	-	-	-	-	-	-	-	-	-	-	-	-	-	-	-	-	-	-	-	-	-	-	-	-	-	-	-	-	-	-	-	-	-	-	-	-	-	-	-	-	-	-	-	-
Diphyllobothriasis	-	-	-	-	-	-	10	10	10	-	-	10	10	10	10	20	-	20	30	10	40	20	10	20	10	-	10	10	-	10	10	-	10	20	10	20	20	10	30	20	10	30	10	-	10	10	-	10	-
Genetic photodermatosis	30	40	70	50	50	100	90	150	240	70	180	250	60	260	320	80	440	520	110	520	630	150	690	840	150	620	760	190	660	850	220	590	810	280	670	950	400	800	1200	500	800	1300	520	850	1370	460	770	1230	310
Hereditary hemolytic anemia due to enzyme deficiency	-	-	-	-	-	-	-	-	-	-	-	-	-	-	-	-	-	-	-	-	-	-	-	-	-	-	-	-	-	-	-	-	-	-	-	-	-	-	-	-	-	-	-	-	-	-	-	-	-
Restrictive cardiomyopathy	10	-	10	10	10	20	10	-	10	10	10	20	-	10	10	-	-	10	-	-	-	-	10	10	10	-	10	-	10	10	10	10	10	10	10	20	10	10	10	20	10	30	10	10	30	20	20	30	10
Alternating hemiplegia	-	-	-	10	-	10	10	-	10	-	-	10	10	-	10	-	-	-	-	-	-	-	-	-	-	-	-	-	-	-	-	-	-	-	-	-	-	-	-	-	-	10	-	-	-	-	-	10	-
Hyperproteinemia	-	-	-	-	10	10	-	-	10	10	10	10	10	20	30	20	20	40	20	20	40	40	30	70	30	30	60	30	40	70	50	70	120	60	130	190	100	160	260	110	170	280	150	190	350	150	170	310	120
Hyperazoturia	-	-	-	-	-	-	-	-	-	-	-	-	-	-	-	-	-	-	-	-	-	-	-	-	-	-	-	-	-	-	-	-	-	-	-	-	-	-	-	-	-	-	-	-	-	-	-	-	-
Chronic neutrophilic leukemia	-	-	-	-	-	-	-	-	-	-	-	-	-	-	-	-	-	-	-	-	-	-	-	-	-	-	-	-	-	-	-	-	10	-	10	10	10	-	10	-	10	10	10	-	20	10	10	10	10
Hereditary neutrophilia	20	20	40	10	10	20	-	10	10	10	10	20	20	20	30	20	20	40	30	20	50	50	40	90	30	30	60	30	40	70	30	30	70	60	50	110	50	50	100	60	70	130	70	50	120	70	70	140	60
Ankylostomiasis	-	-	-	-	-	-	-	-	-	-	-	-	-	-	-	-	-	-	-	-	-	-	-	-	-	-	10	-	-	-	-	-	-	-	-	10	-	-	-	-	-	10	10	-	10	-	-	-	-
Tyrosinemia type 1	-	-	-	-	-	-	-	-	-	-	-	-	-	-	-	-	-	-	-	-	-	-	-	-	-	-	-	-	-	-	-	-	-	-	-	-	-	-	-	-	-	-	-	-	-	-	-	-	-
Tyrosinemia type 2	-	-	-	-	-	-	-	-	-	-	-	-	-	-	-	-	-	-	-	-	-	-	-	-	-	-	-	-	-	-	-	-	-	-	-	-	-	-	-	-	-	-	-	-	-	-	-	-	-
Tyrosinemia type 3	-	-	-	-	-	-	-	-	-	-	-	-	-	-	-	-	-	-	-	-	-	-	-	-	-	-	-	-	-	-	-	-	-	-	-	-	-	-	-	-	-	-	-	-	-	-	-	-	-
Congenital communicating hydrocephalus	50	40	90	20	10	40	20	20	40	20	10	30	20	10	20	10	10	20	20	20	40	30	20	50	20	30	50	30	40	70	40	60	100	80	60	140	90	110	210	90	130	220	90	110	200	70	130	210	50
hypertestoidism	-	-	-	-	-	-	-	10	20	-	120	120	-	330	330	-	460	460	10	410	420	-	290	290	-	160	170	-	70	80	-	20	20	10	-	10	-	10	10	10	-	10	-	-	10	-	-	10	-
Acquired hypopituitarism	-	-	-	-	-	-	-	-	-	-	-	-	-	-	-	-	-	-	-	-	-	-	-	-	-	-	-	-	-	-	-	-	-	-	-	-	-	-	-	-	-	-	-	-	-	-	-	-	-
Myotonic syndrome	10	10	20	10	10	10	-	-	10	-	-	-	10	10	10	-	10	10	-	10	10	10	10	20	10	20	20	10	30	40	10	10	30	20	20	40	10	40	50	30	50	80	30	40	80	30	50	80	20
Acquired coagulation factor deficiency	30	30	60	20	10	30	10	10	20	-	10	10	10	20	30	10	20	30	10	50	50	10	50	60	10	20	30	20	10	30	10	20	30	30	20	50	50	30	80	50	40	90	60	40	90	60	40	100	40
Acquired ichthyosis	-	-	-	-	-	10	-	10	10	-	-	10	-	10	10	10	-	10	-	10	10	-	10	10	-	-	10	-	10	10	10	10	20	10	10	10	20	10	30	30	10	40	30	10	40	30	10	50	20
Acquired angioedema	-	-	-	-	-	-	-	-	-	-	-	-	-	-	-	-	-	-	-	-	-	-	-	-	-	-	-	-	-	-	-	-	-	-	-	-	-	-	-	-	-	-	-	-	-	-	-	-	-
Acquired hemophilia A	-	-	-	-	-	-	-	-	-	-	-	-	-	-	-	-	-	-	-	-	-	-	-	-	-	-	-	-	-	-	-	-	-	-	-	-	-	-	-	-	-	-	-	-	-	-	-	-	-
Acquired hemophilia	-	-	-	-	-	-	-	-	-	-	-	-	-	-	-	-	-	-	-	-	-	-	-	-	-	-	-	-	-	-	-	-	-	-	-	-	-	-	-	-	-	-	-	-	-	-	-	-	-
Acquired pure red cell aplasia	-	-	-	-	-	-	-	-	-	-	-	-	-	-	-	-	-	-	-	-	-	-	-	10	-	-	-	-	-	10	-	10	10	-	10	10	10	-	10	10	-	10	10	10	20	10	10	10	-
Acquired generalized lipodystrophy	-	-	-	-	-	-	-	-	-	-	-	-	-	-	-	-	-	-	-	-	-	-	-	-	-	-	-	-	-	-	-	-	-	-	-	-	-	-	-	-	-	-	-	-	-	-	-	-	-
Distal arthrogryposis type 10	-	-	-	-	-	-	-	-	-	-	-	-	-	-	-	-	-	-	-	-	-	-	-	-	-	-	-	-	-	-	-	-	-	-	-	-	-	-	-	-	-	-	-	-	-	-	-	-	-
Autoimmune hemorrhaphilia XIII/13	-	-	-	-	-	-	-	-	-	-	-	-	-	-	-	-	-	-	-	-	-	-	-	-	-	-	-	-	-	-	-	-	-	-	-	-	-	-	-	-	-	-	-	-	-	-	-	-	-
Acquired prothrombin deficiency	-	-	-	-	-	-	-	-	-	-	-	-	-	-	-	-	-	-	-	-	-	-	-	10	-	-	10	-	-	-	10	-	10	10	-	10	10	10	20	10	10	20	30	20	40	30	10	40	20
Acquired idiopathic sideroblastic anemia	-	-	-	-	-	-	-	-	-	-	-	-	-	-	-	-	-	-	-	-	-	-	-	-	-	-	-	-	-	-	-	-	-	-	-	-	-	-	-	-	-	10	-	-	-	-	10	10	-
Epidermolysis bullosa acquisita	-	-	-	-	-	-	-	-	-	-	-	-	-	-	-	-	-	-	-	-	-	-	-	10	-	-	10	-	-	10	-	-	-	10	10	20	10	10	20	10	10	10	20	10	20	10	10	20	10
Partial acquired lipodystrophy	-	-	-	-	-	-	-	-	-	-	-	-	-	-	-	-	-	-	-	-	-	-	-	-	-	-	-	-	-	-	-	-	-	-	-	-	-	-	-	-	-	-	-	-	-	-	-	-	-
Acquired afibrinogenemia	-	-	-	-	-	-	-	-	-	-	-	-	-	-	-	-	-	-	-	-	-	-	-	-	-	-	-	-	-	-	-	-	-	-	-	-	-	-	-	-	-	-	-	-	-	-	-	-	-
Acquired methemoglobinemia	-	-	-	-	-	-	-	-	-	-	-	-	-	-	-	-	-	-	-	-	-	-	-	-	-	-	-	-	-	-	-	-	-	-	-	-	-	-	-	-	-	-	-	-	-	-	-	-	-
Acquired immunoglobulinemia	-	-	-	-	-	-	-	-	-	-	-	-	-	-	-	-	-	-	-	-	-	-	-	-	-	-	-	-	-	-	-	-	-	-	-	10	-	-	10	-	-	10	-	10	10	-	-	10	-
Acquired immune deficiency syndrome	20	10	30	10	10	20	20	10	20	20	10	40	90	30	120	250	50	290	570	110	680	790	140	940	630	110	750	430	70	500	370	60	420	380	50	430	260	60	320	170	50	220	130	40	160	50	30	80	30
acquired follicular keratosis	-	-	-	-	-	-	-	-	-	-	-	-	-	-	-	-	-	-	-	-	-	-	-	-	-	-	-	-	-	-	-	-	-	-	-	-	-	-	-	-	-	-	-	-	-	-	-	-	-
Acquired hemolytic anemia	10	10	20	-	-	-	-	-	-	10	10	10	-	-	-	-	-	10	-	-	-	-	-	10	-	-	10	-	10	10	-	10	10	10	10	20	10	10	20	10	10	20	20	20	40	10	10	20	10
Phenocopies of primary immunodeficiency	-	-	-	-	-	-	-	-	-	-	-	-	-	-	-	-	-	-	-	-	-	-	-	-	-	-	-	-	-	-	-	-	-	-	-	-	-	-	-	-	-	-	-	-	-	-	-	-	-
diaphragma laryngis	10	10	20	10	-	10	-	-	10	-	-	-	-	-	-	-	-	-	-	-	10	-	-	10	-	-	-	-	-	-	-	-	-	10	-	10	10	-	10	10	10	10	10	-	10	10	-	20	-
Epiglottis defect	-	-	-	-	-	-	-	-	-	-	-	-	-	-	-	-	-	-	-	-	-	-	-	-	-	-	-	-	-	-	-	-	-	-	-	-	-	-	-	-	-	-	-	-	-	-	-	-	-
Epiglottis closure	-	-	-	-	-	-	-	-	-	-	-	-	-	-	-	-	-	-	-	-	-	-	-	-	-	-	-	-	-	-	-	-	-	-	-	-	-	-	-	-	-	-	-	-	-	-	-	-	-
Epiglottis fissure	-	-	-	-	-	-	-	-	-	-	-	-	-	-	-	-	-	-	-	-	-	-	-	-	-	-	-	-	-	-	-	-	-	-	-	-	-	-	-	-	-	-	-	-	-	-	-	-	-
Genetic larynx anomaly	40	30	70	20	10	20	-	-	10	-	-	-	-	-	-	-	-	-	-	-	-	-	-	-	-	-	-	-	-	-	-	-	-	-	-	-	-	-	-	-	-	-	-	-	10	-	-	-	-
laryngeal stenosis	140	130	270	90	90	170	60	40	100	30	30	60	30	20	50	20	20	40	20	20	40	30	30	60	40	20	60	40	30	70	50	30	80	50	50	100	90	70	160	110	80	190	120	80	210	110	90	200	60
Laryngeal hypoplasia	10	-	10	-	10	10	-	-	-	-	-	-	-	-	-	-	-	-	-	-	-	-	-	-	-	-	-	-	-	-	-	-	-	-	-	-	-	-	-	-	-	-	-	-	-	-	-	-	-
Laryngeal defect	-	-	-	-	-	-	-	-	-	-	-	-	-	-	-	-	-	-	-	-	-	-	-	-	-	-	-	-	-	-	-	-	-	-	-	-	-	-	-	-	-	-	-	-	-	-	-	-	-
iniencephaly	-	-	-	-	-	-	-	-	-	-	-	-	-	-	-	-	-	-	-	-	-	-	-	-	-	-	-	-	-	-	-	-	-	-	-	-	-	-	-	-	-	-	-	-	-	-	-	-	-
Congenital laryngomalacia	1730	1240	2970	390	310	700	160	100	260	50	30	80	30	10	40	10	-	10	10	10	20	-	-	10	10	-	10	-	-	10	-	-	10	-	-	-	-	-	-	-	-	10	-	-	-	-	-	-	-
Laryngeal papillomas	10	-	10	-	10	10	10	10	10	-	-	-	10	10	20	20	10	30	40	10	50	50	20	60	50	-	50	40	20	60	40	10	50	50	20	80	50	20	70	70	20	90	60	20	80	60	10	70	30
Congenital laryngeal cyst	20	-	20	10	-	10	-	-	-	-	-	10	-	-	10	10	10	10	10	10	20	20	10	30	10	20	30	20	30	50	50	40	90	90	70	150	120	70	190	130	90	220	150	80	230	120	80	200	50
Occipital encephalocele	40	30	70	10	10	10	-	-	10	-	-	-	-	-	-	-	-	-	-	-	-	-	-	-	-	-	-	-	-	-	-	-	-	-	-	-	-	-	-	-	-	-	-	-	-	-	-	-	-
Larynx atresia	10	-	10	-	-	-	-	-	-	-	-	-	-	-	-	-	-	-	-	-	-	-	-	-	-	-	-	-	-	-	-	-	-	-	-	-	-	-	-	-	-	10	-	-	-	-	-	-	-
Larynx stenosis	-	-	-	-	-	-	-	-	-	-	-	-	-	-	-	-	-	-	-	-	-	-	-	-	-	-	-	-	-	-	-	-	-	-	-	10	-	-	-	-	10	10	-	-	10	-	10	10	-
Congenital laryngeal palsy	20	20	40	10	10	20	10	-	10	10	10	20	20	30	40	10	30	50	20	30	50	30	50	80	30	60	90	50	50	110	70	80	150	130	100	220	200	140	350	230	170	390	290	180	460	300	170	470	180
Occipital lobe cavernous hemangioma	-	-	-	-	-	-	-	-	-	-	-	-	-	-	-	-	-	-	-	-	-	-	-	-	-	-	-	-	-	-	-	-	-	-	-	-	-	-	-	-	-	-	-	-	-	-	-	-	-
Occipital lobe hemangiomas	-	-	-	-	-	-	-	-	-	-	-	-	-	-	-	-	-	-	-	-	-	-	-	-	-	-	-	-	-	-	-	-	-	-	-	-	-	-	-	-	-	-	-	-	-	-	-	-	-
Occipital lobe venous hemangiomas	-	-	-	-	-	-	-	-	-	-	-	-	-	-	-	-	-	-	-	-	-	-	-	-	-	-	-	-	-	-	-	-	-	-	-	-	-	-	-	-	-	-	-	-	-	-	-	-	-
Soft and hard palate cleft	90	120	210	20	30	60	10	10	30	-	-	-	-	-	-	-	-	-	-	-	-	-	-	-	-	-	-	-	-	-	-	-	-	-	-	-	-	-	-	-	-	-	-	-	-	-	-	-	-
Gliosarcoma	-	-	-	-	-	-	-	-	-	-	-	-	-	-	-	-	-	-	-	-	-	-	-	-	-	-	-	-	-	-	-	-	-	-	-	-	-	-	-	-	-	-	-	-	-	-	-	-	-
pachygyria	20	20	40	20	10	30	10	10	20	10	-	10	10	-	10	-	-	-	-	-	-	-	-	-	-	-	-	-	-	-	-	-	-	-	-	-	-	-	-	-	-	-	-	-	-	-	-	-	-
porencephaly	140	80	220	80	50	130	70	40	110	40	40	90	60	40	100	40	30	70	50	40	90	50	40	80	40	40	80	20	20	40	20	30	50	30	30	60	30	30	60	20	20	50	10	30	40	10	20	30	-
Pemphigus erythematosus	-	-	-	-	-	-	-	-	-	-	-	-	-	-	-	-	-	10	-	10	10	-	10	10	-	10	20	10	10	20	10	10	30	20	20	30	10	20	30	20	30	50	20	10	40	10	20	30	20
Coexisting cervical and lumbar spinal stenosis	-	-	-	-	-	-	-	-	-	-	-	-	10	-	10	10	10	20	20	-	20	40	20	50	40	20	60	70	30	100	130	70	200	230	120	350	380	210	580	570	340	910	700	560	1260	790	840	1630	600
hypervalinemia	-	-	-	-	-	-	-	-	-	-	-	-	-	-	-	-	-	-	-	-	-	-	-	-	-	-	-	-	-	-	-	-	-	-	-	-	-	-	-	-	-	-	-	-	-	-	-	-	-
Erythroplaki	-	-	-	-	-	-	-	-	-	-	-	-	-	-	-	-	-	-	-	-	-	-	-	-	-	-	-	-	-	-	-	-	-	-	-	-	-	-	-	-	-	-	-	-	-	-	-	-	-
HDL deficiency	-	-	-	-	-	-	-	-	-	-	-	-	-	-	-	-	-	-	-	-	-	-	-	10	-	-	-	10	-	10	10	10	10	20	-	20	30	10	40	40	10	50	30	10	40	20	10	40	20
Choanal atresia	50	40	90	30	30	60	10	10	20	-	10	10	-	10	10	-	-	-	-	-	-	-	-	-	-	-	-	-	-	-	-	-	-	-	-	-	-	-	10	-	10	10	-	10	10	-	-	-	-
hyperbilirubinemia	21110	17480	38590	330	260	590	150	110	260	210	120	330	260	170	430	300	240	540	370	290	660	520	330	850	580	350	940	680	370	1040	790	480	1270	1120	760	1880	1350	920	2270	1370	1010	2380	1410	1160	2560	1230	1030	2260	750
Hyperfibrinogenemia	-	-	10	-	-	10	-	-	-	-	-	-	-	-	-	-	10	10	10	-	10	-	10	10	-	10	10	10	10	10	10	10	20	40	20	60	30	30	50	60	60	120	70	80	150	100	90	190	60
hyperphenylalaninemia	40	30	70	20	20	30	10	10	20	10	-	10	-	10	10	-	-	-	-	-	-	-	-	-	-	-	-	-	-	-	-	-	-	-	-	-	-	-	-	-	-	-	-	-	-	-	-	-	-
IgG4-related retroperitoneal fibrosis	-	-	-	-	-	-	-	-	-	-	-	10	-	-	-	-	-	-	20	10	30	20	10	30	30	20	60	40	40	80	70	50	130	180	90	270	260	120	380	380	160	540	400	150	550	470	150	610	320
Retroperitoneal gallbladder	-	-	-	-	-	-	-	-	-	-	-	-	-	-	-	-	-	-	-	-	-	-	-	-	-	-	-	-	-	-	-	-	-	-	-	-	-	-	-	-	-	-	-	-	-	-	-	-	-
Hyperprolactinemia	60	90	150	60	100	160	130	550	680	200	4320	4530	360	12950	13310	610	24680	25290	1020	35510	36530	1240	32140	33380	1030	18630	19660	870	9660	10540	760	4090	4850	800	2370	3180	740	1580	2310	580	1070	1650	480	790	1270	330	540	860	180
Hyperprolinemia	-	-	-	-	-	-	-	-	-	-	-	-	-	10	10	-	20	20	-	20	20	-	10	10	-	-	10	-	10	10	-	10	10	-	-	-	-	-	-	-	-	-	-	-	-	-	-	-	-
Hyperheparinemia	-	-	-	-	-	-	-	-	-	-	-	-	-	-	-	-	-	-	-	-	-	-	-	-	-	-	-	-	-	-	-	-	-	-	-	10	10	-	10	10	10	20	10	-	10	10	10	20	-
Congenital posterior chamber anomaly	-	-	-	-	-	-	-	-	-	-	-	-	-	-	-	-	-	-	-	-	-	-	-	-	-	-	-	-	-	-	-	-	-	-	-	-	-	-	-	-	-	-	-	-	-	-	-	-	-
dural arteriovenous malformation	-	-	10	-	-	-	-	-	-	10	-	10	-	-	10	-	10	10	-	10	10	20	10	20	20	20	40	20	20	30	40	30	80	60	30	90	100	60	160	120	90	210	130	100	220	80	110	190	50
Hypermagnesemia	60	50	110	10	10	20	10	10	20	10	20	30	20	50	70	20	80	100	30	100	130	30	90	110	40	80	120	60	90	140	70	110	180	120	170	290	150	200	340	200	300	510	330	370	700	430	590	1020	410
Hypermethioninemia	30	30	60	-	10	20	-	-	-	-	-	10	-	-	-	-	-	-	-	-	-	-	-	-	-	-	-	-	-	-	-	-	-	-	-	-	-	-	-	-	-	-	-	-	-	-	-	-	-
Carcinoma of the anal canal	-	-	-	-	-	-	-	-	-	-	-	-	-	-	-	-	-	-	10	-	10	10	10	20	20	20	30	30	30	60	40	50	80	90	80	170	120	110	220	160	110	260	160	130	290	130	140	270	100
Epithelial tumor of anal canal	-	-	-	-	-	-	-	-	-	-	-	-	-	-	-	-	-	-	-	-	-	-	-	-	-	-	-	-	-	-	-	-	-	-	-	-	-	-	-	-	-	-	-	-	-	-	-	-	-
Perianal Crohn's disease	-	-	-	-	-	-	-	-	-	-	-	-	-	-	-	-	-	-	-	-	-	-	-	-	-	-	-	-	-	-	-	-	-	-	-	-	-	-	-	-	-	-	-	-	-	-	-	-	-
Ectopic Anus	10	10	10	-	-	-	-	-	-	-	-	-	-	-	-	-	-	-	-	-	-	-	-	-	-	-	-	-	-	-	-	-	-	-	-	-	-	-	-	-	-	-	-	-	-	-	-	-	-
Gelatinous drop-like corneal dystrophy	-	-	-	-	-	-	-	-	-	-	-	-	-	-	-	-	-	-	-	-	10	-	-	10	-	10	10	-	-	-	-	10	10	10	10	10	10	10	20	10	10	20	-	10	20	10	20	30	-
Hyperlysinemia	-	-	-	-	-	-	-	-	-	-	-	-	-	-	-	-	10	10	-	50	50	-	60	60	-	40	40	-	10	10	-	-	-	-	-	-	-	-	-	-	-	-	-	-	-	-	-	-	-
Syndrome of inappropriate secretion of antidiuretic hormone	100	60	170	70	50	110	70	40	110	20	30	60	30	30	60	30	30	70	60	50	100	70	60	140	80	60	140	100	80	180	110	90	200	220	120	340	330	200	530	510	270	790	700	370	1070	890	570	1460	690
Hyperlipoproteinemia	-	-	10	10	10	10	10	10	20	10	10	20	10	20	30	20	20	40	70	40	110	110	70	180	240	100	330	290	170	450	360	270	620	620	500	1120	760	700	1460	780	780	1550	780	810	1590	630	680	1310	360
Antiphospholipid antibody syndrome	40	40	80	60	80	150	100	190	300	120	490	610	210	1110	1320	280	2800	3070	390	5190	5590	500	6080	6580	480	3780	4260	490	2740	3220	570	2610	3170	740	2950	3700	740	2950	3680	770	2410	3170	700	1900	2600	630	1380	2010	370
Pregnancy with antiphospholipid antibody syndrome	-	-	-	-	-	-	-	-	-	-	-	-	-	-	-	-	-	-	-	-	-	-	-	-	-	-	-	-	-	-	-	-	-	-	-	-	-	-	-	-	-	-	-	-	-	-	-	-	-
Hyperreninemia	20	10	40	20	10	30	20	10	30	20	10	30	10	10	30	20	10	40	40	30	70	70	50	120	70	40	110	80	70	150	90	90	170	140	110	250	180	140	320	170	100	270	140	100	230	110	120	230	80
hyperleucine-isoleucinemia	-	-	-	-	-	-	-	-	-	-	-	-	-	-	-	-	-	-	-	-	-	-	-	-	-	-	-	-	-	-	-	-	-	-	-	-	-	-	-	-	-	-	-	-	-	-	-	-	-
Cocaine intoxication	-	-	-	-	-	-	-	-	-	-	-	-	-	-	-	-	-	-	-	-	-	-	-	-	-	-	-	-	-	-	-	-	-	-	-	-	-	-	-	-	-	-	-	-	-	-	-	-	-
Hymenolepiasis	-	-	-	-	-	-	-	-	-	-	-	-	-	-	-	-	-	-	-	-	-	-	-	-	-	-	-	-	-	-	-	-	-	-	-	-	-	-	-	-	-	-	-	-	-	-	-	-	-
tachypnea	90	60	150	30	20	50	20	10	30	10	20	20	10	20	40	20	20	40	10	30	40	10	10	30	20	20	40	20	10	40	20	20	50	40	30	60	50	30	80	80	40	120	70	50	130	110	70	170	120
Coccidioidomycosis	-	-	-	-	-	-	-	-	-	-	-	-	-	-	-	-	-	-	-	-	-	-	-	-	-	-	-	-	-	-	-	-	-	-	-	-	-	-	-	-	-	-	-	-	-	-	-	-	-
Coccidioidal Meningitis	-	-	-	-	-	-	-	-	-	-	-	-	-	-	-	-	-	-	-	-	-	-	-	-	-	-	-	-	-	-	-	-	-	-	-	-	-	-	-	-	-	-	-	-	-	-	-	-	-
Cockayne syndrome	-	-	-	10	-	10	10	-	10	-	-	-	-	10	10	-	-	-	-	-	-	-	-	-	-	-	-	-	-	-	-	-	-	-	-	-	-	-	-	-	-	-	-	-	-	-	-	-	-
Rigid flatfoot	-	-	-	-	-	-	-	-	-	-	-	-	-	-	-	-	-	-	-	-	-	-	-	-	-	-	-	-	-	-	-	-	-	-	-	-	-	-	-	-	-	-	-	-	-	-	-	-	-
Costello syndrome	-	-	-	-	-	-	-	-	-	-	-	-	-	-	-	-	-	-	-	-	-	-	-	-	-	-	-	-	-	-	-	-	-	-	-	-	-	-	-	-	-	-	-	-	-	-	-	-	-
Costen's syndrome	-	-	10	-	-	-	-	-	10	-	-	-	-	-	-	-	-	-	-	-	-	-	-	-	-	-	-	-	-	-	-	-	-	-	-	-	-	-	-	-	-	-	-	-	-	-	-	-	-
Metaphyseal dysplasias	10	20	30	20	10	30	10	10	20	10	10	20	10	-	10	-	-	-	-	-	-	-	-	-	-	-	-	-	-	-	-	10	10	-	-	-	-	-	-	-	-	-	-	-	-	-	-	-	-
diaphyseal aclasis	-	-	-	-	-	-	-	-	-	-	-	-	-	-	-	-	-	-	-	-	-	-	-	-	-	-	-	-	-	-	-	-	-	-	-	-	-	-	-	-	-	-	-	-	-	-	-	-	-
Primary bone lymphoma	-	-	-	-	-	-	-	-	10	-	-	-	-	-	-	-	-	10	-	-	-	-	-	-	-	-	10	-	10	10	10	10	10	10	10	20	-	10	10	20	10	30	10	20	30	10	10	30	10
Osteodystrophy	20	10	30	10	10	20	30	20	40	30	10	40	30	30	60	90	40	130	170	110	280	390	190	580	520	280	800	750	470	1220	1040	690	1730	1900	1280	3190	2360	1490	3850	2470	1570	4050	2200	1420	3610	1810	1310	3120	1090
Osteonecrosis	-	-	-	20	-	20	50	20	70	50	60	110	40	70	110	40	90	130	80	140	230	120	160	270	150	150	300	190	190	380	260	290	550	370	580	950	410	1020	1430	490	1660	2150	550	2370	2920	580	2520	3100	370
Osteoblastoma	-	-	-	-	-	-	-	-	10	-	-	10	-	-	10	-	-	10	-	-	-	-	-	-	-	-	-	-	-	-	-	-	-	-	-	-	-	-	-	-	-	-	-	-	-	-	-	-	-
Giant cell tumor of bone	-	-	-	-	-	-	-	10	10	10	10	20	30	20	50	40	40	80	50	40	100	60	30	90	50	30	80	20	30	50	30	20	50	40	40	70	20	30	60	20	20	40	10	20	30	-	10	20	10
Osteogenesis Imperfecta	260	230	490	200	190	400	180	170	350	140	100	230	60	60	120	40	70	110	50	50	100	30	80	110	20	60	80	30	50	90	30	60	90	30	50	80	20	40	60	20	40	60	10	20	40	10	30	40	10
Osteogenesis imperfecta type 1	-	-	-	-	-	-	-	-	-	-	-	-	-	-	-	-	-	-	-	-	-	-	-	-	-	-	-	-	-	-	-	-	-	-	-	-	-	-	-	-	-	-	-	-	-	-	-	-	-
Osteogenesis imperfecta type 2	-	-	-	-	-	-	-	-	-	-	-	-	-	-	-	-	-	-	-	-	-	-	-	-	-	-	-	-	-	-	-	-	-	-	-	-	-	-	-	-	-	-	-	-	-	-	-	-	-
Osteogenesis imperfecta type 3	-	-	-	-	-	-	-	-	-	-	-	-	-	-	-	-	-	-	-	-	-	-	-	-	-	-	-	-	-	-	-	-	-	-	-	-	-	-	-	-	-	-	-	-	-	-	-	-	-
osteosclerosis	-	-	-	-	-	-	-	-	10	-	-	-	-	-	-	-	10	10	-	-	10	-	-	10	-	-	10	-	10	20	10	10	10	20	20	30	10	20	30	20	20	30	20	30	50	10	30	40	20
osteosclerotic diseases	-	-	-	-	-	-	-	-	-	-	-	-	-	-	-	-	-	-	-	-	-	-	-	-	-	-	-	-	-	-	-	-	-	-	-	-	-	-	-	-	-	-	-	-	-	-	-	-	-
Bone sarcoidosis	-	-	-	-	-	-	-	-	-	-	-	-	-	-	-	-	-	-	-	-	-	-	-	-	-	-	-	-	-	-	-	-	-	-	-	-	-	-	-	-	-	-	-	-	-	-	-	-	-
Genetic bone tumor	180	110	300	660	400	1060	1630	1000	2630	1280	710	1990	470	450	910	430	470	900	550	610	1160	610	710	1330	580	740	1310	610	790	1410	630	1060	1690	910	1370	2280	1240	1510	2750	1230	1590	2820	1280	1480	2760	1240	1350	2590	830
Myelodysplastic syndrome	70	60	130	70	60	130	70	60	130	90	100	180	120	110	230	160	210	370	230	300	520	320	410	730	360	510	870	440	570	1010	650	720	1370	1180	1190	2370	1860	1510	3370	2680	2010	4680	3290	2470	5760	4310	3330	7640	3780
Myelogenous leukemia	-	10	10	10	10	20	10	10	20	10	20	30	20	10	30	30	20	40	30	30	60	50	40	90	50	40	90	70	60	130	80	60	150	120	90	210	140	110	250	190	130	320	200	170	370	210	190	400	150
myelofibrosis	-	-	10	-	-	-	-	-	10	-	-	-	-	-	10	-	10	10	-	10	10	10	10	20	20	20	40	30	20	50	30	50	80	70	60	130	120	80	200	150	120	270	180	110	290	160	110	270	100
myeloproliferative disorder	80	50	130	10	10	20	-	-	10	10	10	20	10	20	30	10	30	40	50	40	90	80	60	140	70	80	150	100	90	190	160	100	260	210	160	360	290	230	510	320	290	610	370	300	670	390	370	760	280
Myeloproliferative neoplasm	-	-	-	-	-	-	-	-	-	-	-	-	-	-	-	-	-	-	-	-	-	-	-	-	-	-	-	-	-	-	-	-	-	-	-	-	-	-	-	-	-	-	-	-	-	-	-	-	-
myelomonocytic leukemia	10	-	10	10	10	20	-	-	-	-	-	-	-	-	-	-	-	-	-	-	-	-	-	-	-	-	-	-	-	-	-	-	-	-	-	-	-	-	-	-	-	10	10	-	10	10	-	10	10
hypoplastic thrombocytopenia	-	-	10	-	-	-	-	-	-	-	-	-	-	-	-	-	-	-	-	-	-	-	-	10	-	-	-	-	-	10	-	-	10	-	-	-	10	-	10	10	10	20	10	10	20	10	10	20	10
osteomalacia	40	30	60	40	30	70	60	50	110	50	40	100	40	40	80	40	60	90	70	90	160	90	130	230	90	110	190	100	130	230	130	180	310	140	270	410	190	400	590	180	540	720	180	710	890	200	700	900	130
Osteochondromatosis	30	20	60	100	100	200	280	180	460	180	100	280	80	50	120	60	60	110	60	60	120	70	60	130	60	60	120	50	70	110	70	80	150	70	120	200	100	120	220	100	160	260	70	180	250	80	180	260	50
Osteochondrosis	-	10	10	70	50	130	360	120	480	60	20	80	20	10	30	30	20	50	50	40	80	70	60	130	80	70	150	80	130	210	110	140	250	160	200	350	210	280	490	260	390	650	270	480	750	250	480	730	160
Osteosarcoma	-	-	-	20	10	30	70	70	140	130	90	220	100	80	190	90	50	140	70	60	130	60	60	120	40	40	80	30	20	60	30	20	50	40	40	80	30	40	70	40	40	70	40	40	70	30	40	70	20
bone cyst	10	10	20	90	40	130	200	110	310	170	60	230	60	50	100	30	40	70	50	60	100	60	70	130	50	60	110	60	90	150	70	130	200	120	180	290	140	210	350	130	200	330	120	220	340	110	200	300	60
osteopoikilosis	-	-	-	-	-	-	-	-	-	-	-	-	-	-	-	-	-	-	-	-	-	-	-	-	-	-	-	-	-	-	-	-	-	-	-	-	-	-	-	-	-	-	-	-	-	-	-	-	-
pelvic abnormality	-	-	10	-	-	10	-	-	-	-	-	-	-	10	10	-	-	-	-	10	10	-	10	10	-	10	10	-	-	10	-	20	20	10	10	20	-	10	10	-	20	20	-	30	30	-	10	20	-
Pelvic kidney	10	10	20	10	10	10	10	-	20	-	-	10	-	-	10	-	10	10	-	-	10	-	10	10	-	10	10	10	10	10	-	10	10	10	10	10	10	10	10	20	10	30	10	10	10	10	-	20	10
Primary osteolysis	-	-	10	-	-	-	-	-	10	-	-	-	-	-	-	-	-	-	10	-	10	-	-	-	-	-	-	-	-	-	10	10	10	10	20	30	10	10	20	10	20	30	10	20	20	10	20	30	-
Fixed drug eruption	20	10	30	30	20	50	20	20	40	30	70	100	40	160	200	40	140	180	70	130	200	80	120	200	50	80	130	50	90	130	50	70	120	70	90	150	80	100	190	90	100	190	100	100	200	70	70	140	40
Classic phenylketonuria	-	-	10	-	-	-	-	-	-	-	-	-	-	-	-	-	-	-	-	-	-	-	-	-	-	-	-	-	-	-	-	-	-	-	-	-	-	-	-	-	-	-	-	-	-	-	-	-	-
Classic Hodgkin lymphoma	-	-	-	-	-	-	-	-	-	-	-	-	-	-	-	-	-	-	-	-	-	-	-	-	-	-	-	-	-	-	-	-	-	-	-	-	-	-	-	-	-	-	-	-	-	-	-	-	-
Succinic semialdehyde dehydrogenase deficiency	-	-	-	-	-	-	-	-	-	-	-	-	-	-	-	-	-	-	-	-	-	-	-	-	-	-	-	-	-	-	-	-	-	-	-	-	-	-	-	-	-	-	-	-	-	-	-	-	-
isolated Amyotrophic lateral sclerosis	-	-	-	-	-	-	-	-	-	-	-	-	-	-	-	-	-	-	-	-	-	-	-	-	-	-	-	-	-	-	-	-	-	-	-	-	-	-	-	-	-	-	-	-	-	-	-	-	-
Sporadic Creutzfeldt-Jakob disease	-	-	-	-	-	-	-	-	-	-	-	-	-	-	-	-	-	-	-	-	-	-	-	-	-	-	-	-	-	-	-	-	-	-	-	-	-	-	-	-	-	-	-	-	-	-	-	-	-
Coffin-Siris Syndrome	-	-	-	-	-	-	-	-	-	-	-	-	-	-	-	-	-	-	-	-	-	-	-	-	-	-	-	-	-	-	-	-	-	-	-	-	-	-	-	-	-	-	-	-	-	-	-	-	-
Coffin-Lowry syndrome	-	-	-	-	-	-	-	-	-	-	-	-	-	-	-	-	-	-	-	-	-	-	-	-	-	-	-	-	-	-	-	-	-	-	-	-	-	-	-	-	-	-	-	-	-	-	-	-	-
Isolation after	-	10	10	-	-	10	10	-	10	-	-	-	-	10	10	-	-	-	-	10	10	10	10	10	10	10	10	-	-	-	-	10	10	-	10	10	-	-	-	-	-	10	-	10	10	-	10	10	-
Corynebacterium ulcerans	-	-	-	-	-	-	-	-	-	-	-	-	-	-	-	-	-	-	-	-	-	-	-	-	-	-	-	-	-	-	-	-	-	-	-	-	-	-	-	-	-	-	-	-	-	-	-	-	-
Corynebacterium pneumonia.	-	-	-	-	-	-	-	-	-	-	-	-	-	-	-	-	-	-	-	-	-	-	-	-	-	-	-	-	-	-	-	-	-	-	-	-	-	-	-	-	-	-	-	-	-	-	-	-	-
Glycogen storage diseases type III	-	-	-	-	-	-	-	-	-	-	-	-	-	-	-	-	-	-	-	-	-	-	-	-	-	-	-	-	-	-	-	-	-	-	-	-	-	-	-	-	-	-	-	-	-	-	-	-	-
Cholinesterase deficiency	-	-	-	-	-	-	-	-	-	-	-	-	-	-	-	-	-	-	-	-	-	-	-	-	-	-	-	-	-	-	-	-	-	-	-	-	-	-	-	-	-	-	-	-	-	-	-	-	-
Korsakoff syndrome	-	-	-	-	-	-	-	-	-	-	-	-	-	-	-	-	-	-	-	-	10	10	-	10	20	10	40	60	20	80	70	20	90	180	30	210	270	40	310	310	40	350	250	30	280	180	30	210	60
abnormal organ of Corti morphology	-	-	-	-	-	-	-	-	-	-	-	-	-	-	-	-	-	-	-	-	-	-	-	-	-	-	-	-	-	-	-	-	-	-	-	-	-	-	-	-	-	-	-	-	-	-	-	-	-
Cornelia de lange syndrome	30	20	50	30	30	60	10	20	30	10	10	20	20	10	30	-	10	10	10	10	10	-	10	10	-	-	-	-	-	-	-	-	-	-	-	-	-	-	-	-	-	-	-	-	-	-	-	-	-
Collet-Sicard Syndrome	-	-	-	-	-	-	-	-	-	-	-	-	-	-	-	-	-	-	-	-	-	-	-	-	-	-	-	-	-	-	-	-	-	-	-	-	-	-	-	-	-	-	-	-	-	-	-	-	-
Cholesterol ester storage disease	-	-	-	-	-	-	-	-	-	-	-	-	-	-	-	-	-	-	-	-	-	-	-	-	-	-	-	-	-	-	-	-	-	-	-	-	-	-	-	-	-	-	-	-	-	-	-	-	-
Cholesteroluria	-	-	-	-	-	-	-	-	-	-	-	-	-	-	-	-	-	-	-	-	-	-	-	-	-	-	-	-	-	-	-	-	-	-	-	-	-	-	-	-	-	-	-	-	-	-	-	-	-
Cholera	-	-	-	-	-	-	-	-	-	-	-	-	-	-	-	-	-	-	-	-	-	-	-	-	-	-	-	-	-	-	-	-	-	-	-	-	-	-	-	-	-	-	-	-	-	-	-	-	-
collodion baby	-	-	10	-	-	-	-	-	-	-	-	-	-	-	-	-	-	-	-	-	-	-	-	-	-	-	-	-	-	-	-	-	-	-	-	-	-	-	-	-	-	-	-	-	-	-	-	-	-
Colorado tick fever	-	-	-	-	-	-	-	-	-	-	-	-	-	-	-	-	-	-	-	-	-	-	-	-	-	-	-	-	-	-	-	-	-	-	-	-	-	-	-	-	-	-	-	-	-	-	-	-	-
Mixed cryoglobulinemia	-	-	-	-	-	-	-	-	-	-	-	-	-	-	-	-	-	-	-	-	-	-	-	-	-	-	-	-	-	-	-	-	-	-	-	-	-	-	10	-	-	-	-	-	-	-	-	-	-
mixed hyperlipemia	-	-	-	-	-	-	-	-	-	-	-	10	10	-	10	-	10	10	20	10	40	40	10	50	50	40	90	80	40	120	120	100	220	130	130	270	170	190	360	170	210	370	190	230	410	160	230	390	100
Congenital iodine-deficiency syndrome, mixed type	-	-	-	-	-	-	-	-	-	-	-	-	-	-	-	-	-	-	-	-	-	-	-	-	-	-	-	-	-	-	-	-	-	-	-	-	-	-	-	-	-	-	-	-	-	-	-	-	-
Mixed total anomalous pulmonary venous connection	10	10	20	-	-	10	-	-	-	-	-	-	-	-	-	-	-	-	-	-	-	-	-	-	-	-	-	-	-	-	-	-	-	-	-	-	-	-	-	-	-	-	-	-	-	-	-	-	-
Mixed phenotype acute leukemia	-	-	-	-	-	-	-	-	-	10	-	10	-	10	10	-	-	-	-	-	-	-	-	10	-	-	10	-	-	10	-	-	-	-	-	-	10	-	10	-	10	10	-	-	10	-	-	-	-
Mixed connective tissue disease	10	10	10	10	20	20	20	90	110	60	240	290	70	440	510	80	810	880	110	1310	1420	180	1730	1910	140	1620	1750	160	1570	1730	200	1930	2120	250	2270	2510	340	2330	2670	350	2080	2430	290	1560	1850	230	1110	1340	140
Mixed gonadal dysgenesis	-	-	-	-	-	-	-	-	-	-	-	-	-	-	-	-	-	-	-	-	-	-	-	-	-	-	-	-	-	-	-	-	-	-	-	-	-	-	-	-	-	-	-	-	-	-	-	-	-
Mixed germ cell tumour	-	-	-	-	-	-	-	-	-	-	-	-	-	-	-	-	-	-	-	-	-	-	-	-	-	-	-	-	-	-	-	-	-	-	-	-	-	-	-	-	-	-	-	-	-	-	-	-	-
Trace eye	-	-	-	-	-	-	-	-	-	-	-	-	-	-	-	-	-	-	-	-	-	-	-	-	-	-	-	-	-	-	-	-	-	-	-	-	-	-	-	-	-	-	-	-	-	-	-	-	-
rudimentary uterus	-	-	-	-	-	-	-	-	-	-	-	-	-	-	-	-	-	-	-	10	10	-	-	-	-	-	-	-	-	-	-	-	-	-	-	-	-	-	-	-	-	-	-	-	-	-	-	-	-
Rudimentary patella	-	-	-	-	-	-	-	-	-	-	-	-	-	-	-	-	-	-	-	-	-	-	-	-	-	-	-	-	-	-	-	-	-	-	-	-	-	-	-	-	-	-	-	-	-	-	-	-	-
Compartment syndrome	10	10	20	20	10	30	80	60	140	210	80	290	110	30	140	80	30	110	80	30	110	100	50	150	90	50	130	90	40	130	90	50	140	110	40	150	120	50	180	110	80	190	90	80	170	100	80	190	60
Gaucher disease	10	10	10	10	-	10	-	-	10	10	-	10	10	-	10	-	10	10	-	-	10	10	-	10	-	-	10	-	-	10	-	-	-	-	-	10	-	-	-	-	-	-	-	-	-	-	-	-	-
Gaucher disease type 1	-	-	-	-	-	-	-	-	-	-	-	-	-	-	-	-	-	-	-	-	-	-	-	-	-	-	-	-	-	-	-	-	-	-	-	-	-	-	-	-	-	-	-	-	-	-	-	-	-
Gaucher disease type 2	-	-	-	-	-	-	-	-	-	-	-	-	-	-	-	-	-	-	-	-	-	-	-	-	-	-	-	-	-	-	-	-	-	-	-	-	-	-	-	-	-	-	-	-	-	-	-	-	-
Gaucher disease type 3	-	-	-	-	-	-	-	-	-	-	-	-	-	-	-	-	-	-	-	-	-	-	-	-	-	-	-	-	-	-	-	-	-	-	-	-	-	-	-	-	-	-	-	-	-	-	-	-	-
Goldenhar syndrome	40	40	80	20	20	40	10	10	20	-	10	10	-	10	10	-	-	-	-	-	-	-	-	-	-	-	-	-	-	-	-	-	-	-	-	-	-	-	-	-	-	-	-	-	-	-	-	-	-
Syndactyly	610	290	910	210	100	310	100	80	180	40	20	60	10	10	20	10	-	10	-	-	-	-	-	10	-	-	-	-	-	-	-	-	-	-	-	-	-	-	-	-	-	-	-	-	-	-	-	-	-
Dactylosymphysis	780	520	1300	170	130	300	60	50	110	20	20	30	-	10	10	-	10	10	10	-	10	-	10	10	-	-	-	-	-	-	-	-	-	-	-	-	-	10	10	-	-	-	-	-	-	-	-	-	-
Pentosuria	-	-	-	-	-	-	-	-	-	-	-	-	-	-	-	-	-	-	-	-	-	-	-	-	-	-	-	-	-	-	-	-	-	-	-	-	-	-	-	-	-	-	-	-	-	-	-	-	-
pentosuria	-	-	-	-	-	-	-	-	-	-	-	-	-	-	-	-	-	-	-	-	-	-	-	-	-	-	-	-	-	-	-	-	-	-	-	-	-	-	-	-	-	-	-	-	-	-	-	-	-
gonadotropin-dependent precocious puberty	-	-	-	-	-	-	-	-	-	-	-	-	-	-	-	-	-	-	-	-	-	-	-	-	-	-	-	-	-	-	-	-	-	-	-	-	-	-	-	-	-	-	-	-	-	-	-	-	-
Growth hormone secreting pituitary adenoma	-	-	-	-	-	-	-	-	-	-	-	-	-	-	-	-	-	-	-	-	-	-	-	-	-	-	-	-	-	-	-	-	-	-	-	-	-	-	-	-	-	-	-	-	-	-	-	-	-
isolated gonadotropin deficiency	-	-	-	-	-	-	-	-	-	-	-	10	-	-	-	-	-	10	10	-	10	10	-	10	-	-	-	-	-	-	-	-	-	-	-	-	-	-	-	-	-	-	-	-	-	-	-	-	-
non-gonadotropin-dependent precocious puberty	-	-	-	-	-	-	-	-	-	-	-	-	-	-	-	-	-	-	-	-	-	-	-	-	-	-	-	-	-	-	-	-	-	-	-	-	-	-	-	-	-	-	-	-	-	-	-	-	-
Diencephalo-hypophysial dysfunction-syndrome of abnormal secretion of gonadotropin	-	-	-	-	-	10	-	-	-	-	-	-	10	-	10	10	10	20	10	10	20	10	10	20	-	10	10	-	10	10	-	-	10	-	-	10	-	-	-	-	-	10	-	-	-	-	-	10	-
Gopalan syndrome	-	-	-	-	-	-	-	-	-	-	-	-	-	-	-	-	-	-	-	-	-	-	-	-	-	-	-	-	-	-	-	-	-	-	-	-	-	-	-	-	-	-	-	-	-	-	-	-	-
Gorlin-Chaudhry-Moss syndrome	-	-	-	-	-	-	-	-	-	-	-	-	-	-	-	-	-	-	-	-	-	-	-	-	-	-	-	-	-	-	-	-	-	-	-	-	-	-	-	-	-	-	-	-	-	-	-	-	-
Bacterial meningitis	890	660	1550	140	100	240	60	40	100	70	40	110	80	60	140	90	80	180	100	70	170	120	80	200	100	80	180	90	90	180	110	90	200	160	110	280	190	150	340	220	170	390	200	190	390	180	190	370	120
branchial cleft anomaly	-	10	10	10	-	10	-	-	-	-	-	-	-	-	-	-	-	-	-	-	-	-	-	-	-	-	-	-	-	-	-	-	-	-	-	-	-	-	-	-	-	-	-	-	-	-	-	-	-
Branchio-oto-renal syndrome	-	-	-	-	-	-	-	-	-	-	-	-	-	-	-	-	-	-	-	-	-	-	-	-	-	-	-	-	-	-	-	-	-	-	-	-	-	-	-	-	-	-	-	-	-	-	-	-	-
very severe aplastic anemia	-	-	-	-	-	-	-	-	-	-	-	-	-	-	-	-	-	-	-	-	-	-	-	-	-	-	-	-	-	-	-	-	-	-	-	-	-	-	-	-	-	-	-	-	-	-	-	-	-
Aplastic anemia	70	50	120	170	120	280	190	190	370	240	220	460	280	300	580	300	370	670	340	470	810	360	540	900	360	580	940	380	550	930	450	670	1120	710	1030	1740	940	1160	2100	1190	1550	2740	1320	1630	2950	1430	1810	3240	1140
Omphalocele	340	230	560	70	70	130	30	30	70	10	20	30	-	10	10	-	20	20	-	20	30	-	10	10	-	10	10	-	-	10	-	-	10	-	-	-	-	-	10	-	-	-	-	10	10	-	20	20	-
omphalomesenteric duct remnants	90	30	120	20	10	30	10	10	10	10	-	10	10	10	10	10	-	10	-	-	-	-	-	-	-	-	-	-	-	-	-	-	-	-	-	-	-	-	-	-	-	-	-	-	-	-	-	-	-
Newborn affected by maternal cytomegalovirus infection	20	10	30	-	-	-	-	-	-	-	-	-	-	-	-	-	-	-	-	-	-	-	-	-	-	-	-	-	-	-	-	-	-	-	-	-	-	-	-	-	-	-	-	-	-	-	-	-	-
Cytomegalovirus retinitis	20	10	30	10	10	10	10	10	20	10	-	10	10	-	20	30	10	40	40	20	60	80	20	100	70	20	90	50	10	60	50	30	70	70	30	100	40	30	70	30	20	50	20	20	40	30	20	40	10
relapsing and remitting ulcerative colitis	-	-	-	-	-	-	-	-	-	-	-	-	-	-	-	-	-	-	-	-	-	-	-	-	-	-	-	-	-	-	-	-	-	-	-	-	-	-	-	-	-	-	-	-	-	-	-	-	-
branchial cyst	-	-	10	-	-	-	-	-	-	-	-	-	-	-	-	-	-	-	-	-	-	-	-	-	-	-	-	-	-	-	-	-	-	-	-	-	-	-	-	-	-	-	-	-	-	-	-	-	-
Epithelial recurrent erosion dystrophy	10	-	10	10	10	20	10	20	30	30	60	80	40	130	170	80	160	240	110	150	260	150	150	300	140	150	290	150	120	270	190	180	360	230	250	480	320	300	620	240	270	510	210	210	420	130	190	320	60
Recurrent acute pancreatitis	-	-	-	10	10	20	10	-	10	-	-	10	10	-	20	20	10	20	40	10	50	60	10	70	70	20	90	50	20	70	80	20	100	80	20	100	70	20	90	80	30	110	60	30	90	40	40	80	40
Relapsing polychondritis	-	-	-	-	-	-	-	-	-	-	-	-	-	10	10	-	10	10	10	10	20	10	30	30	20	20	50	10	30	40	20	40	70	30	30	60	60	40	90	50	40	80	40	30	70	40	20	60	30
Umbilical hernia	10860	7400	18260	750	610	1360	130	120	250	70	70	140	30	40	60	30	60	90	60	90	150	80	140	220	90	120	210	100	140	240	140	160	300	160	240	400	180	280	470	140	330	470	120	490	610	120	570	680	70
Aplastic Urachus	-	-	-	-	-	-	-	-	-	-	-	-	-	-	-	-	-	-	-	-	-	-	-	-	-	-	-	-	-	-	-	-	-	10	-	10	-	-	-	-	-	10	10	-	10	10	-	10	10
Reticular dysgenesis	-	-	-	-	-	-	-	-	-	-	-	-	-	-	-	-	-	-	-	-	-	-	-	-	-	-	-	-	-	-	-	-	-	-	-	-	-	-	-	-	-	-	-	-	-	-	-	-	-
Reticulum cell sarcoma	-	-	-	-	-	-	-	-	-	-	-	-	-	-	-	-	-	-	-	-	-	-	-	-	-	-	-	-	-	-	-	-	-	-	-	-	-	-	-	-	-	-	-	-	-	-	-	-	-
umbilical fistula	10	-	10	10	-	10	-	-	-	10	-	10	10	-	10	10	-	10	-	-	-	-	-	-	-	-	10	-	-	-	-	-	-	-	-	-	-	-	-	-	-	-	-	-	-	-	-	-	-
branchial fistula	10	10	20	-	10	10	-	-	-	-	-	-	-	-	-	-	-	-	-	-	-	-	-	-	-	-	-	-	-	-	-	-	-	-	-	-	-	-	-	-	-	-	-	-	-	-	-	-	-
gynatresia	-	-	-	-	-	-	-	-	-	-	-	-	-	-	-	-	-	-	-	-	-	-	-	-	-	-	-	-	-	-	-	-	-	-	-	-	-	-	-	-	-	-	-	-	-	-	-	-	-
Levocardia	-	-	-	-	-	-	-	-	-	-	-	-	-	-	-	-	-	-	-	-	-	-	-	-	-	-	-	-	-	-	-	-	-	-	-	-	-	-	-	-	-	-	-	-	-	-	-	-	-
Imperforate anus	1050	790	1840	480	360	840	260	180	440	110	60	170	60	40	100	30	30	60	20	20	50	20	20	30	10	10	20	10	-	10	-	-	10	-	-	10	-	-	10	-	-	10	-	-	10	10	10	10	-
clavicle dysplasia	-	10	10	-	-	10	-	-	10	-	-	-	-	-	-	-	-	-	-	-	-	-	-	-	-	-	-	-	-	-	-	-	10	-	10	10	-	10	10	-	10	10	-	-	10	-	-	-	-
aberrant subclavian artery	40	40	80	20	10	30	10	10	10	10	-	10	-	-	10	-	-	10	-	-	-	-	-	-	-	-	-	-	-	10	-	-	-	10	10	20	10	10	20	10	10	30	20	10	30	20	10	30	10
Cleidocranial dysplasia	-	10	10	10	-	10	-	-	-	-	-	-	-	-	-	-	-	-	-	-	-	-	-	-	-	-	-	-	-	-	-	-	-	-	-	-	-	-	-	-	-	-	-	-	-	-	-	-	-
Left ventricular-right atrial communication	-	-	-	-	-	-	-	-	-	-	-	-	-	-	-	-	-	-	-	-	-	-	-	-	-	-	-	-	-	-	-	-	-	-	-	-	-	-	-	-	-	-	-	-	-	-	-	-	-
Single left ventricle	70	40	110	30	20	40	20	10	30	20	-	20	10	10	10	10	10	10	-	-	10	10	-	10	-	-	-	-	-	-	-	-	-	-	-	-	-	-	-	-	-	-	-	-	-	-	-	-	-
Left Ventricular Outflow Tract Stenosis	-	-	-	-	-	-	-	-	-	-	-	-	-	-	-	-	-	-	-	-	-	-	-	-	-	-	-	-	-	-	-	-	-	-	-	-	-	-	-	-	-	-	-	-	-	-	-	-	-
sinistrocardia	-	-	-	-	-	-	-	-	-	-	-	-	-	-	-	-	-	-	-	-	-	-	-	-	-	-	-	-	-	-	-	-	-	-	-	-	-	-	-	-	-	-	-	-	-	-	-	-	-
Hypoplastic left heart syndrome	210	200	410	80	40	130	30	20	50	10	-	10	-	-	-	-	-	-	-	-	-	-	-	-	-	-	-	-	-	-	-	-	-	-	-	-	-	-	-	-	-	-	-	-	-	-	-	-	-
Levotransposition	-	-	-	-	-	-	-	-	-	-	-	-	-	-	-	-	-	-	-	-	-	-	-	-	-	-	-	-	-	-	-	-	-	-	-	-	-	-	-	-	-	-	-	-	-	-	-	-	-
Left sided gallbladder	-	-	-	-	-	-	-	-	-	-	-	-	-	-	-	-	-	-	-	-	-	-	-	-	-	-	-	-	-	-	-	-	-	-	-	-	-	-	-	-	-	-	-	-	-	-	-	-	-
Long-segment Hirschsprung's disease	-	-	-	-	-	-	-	-	-	-	-	-	-	-	-	-	-	-	-	-	-	-	-	-	-	-	-	-	-	-	-	-	-	-	-	-	-	-	-	-	-	-	-	-	-	-	-	-	-
Thalassemia	20	20	40	10	10	20	20	10	30	10	10	20	10	10	30	20	20	30	20	30	40	20	30	50	10	30	40	10	20	30	10	10	20	20	20	40	20	30	40	10	10	30	10	20	30	10	30	40	10
Thalassemia carrier	-	-	-	-	-	-	-	-	-	-	-	-	-	-	-	-	-	-	-	-	-	10	10	10	-	-	-	-	-	-	-	-	-	-	-	-	-	-	-	-	-	-	-	-	-	-	-	-	-
Salla disease	-	-	-	-	-	-	-	-	-	-	-	-	-	-	-	-	-	-	-	-	-	-	-	-	-	-	-	-	-	-	-	-	-	-	-	-	-	-	-	-	-	-	-	-	-	-	-	-	-
Sarcoidosis	-	10	10	10	10	30	30	50	70	70	90	160	220	190	410	820	530	1350	1310	980	2290	1430	1270	2700	1130	1290	2420	1000	1520	2520	960	2110	3070	1310	3560	4870	1640	4720	6360	1830	5050	6880	1630	5020	6640	1240	4180	5420	610
Sarcoidosis iridocyclitis	-	-	-	-	-	-	-	-	-	-	-	-	-	-	-	-	10	10	10	10	10	10	10	20	10	10	20	10	10	20	10	10	20	10	20	30	10	40	50	10	30	30	10	40	50	10	30	30	10
sarcoidosis uveitis	-	-	-	-	-	-	-	-	-	-	10	10	10	-	10	40	30	70	60	50	110	60	50	110	30	60	100	40	60	90	40	80	120	60	160	210	50	200	260	70	230	300	50	200	250	40	170	210	10
Sarcosinemia	-	-	-	-	-	-	-	-	-	-	-	-	-	-	-	-	-	-	-	-	-	-	-	-	-	-	-	-	-	-	-	-	-	-	-	-	-	-	-	-	-	-	-	-	-	-	-	-	-
Monkeypox	-	-	-	-	-	-	-	-	-	-	-	-	-	-	-	-	-	-	-	-	-	-	-	-	-	-	-	-	-	-	-	-	-	-	-	-	-	-	-	-	-	-	-	-	-	-	-	-	-
Os trigonum syndrome	-	-	-	-	-	-	-	-	-	-	-	-	-	-	-	-	-	-	-	-	-	-	-	-	-	-	-	-	-	-	-	-	-	-	-	-	-	-	-	-	-	-	-	-	-	-	-	-	-
Autoimmune hemolytic anemia-autoimmune thrombocytopenia-primary immunodeficiency syndrome	-	-	-	-	-	-	-	-	-	-	-	-	-	-	-	-	-	-	-	-	-	-	-	-	-	-	-	-	-	-	-	-	-	-	-	-	-	-	-	-	-	-	-	-	-	-	-	-	-
C syndrome	80	40	120	70	20	90	30	10	40	10	-	10	-	-	-	-	-	-	-	-	-	-	-	-	-	-	-	-	-	-	-	-	-	-	-	-	-	-	-	-	-	-	-	-	-	-	-	-	-
Acute tricyclic antidepressant poisoning	-	-	-	-	-	-	-	-	-	-	10	10	-	20	20	10	40	50	10	30	40	10	30	40	10	20	30	-	10	20	-	10	10	-	-	10	-	-	-	-	-	-	-	-	-	-	-	-	-
Trigeminal neuralgia	50	30	80	100	100	200	370	450	820	520	790	1310	710	1330	2030	1230	2230	3460	1850	3070	4920	2490	3930	6430	2560	4150	6710	2830	4590	7420	3180	5060	8240	4560	7380	11950	5950	9520	15470	7290	11970	19270	8330	13720	22040	7950	14400	22350	5370
Congenital trigeminal anesthesia	-	-	-	-	-	-	10	-	10	10	-	20	10	10	20	20	20	40	20	20	40	30	40	70	30	40	60	30	40	70	30	50	80	50	50	100	50	70	120	50	90	140	40	80	120	40	70	110	40
Cor triatriatum	60	40	110	40	20	70	20	20	40	10	10	20	-	-	10	-	10	10	-	-	10	-	-	-	10	-	10	-	-	10	10	-	10	10	-	10	10	-	10	-	10	10	-	10	10	10	-	10	-
Isolated thyrotropin-releasing hormone deficiency	-	-	-	-	-	-	-	-	-	-	-	-	-	-	-	-	-	-	-	-	-	-	-	-	-	-	-	-	-	-	-	-	-	-	-	10	10	-	10	-	-	10	-	-	10	-	-	-	-
Postpartum eclampsia	-	-	-	-	-	-	-	-	-	-	10	10	-	20	20	-	50	50	-	70	70	-	60	60	-	10	10	-	-	-	-	-	-	-	-	-	-	-	-	-	-	-	-	-	-	-	-	-	-
Postpartum psychosis	-	-	-	-	-	-	-	-	-	-	-	-	-	10	10	-	40	40	-	70	70	-	60	60	-	20	20	-	10	10	-	-	-	-	-	-	-	-	-	-	-	-	-	-	-	-	-	-	-
Acid lipase deficiency	-	-	-	-	-	-	-	-	-	-	-	-	-	-	-	-	-	-	-	-	-	-	-	-	-	-	-	-	-	-	-	-	-	-	-	-	-	-	-	-	-	-	-	-	-	-	-	-	-
Tricuspid stenosis and regurgitation	10	-	10	-	10	10	-	-	-	-	-	10	-	-	10	-	-	10	-	-	10	-	10	10	-	-	-	-	-	10	10	10	10	10	10	20	20	30	40	30	30	50	30	30	60	20	30	40	10
Tricuspid valve stenosis	50	40	80	30	10	40	20	10	30	10	10	20	10	10	20	10	10	20	10	10	20	-	10	10	10	10	20	20	10	20	20	20	40	40	40	80	50	70	120	80	100	180	100	120	220	110	120	230	80
Tricuspid stenosis with pulmonary regurgitation	-	-	-	-	-	-	-	-	-	-	-	-	-	-	-	-	-	-	-	-	-	-	-	-	-	-	-	-	-	-	-	-	-	-	-	-	-	-	-	-	-	-	-	-	-	-	-	-	-
Tricuspid atresia	190	130	320	130	100	230	100	90	180	80	60	140	60	60	130	50	50	100	30	40	70	30	30	60	10	20	40	10	30	40	20	30	50	40	50	90	60	70	130	100	110	210	110	120	230	120	130	250	100
Sander's disease	-	-	-	-	-	-	-	-	-	-	-	-	-	-	-	-	-	-	-	-	-	-	-	-	-	-	-	-	-	-	-	-	-	-	-	-	-	-	-	-	-	-	-	-	-	-	-	-	-
Trifunctional protein deficiency	-	-	-	-	-	-	-	-	-	-	-	-	-	-	-	-	-	-	-	-	-	-	-	-	-	-	-	-	-	-	-	-	-	-	-	-	-	-	-	-	-	-	-	-	-	-	-	-	-
Myiasis	110	90	200	30	20	50	30	20	50	20	10	40	20	10	30	20	10	30	30	10	40	30	10	40	40	20	60	40	30	60	30	40	70	60	40	100	70	70	130	80	70	150	90	80	160	80	70	160	50
Lysosomal acid phosphatase deficiency	-	-	-	-	-	-	-	-	-	-	-	-	-	-	-	-	-	-	-	-	-	-	-	-	-	-	-	-	-	-	-	-	-	-	-	-	-	-	-	-	-	-	-	-	-	-	-	-	-
ischiopagus	-	-	-	-	-	-	-	-	-	-	-	-	-	-	-	-	-	-	-	-	-	-	-	-	-	-	-	-	-	-	-	-	-	-	-	-	-	-	-	-	-	-	-	-	-	-	-	-	-
Salzmann nodular dystrophy	-	-	-	-	-	-	-	-	-	-	-	-	-	-	-	-	-	-	-	-	-	-	-	-	-	-	-	-	-	-	-	-	-	-	-	-	-	-	-	-	-	-	-	-	-	-	-	-	-
Sheehan syndrome	-	-	-	-	-	-	-	-	-	-	-	-	-	-	-	-	10	10	-	40	40	-	40	40	-	50	50	-	50	50	-	70	70	-	110	120	-	130	130	-	180	190	-	220	230	-	170	170	-
Sever's disease	-	-	-	220	140	370	1170	220	1390	20	-	30	-	-	-	-	-	-	-	-	-	-	-	-	-	-	-	-	-	-	-	-	-	-	-	-	-	-	-	-	-	-	-	-	-	-	-	-	-
Sialidosis	-	-	-	-	-	-	-	-	-	-	-	-	-	-	-	-	-	-	-	-	-	-	-	-	-	-	-	-	-	-	-	-	-	-	-	-	-	-	-	-	-	-	-	-	-	-	-	-	-
Sjögren-Larsson syndrome	-	-	-	-	-	-	-	-	-	-	-	-	-	-	-	-	-	-	-	-	-	-	-	-	-	-	-	-	-	-	-	-	-	-	-	-	-	-	-	-	-	-	-	-	-	-	-	-	-
Sjogren's syndrome	80	80	160	150	160	310	240	400	630	400	1310	1710	590	2680	3270	800	4850	5640	1120	7400	8520	1430	9710	11140	1480	9820	11300	1760	11180	12940	2100	14430	16530	3100	21600	24700	4260	26810	31060	5340	30200	35540	6430	30130	36560	6770	28020	34790	4880
Sjogrens disease with lung involvement	-	-	-	-	-	-	-	-	-	-	-	-	-	10	10	-	10	10	-	20	20	-	20	20	10	20	30	10	30	40	10	40	50	10	60	70	10	50	60	20	60	80	10	60	70	20	40	60	-
Myopathy due to sjögren's disease	-	-	-	-	-	-	-	-	-	-	-	-	-	-	-	-	-	-	-	-	-	-	10	10	10	10	10	10	20	20	10	10	20	-	30	40	-	30	30	10	30	40	10	20	30	-	20	20	-
Cerebral visual impairment	-	-	-	-	-	-	-	-	-	-	-	-	-	-	-	-	-	-	-	-	-	-	-	-	-	-	-	-	-	-	-	-	-	-	-	-	-	-	-	-	-	-	-	-	-	-	-	-	-
Eclampsia	-	-	-	-	-	-	-	-	10	-	10	10	-	60	60	-	140	140	-	210	210	-	170	170	10	60	70	-	10	10	10	10	20	10	20	30	10	10	20	20	20	30	20	20	40	30	20	50	10
Color-vision disease	50	10	70	1130	160	1280	810	130	940	580	70	660	430	60	490	210	50	250	110	30	150	120	50	160	90	60	150	70	50	120	80	50	130	120	80	200	130	90	220	110	90	200	120	110	230	110	100	210	90
Incontinentia Pigmenti	30	170	200	10	50	60	-	30	40	-	20	20	-	10	20	-	10	10	-	10	10	-	10	10	-	10	10	-	10	10	-	10	10	-	10	10	-	10	10	-	10	10	-	-	10	-	-	10	-
Xeroderma pigmentosum	10	10	10	20	20	30	20	20	40	30	20	40	10	20	30	20	30	40	10	20	30	10	20	30	-	20	20	-	20	20	10	20	30	20	20	40	20	20	40	10	20	30	20	20	40	20	20	40	10
Pigmented villonodular synovitis	-	-	-	-	10	10	10	10	10	20	10	30	20	20	40	20	50	70	30	50	80	30	60	80	30	30	70	20	30	50	20	50	70	40	70	110	40	70	110	30	70	100	30	70	110	40	70	110	20
Melanocytic nevi	3960	4360	8320	4310	4710	9020	3150	3670	6820	1740	3110	4840	1480	4390	5860	1630	6030	7670	2000	7410	9410	2140	7620	9760	1780	5580	7350	1480	4440	5920	1240	4070	5310	1320	3800	5120	1500	3780	5280	1220	2890	4110	1140	2260	3400	850	1610	2470	480
pigmentary retinal dystrophy	-	-	-	-	-	-	-	-	-	-	-	-	-	-	-	-	-	-	-	-	-	-	-	-	-	-	-	-	-	-	-	-	-	-	-	-	-	-	-	-	-	-	-	-	-	-	-	-	-
Achromatopsia	-	-	-	20	-	20	10	-	10	10	-	10	10	-	10	-	-	10	-	-	-	-	-	-	-	-	-	-	-	-	-	-	10	-	10	10	-	-	-	10	10	10	-	-	10	10	-	10	-
Uterine carcinosarcoma	-	-	-	-	-	-	-	-	-	-	-	-	-	-	-	-	-	-	-	-	-	-	-	-	-	-	-	-	-	-	-	-	-	-	-	-	-	-	-	-	-	-	-	-	-	-	-	-	-
Uterine malformation	-	-	-	-	10	10	-	30	30	-	80	80	-	130	130	-	220	220	-	300	300	-	220	220	-	90	90	-	30	30	-	20	20	-	10	10	-	10	10	-	10	10	-	-	-	-	-	-	-
Sarcoma of cervix uteri	-	-	-	-	-	-	-	-	-	-	10	10	-	50	50	-	120	120	-	290	290	-	400	400	-	530	530	-	620	620	-	560	560	-	320	320	-	240	240	-	180	180	-	130	130	-	100	100	-
Cervical intraepithelial neoplasia	-	-	-	-	-	-	-	-	-	-	10	10	-	110	110	-	290	290	-	370	370	-	400	400	-	290	290	-	250	250	-	180	180	-	130	130	-	100	100	-	50	50	-	40	40	-	20	20	-
Adenocarcinoma of the cervix uteri	-	-	-	-	-	-	-	-	-	-	-	-	-	-	-	-	20	20	-	60	60	-	110	110	-	120	120	-	140	140	-	100	100	-	110	110	-	90	90	-	80	80	-	40	40	-	40	40	-
Carcinosarcoma of the corpus uteri	-	-	-	-	-	-	-	-	-	-	10	10	-	90	90	-	300	310	-	1020	1020	-	2190	2190	-	3420	3420	-	4970	4980	-	7490	7490	-	11950	11950	-	12610	12610	-	9660	9660	-	6900	6900	-	5050	5050	-
neoplasm of corpus uteri	-	-	-	-	-	-	-	-	-	-	-	-	-	10	10	-	20	20	-	40	40	-	100	100	-	170	170	-	170	170	-	190	190	-	160	160	-	120	120	-	110	110	-	90	90	-	80	80	-
Malignant neoplasm of corpus uteri	-	-	-	-	-	-	-	-	-	-	-	-	-	-	-	-	-	-	-	-	-	-	-	-	-	-	-	-	-	-	-	-	-	-	-	-	-	-	-	-	-	-	-	-	-	-	-	-	-
fibroid of the corpus uteri	-	-	-	-	-	-	-	-	-	-	-	-	-	10	10	-	50	50	-	150	150	-	300	300	-	400	400	-	460	460	-	320	320	-	180	180	-	100	100	-	50	50	-	30	30	-	30	30	-
Endometrial stromal sarcoma	-	-	-	-	-	-	-	-	-	-	-	-	-	-	-	-	10	10	-	20	20	-	20	20	-	30	30	-	60	60	-	50	50	-	40	40	-	30	30	-	20	20	-	10	10	-	10	10	-
uterine sarcoma	-	-	-	-	-	-	-	-	-	-	-	-	-	10	10	-	30	30	-	90	90	-	180	180	-	350	350	-	490	490	-	670	670	-	610	610	-	580	580	-	410	410	-	310	310	-	220	220	-
Uterine dysgenesis	-	10	10	-	-	-	-	30	30	-	150	150	-	180	180	-	150	150	-	110	110	-	70	70	-	20	20	-	10	10	-	-	-	-	-	-	-	-	-	-	-	-	-	-	-	-	-	-	-
Leiomyosarcoma of the corpus uteri	-	-	-	-	-	-	-	-	-	-	-	-	-	-	-	-	-	-	-	-	-	-	-	-	-	-	-	-	10	10	-	10	10	-	-	-	-	10	10	-	-	-	-	-	-	-	-	-	-
Muscular lipidosis	-	-	-	-	-	-	-	-	-	-	-	-	-	-	-	-	-	-	-	-	-	-	-	-	-	-	-	-	-	-	-	-	-	-	-	-	-	-	-	-	-	-	-	-	-	-	-	-	-
Anomaly of puberty or/and menstrual cycle	-	-	-	-	-	-	-	30	30	-	30	30	-	10	10	-	-	-	-	-	-	-	-	-	-	-	-	-	-	-	-	-	-	-	-	-	-	-	-	-	-	-	-	-	-	-	-	-	-
Rare precocious puberty	10	220	220	70	1050	1120	310	670	980	120	140	260	30	30	60	-	20	20	-	10	20	-	10	10	-	-	-	-	-	-	-	-	-	-	-	-	-	-	-	-	-	-	-	-	-	-	-	-	-
adolescent nephronophthisis	-	-	-	-	-	-	-	-	-	-	-	-	-	-	-	-	-	-	-	-	-	-	-	-	-	-	-	-	-	-	-	-	-	-	-	-	-	-	-	-	-	-	-	-	-	-	-	-	-
Hypothalamus syndrome	-	-	10	-	-	-	-	-	-	-	-	-	10	-	10	-	10	10	-	-	-	-	10	10	10	10	10	-	-	-	-	-	-	-	-	-	-	-	10	-	-	-	-	-	10	-	-	-	-
Hypothalamic obesity	-	-	-	-	-	-	-	-	-	-	-	-	-	-	-	-	-	-	-	-	-	-	-	-	-	-	-	-	-	-	-	-	-	-	-	-	-	-	-	-	-	-	-	-	-	-	-	-	-
optic atrophy	420	330	750	780	730	1510	830	770	1610	890	760	1650	850	870	1710	940	1160	2100	1370	1610	2980	2140	2620	4760	2660	2970	5630	3360	3590	6950	4180	4430	8600	6140	7100	13240	8800	10780	19590	11130	14270	25390	13460	17570	31030	14160	20290	34450	11530
Optic neuritis	40	30	80	190	280	470	310	400	710	310	380	680	280	470	750	360	590	950	510	790	1300	660	950	1610	600	910	1500	660	930	1590	750	1130	1870	1150	1580	2720	1450	1940	3390	1760	2130	3890	1820	2110	3930	1710	2080	3800	1040
Idiopathic optic perineuritis	-	-	-	-	-	-	-	-	-	-	-	-	-	-	-	-	-	-	-	-	-	-	-	-	-	10	10	-	-	-	-	-	-	-	-	-	-	10	10	10	-	10	10	-	10	-	-	10	-
Hereditary optic neuropathy	30	30	60	90	100	180	120	100	220	100	90	190	80	100	180	110	180	280	160	220	380	210	280	480	230	320	550	250	350	600	330	450	770	490	640	1130	680	840	1510	750	930	1680	810	990	1810	740	1020	1760	540
Neuromyelitis optica spectrum disorders	-	-	-	-	-	-	-	-	10	-	10	10	-	-	-	-	10	10	-	10	20	-	20	20	-	10	20	-	20	20	-	20	20	10	20	20	-	20	20	-	20	20	-	20	20	-	10	10	-
Isolated optic nerve hypoplasia/aplasia	120	80	200	150	130	270	80	80	160	40	60	100	30	40	60	20	40	60	20	40	60	30	60	90	30	70	100	40	90	130	40	90	130	60	90	150	50	90	140	50	110	160	40	90	130	30	80	110	20
Coloboma of optic disc	20	20	30	10	10	20	10	10	10	-	10	10	10	-	10	-	10	10	-	-	-	-	10	10	-	10	10	10	-	10	-	-	10	10	10	10	10	10	20	10	10	20	10	10	20	10	20	30	-
Optic Nerve Hypoplasia	-	-	-	-	-	-	-	-	-	-	-	-	-	-	-	-	-	-	-	-	-	-	-	-	-	-	-	-	-	-	-	-	-	-	-	-	-	-	-	-	-	-	-	-	-	-	-	-	-
Congenital malformation of optic disc	40	50	90	50	40	90	20	30	50	10	20	30	10	20	30	10	10	30	10	20	40	10	20	30	20	20	40	10	30	40	20	30	40	20	50	70	20	40	60	20	70	90	20	60	80	20	30	50	10
Dentatorubropallidoluysian atrophy	-	-	-	-	-	10	10	10	10	10	10	20	20	10	30	10	10	30	20	10	20	10	10	30	10	10	20	20	10	30	10	10	10	10	10	10	10	10	20	10	10	20	10	-	10	10	-	10	-
Interdigitating dendritic cell sarcoma	-	-	-	-	-	-	-	-	-	-	-	-	-	-	-	-	-	-	-	-	-	-	-	-	-	-	-	-	-	-	-	-	-	-	-	-	-	-	-	-	-	-	-	-	-	-	-	-	-
Cystathioninemia	-	-	-	-	-	-	-	-	-	-	-	-	-	-	-	-	-	-	-	-	-	-	-	-	-	-	-	-	-	-	-	-	-	-	-	-	-	-	-	-	-	-	-	-	-	-	-	-	-
Cystathioninuria	-	-	-	-	-	-	-	-	-	-	-	-	-	-	-	-	-	-	-	-	-	-	-	-	-	-	-	-	-	-	-	-	-	-	-	-	-	-	-	-	-	-	-	-	-	-	-	-	-
Cystinosis	-	-	-	-	-	-	-	-	-	-	-	-	-	-	-	-	-	-	-	-	-	-	-	-	-	-	-	-	-	-	-	-	-	-	-	-	-	-	-	-	-	-	-	-	-	-	-	-	-
Cystinuria	20	10	30	20	10	30	30	20	50	20	20	50	30	30	60	50	40	90	60	30	90	60	40	100	60	50	110	60	30	90	50	40	90	70	40	110	70	40	110	50	40	90	40	30	70	40	20	60	20
Finger union	20	10	30	10	10	20	-	-	10	-	-	-	-	-	-	-	-	-	-	-	-	-	-	-	-	-	-	-	-	-	-	-	-	-	-	-	-	-	-	-	-	-	-	-	-	-	-	-	-
Toe symphalangism	-	10	10	-	-	-	-	-	-	-	-	-	-	-	-	-	-	-	-	-	-	-	-	-	-	-	-	-	-	-	-	-	-	-	-	-	-	-	-	-	-	-	-	-	-	-	-	-	-
Linear nevus sebaceus syndrome	1050	940	1980	410	450	860	500	550	1050	170	190	360	60	100	150	50	70	120	70	80	150	70	80	140	40	50	90	40	60	100	50	50	100	40	50	90	50	40	90	40	40	80	30	40	60	20	30	40	10
spontaneous pneumothorax	20	-	20	10	-	10	230	60	280	4630	570	5200	4530	580	5110	3250	510	3760	2200	440	2640	1500	420	1920	960	400	1360	770	320	1090	740	190	930	990	180	1170	1270	240	1500	1490	210	1700	1530	210	1740	1970	220	2190	1640
Limb-girdle muscular dystrophy	-	-	-	-	10	10	10	10	20	10	10	20	10	10	20	10	20	30	20	30	50	20	40	60	40	30	70	30	40	70	50	50	100	60	60	120	60	70	130	90	70	160	50	50	100	30	40	70	10
Apraxia	-	-	-	10	-	10	-	-	10	-	-	-	-	-	-	-	-	-	10	-	10	10	-	10	10	10	20	10	10	20	30	20	40	30	20	60	60	20	90	100	50	150	90	70	160	110	100	200	70
Ataxia, delayed dentition, and hypomyelination syndrome	-	-	-	-	-	-	-	-	-	-	-	-	-	-	-	-	-	-	-	-	-	-	-	-	-	-	-	-	-	-	-	-	-	-	-	-	-	-	-	-	-	-	-	-	-	-	-	-	-
articular cartilage defects of the knee due to trauma	-	-	-	-	-	-	-	-	-	-	-	-	-	-	-	-	-	-	-	-	-	-	-	-	-	-	-	-	-	-	-	-	-	-	-	-	-	-	-	-	-	-	-	-	-	-	-	-	-
Articular cartilage defects	-	-	-	-	-	-	-	-	-	-	-	-	-	-	-	-	-	-	-	-	-	-	-	-	-	-	-	-	-	-	-	-	-	-	-	-	-	-	-	-	-	-	-	-	-	-	-	-	-
Sinding-Larsen-Johansson disease	-	-	-	10	10	10	90	90	190	50	60	110	20	30	50	20	20	40	30	40	70	20	40	60	20	40	50	10	20	40	10	20	30	10	10	30	10	10	20	10	10	20	-	10	10	-	10	10	-
chondromalacia patellae	-	-	-	40	30	60	340	440	780	230	310	540	70	140	210	80	180	260	90	180	270	100	170	270	60	150	210	50	130	180	50	110	160	30	70	100	20	50	80	20	30	50	10	40	50	10	20	30	-
aphasia	20	10	30	120	80	200	170	120	290	220	130	350	240	130	360	270	200	470	450	280	740	730	480	1210	1070	590	1660	1580	790	2370	2610	1300	3920	4600	2390	6990	6990	3590	10580	8460	4280	12730	8970	4990	13960	8550	6020	14570	5660
infracristal ventricular septal defect	120	140	270	30	40	70	20	20	40	10	10	30	10	10	10	10	-	10	-	-	10	-	-	10	-	-	-	-	-	-	-	-	-	-	-	-	-	-	-	-	-	-	-	-	-	-	-	-	-
supracristal ventricular septal defect	70	50	120	30	20	60	20	10	30	10	10	20	10	10	10	-	10	10	-	-	-	-	-	10	-	-	-	-	-	-	-	-	-	-	-	-	-	10	10	-	-	10	-	-	-	-	-	-	-
Agnosia	-	-	-	-	-	-	-	-	-	-	-	-	-	-	-	-	-	-	10	-	10	10	-	10	10	10	20	20	-	20	30	20	40	50	20	70	60	30	90	90	40	130	80	60	140	90	70	170	60
Clear cell sarcoma of the knee	-	-	-	-	-	-	-	-	-	-	-	-	-	-	-	-	-	-	-	-	-	-	-	-	-	-	-	-	-	-	-	-	-	-	-	-	-	-	-	-	-	-	-	-	-	-	-	-	-
Sitosterolemia	-	-	-	-	-	-	-	-	-	-	-	-	-	-	-	-	-	-	-	-	-	-	-	-	-	-	-	-	-	-	-	-	-	-	-	-	-	-	-	-	-	-	-	-	-	-	-	-	-
os odontoideum	-	-	-	-	-	-	-	-	-	-	-	-	-	-	-	-	-	-	-	-	-	-	-	-	-	-	-	-	-	-	-	-	-	-	-	-	-	-	-	-	-	-	-	-	-	-	-	-	-
Citrin deficiency	-	-	-	-	-	-	-	-	-	-	-	-	-	-	-	-	-	-	-	-	-	-	-	-	-	-	-	-	-	-	-	-	-	-	-	-	-	-	-	-	-	-	-	-	-	-	-	-	-
Neonatal intrahepatic cholestasis caused by citrin deficiency	-	-	-	-	-	-	-	-	-	-	-	-	-	-	-	-	-	-	-	-	-	-	-	-	-	-	-	-	-	-	-	-	-	-	-	-	-	-	-	-	-	-	-	-	-	-	-	-	-
citrulinemia	10	30	40	10	10	20	-	10	10	-	-	-	-	-	-	-	-	10	-	-	-	-	-	10	-	-	-	-	-	10	10	-	10	-	-	-	-	-	-	-	-	-	-	-	-	-	-	-	-
Classic citrullinemia	-	-	-	-	-	-	-	-	-	-	-	-	-	-	-	-	-	-	-	-	-	-	-	-	-	-	-	-	-	-	-	-	-	-	-	-	-	-	-	-	-	-	-	-	-	-	-	-	-
gingival tumor	10	10	20	-	10	10	-	-	-	-	-	-	-	10	10	-	-	10	10	-	10	10	20	20	10	10	20	10	10	20	20	20	40	20	30	50	40	30	70	50	60	110	50	40	100	50	50	100	40
Hereditary gingival fibromatosis	-	-	-	-	-	-	-	-	-	-	-	-	-	-	-	-	-	-	-	-	-	-	-	-	-	-	-	-	-	-	-	-	-	-	-	-	-	-	-	-	-	-	-	-	-	-	-	-	-
Hereditary gingival hyperplasia	-	-	-	-	-	-	-	-	-	-	-	-	-	-	-	-	-	-	-	-	-	-	-	-	-	-	-	-	-	-	-	-	-	-	-	-	-	-	-	-	-	-	-	-	-	-	-	-	-
Benign gingival tumor	-	-	-	-	-	-	-	-	-	-	-	-	-	-	-	-	-	-	-	-	-	-	-	-	-	-	-	-	-	-	-	-	-	-	-	-	-	-	-	-	-	-	-	-	-	-	-	-	-
Purpura	770	690	1470	1470	1470	2940	670	710	1370	290	520	800	200	710	910	190	750	940	220	830	1040	260	870	1140	270	880	1140	320	890	1210	370	950	1320	570	1100	1670	870	1330	2200	1140	1600	2740	1440	1910	3350	1730	2160	3900	1390
Henoch-Schonlein purpura nephritis	190	150	340	940	880	1820	520	590	1100	240	300	530	110	210	320	90	170	260	120	180	290	120	150	260	80	110	190	80	80	160	80	70	140	130	120	250	180	140	320	160	150	310	150	150	300	110	110	220	70
Lipodystrophy	-	-	-	-	-	-	-	-	-	-	-	-	-	-	-	-	-	-	-	-	-	-	-	-	-	-	-	-	-	-	-	-	-	-	-	-	-	-	-	-	-	-	-	-	-	-	-	-	-
Lipoblastoma	420	400	820	280	290	570	250	260	500	220	260	490	270	410	680	410	640	1050	810	970	1780	1170	1360	2540	1210	1330	2540	1240	1450	2690	1410	1710	3120	1770	2280	4040	2330	2680	5010	2050	2400	4450	1890	2110	4000	1490	1730	3220	760
adiposogenital dystrophy	-	-	-	-	-	-	-	-	-	-	-	-	-	-	-	-	-	-	-	-	-	-	-	-	-	-	-	-	-	-	-	-	-	-	-	-	-	-	-	-	-	-	-	-	-	-	-	-	-
Liposarcoma	-	-	-	-	-	-	-	-	10	-	10	10	10	-	10	20	10	30	30	30	60	40	50	80	70	70	140	80	70	150	110	90	190	160	120	290	200	180	380	200	140	350	230	140	370	170	110	280	100
Lipuria	-	-	-	-	-	-	-	-	-	-	-	-	-	-	-	-	-	-	-	-	-	-	-	-	-	-	-	-	-	-	-	-	-	-	-	-	-	-	-	-	-	-	-	-	-	-	-	-	-
Scimitar syndrome	10	10	20	10	-	10	-	10	10	-	10	10	-	10	10	-	-	10	-	-	-	-	-	-	-	-	-	-	-	-	-	-	-	-	-	-	-	-	-	-	-	-	-	-	-	-	-	-	-
Encephalitis lethargica	-	-	-	-	-	-	-	-	-	-	-	-	-	-	-	-	-	-	-	-	-	-	-	-	-	-	-	-	-	-	-	-	-	-	-	-	-	-	-	-	-	-	-	-	-	-	-	-	-
Schimke syndrome	-	-	-	-	-	-	-	-	-	-	-	-	-	-	-	-	-	-	-	-	-	-	-	-	-	-	-	-	-	-	-	-	-	-	-	-	-	-	-	-	-	-	-	-	-	-	-	-	-
Shy-drager syndrome	-	-	-	-	-	-	-	-	-	-	-	10	-	10	10	-	-	-	10	10	20	10	10	20	10	20	30	30	10	40	50	30	80	80	70	150	120	70	200	170	100	270	210	110	320	210	110	320	160
Scheie syndrome	-	-	-	-	-	-	-	-	-	-	-	-	-	-	-	-	-	-	-	-	-	-	-	-	-	-	-	-	-	-	-	-	-	-	-	-	-	-	-	-	-	-	-	-	-	-	-	-	-
Chagas disease	-	-	-	-	-	-	-	-	-	-	-	-	-	-	-	-	-	-	-	-	-	-	-	-	-	-	-	-	-	-	-	-	-	-	-	-	-	-	-	-	-	-	-	-	-	-	-	-	-
Oblique facial cleft	-	-	-	-	-	-	-	-	10	-	-	-	-	-	-	-	-	-	-	-	-	-	-	-	-	-	-	-	-	-	-	-	-	-	-	-	-	-	-	-	-	-	-	-	-	-	-	-	-
ulnar ray defect	10	-	10	10	-	10	10	-	10	-	-	-	-	-	-	-	-	-	-	-	-	-	-	-	-	-	-	-	-	-	-	-	-	-	-	-	-	-	-	-	-	-	-	-	-	-	-	-	-
Clinodactyly	-	-	-	-	-	-	-	-	-	-	-	-	-	-	-	-	-	-	-	-	-	-	-	-	-	-	-	-	-	-	-	-	-	-	-	-	-	-	-	-	-	-	-	-	-	-	-	-	-
Hiccough	10	20	30	10	-	10	-	10	10	30	10	50	70	20	90	90	30	120	110	30	150	160	40	210	160	30	190	170	20	200	250	50	290	390	50	440	610	40	650	890	60	950	970	80	1040	810	70	870	490
Congenital pseudoarthrosis of the ulna	-	-	-	10	-	10	10	10	20	20	-	20	20	10	20	10	10	20	20	10	30	20	-	20	10	10	10	20	-	20	10	10	20	10	10	20	10	10	30	10	20	30	10	20	30	10	30	40	-
Isolated plagiocephaly	200	110	310	10	20	40	10	10	20	10	-	10	-	-	-	-	-	-	-	-	-	-	-	-	-	-	-	-	-	-	-	-	-	-	-	-	-	-	-	-	-	-	-	-	-	-	-	-	-
Charcot-Marie-Tooth disease	-	-	10	20	20	40	20	30	50	30	30	50	30	20	50	40	30	60	40	30	70	50	30	80	60	40	100	40	50	90	70	50	130	80	60	140	90	70	150	80	70	150	60	40	110	60	40	90	40
Cyclic Vomiting Syndrome	-	-	-	-	-	-	-	-	-	-	-	-	-	-	-	-	-	-	-	-	-	-	-	-	-	-	-	-	-	-	-	-	-	-	-	-	-	-	-	-	-	-	-	-	-	-	-	-	-
cyclic thrombocytopenia	-	-	-	-	-	-	-	-	-	-	-	-	-	-	-	-	-	-	-	10	10	-	-	-	-	-	-	-	-	-	-	-	-	-	-	10	-	10	10	-	-	-	-	10	10	-	-	-	-
Cyclic neutropenia	10	10	20	10	10	10	10	10	10	-	10	10	-	-	10	10	-	10	-	-	10	-	-	-	-	10	10	-	-	-	-	-	10	-	-	-	-	-	-	-	-	10	-	10	10	-	-	-	-
Constrictive pericarditis	-	-	-	-	-	-	-	-	-	10	-	10	-	-	10	10	-	10	10	10	20	20	10	30	20	10	30	40	10	50	30	20	50	90	40	130	150	60	210	250	70	320	230	70	300	220	100	320	120
scaphocephaly	70	30	100	20	10	30	10	10	20	-	-	-	-	-	-	-	-	-	-	-	-	-	-	-	-	-	-	-	-	-	-	-	-	-	-	-	-	-	-	-	-	-	-	-	-	-	-	-	-
Corrected Transposition of Great Arteries	170	80	250	110	80	190	90	60	150	80	60	130	70	60	130	60	50	110	40	50	90	40	40	80	20	20	50	20	20	50	30	10	40	30	30	60	20	20	40	20	10	30	10	10	30	10	10	20	10
Rocker bottom foot	-	-	-	-	-	-	-	-	-	-	-	-	-	-	-	-	-	-	-	-	-	-	-	-	-	-	-	-	-	-	-	-	-	-	-	-	-	-	-	-	-	-	-	-	-	-	-	-	-
Malignant tumor of the main bronchus	-	-	-	-	-	-	-	-	-	-	-	-	-	-	-	-	-	-	-	-	-	-	-	-	-	-	-	-	-	-	-	-	10	10	-	20	20	10	20	30	10	30	20	10	20	30	10	30	20
miosis	10	-	10	-	-	-	-	-	-	-	-	-	-	-	-	-	-	-	-	-	-	-	-	-	-	-	-	-	-	-	10	-	10	-	-	10	-	-	-	10	10	10	10	10	20	10	10	20	10
Carpotarsal osteochondromatosis	-	-	-	-	-	-	-	-	-	-	-	-	-	-	-	-	-	-	-	-	-	-	-	-	-	-	-	-	-	-	-	-	-	-	-	-	-	-	-	-	-	-	-	-	-	-	-	-	-
anomaly of digit	120	100	220	40	20	60	20	30	40	-	10	10	-	10	10	-	-	-	-	-	-	-	-	-	-	-	-	-	-	-	-	-	-	-	-	-	-	-	-	-	-	-	-	-	-	-	-	-	-
Inherited keratosis palmaris et plantaris	100	90	190	140	150	290	160	170	330	120	150	270	170	350	520	170	540	710	210	640	850	210	680	890	190	620	810	220	630	840	210	630	840	320	740	1060	360	770	1130	420	710	1120	470	800	1270	390	760	1140	310
Erythema palmare hereditarium	20	40	60	-	10	10	-	10	10	-	10	10	-	10	10	-	20	30	10	20	30	10	30	40	10	20	30	10	20	30	10	20	30	10	30	40	20	60	70	20	40	60	30	40	70	30	30	60	10
Abnormal palmar creases	-	-	-	-	-	-	-	-	-	-	-	-	-	-	-	-	-	-	-	-	-	-	-	-	-	-	-	-	-	-	-	-	-	-	-	-	-	-	-	-	-	-	-	-	-	-	-	-	-
Simple hemangioma of hand	-	-	-	-	-	-	-	-	-	-	-	-	-	-	-	-	-	-	-	-	-	-	-	-	-	-	-	-	-	-	-	-	-	-	-	-	-	-	-	-	-	-	-	-	-	-	-	-	-
Clear cell sarcoma of the hand	-	-	-	-	-	-	-	-	-	-	-	-	-	-	-	-	-	-	-	-	-	-	-	-	-	-	-	-	-	-	-	-	-	-	-	-	-	-	-	-	-	-	-	-	-	-	-	-	-
Paraneoplastic pemphigus	-	-	-	-	-	-	-	-	-	-	-	-	-	-	-	-	-	-	-	-	-	-	-	-	-	-	-	-	-	-	-	-	-	-	-	-	-	-	-	-	-	-	-	-	-	-	-	-	-
major aortopulmonary collateral artery	140	110	250	50	20	70	20	20	30	20	20	30	10	10	20	10	-	10	10	-	10	-	10	10	-	-	-	-	-	-	-	-	-	-	-	-	-	-	-	-	-	-	-	-	-	-	-	-	-
Shwachman-Diamond syndrome	-	-	-	-	-	-	-	-	-	-	-	-	-	-	-	-	-	-	-	-	-	-	-	-	-	-	-	-	-	-	-	-	-	-	-	-	-	-	-	-	-	-	-	-	-	-	-	-	-
Schwartz-Jampel syndrome	-	-	-	-	-	-	-	-	10	-	-	-	-	-	-	-	-	-	-	-	-	-	-	-	-	-	-	-	-	-	-	-	-	-	-	-	-	-	-	-	-	-	-	-	-	-	-	-	-
Vernal keratoconjunctivitis	180	100	280	1900	570	2470	2300	690	2990	1220	700	1920	680	580	1260	680	600	1280	500	530	1030	440	480	930	270	320	590	150	290	430	120	240	360	140	240	380	150	250	400	140	270	410	150	310	460	110	230	340	60
Congenital microgastria	-	-	10	-	-	-	-	-	-	-	-	-	-	-	-	-	-	-	-	-	-	-	-	-	-	-	-	-	-	-	-	-	-	-	-	-	-	-	-	-	-	-	-	-	-	-	-	-	-
micropenis	-	-	-	-	-	-	-	-	-	-	-	-	-	-	-	-	-	-	-	-	-	-	-	-	-	-	-	-	-	-	-	-	-	-	-	-	-	-	-	-	-	-	-	-	-	-	-	-	-
Labia minora malformation	-	-	-	-	-	-	-	-	-	-	-	-	-	-	-	-	-	-	-	-	-	-	-	-	-	-	-	-	-	-	-	-	-	-	-	-	-	-	-	-	-	-	-	-	-	-	-	-	-
Digestive duplication	20	20	40	-	-	10	-	-	-	-	-	-	-	-	-	-	-	-	-	-	-	-	-	-	-	-	-	-	-	-	-	-	-	-	-	-	-	-	-	-	-	-	-	-	-	-	-	-	-
Juvenile polyposis syndrome	-	-	-	-	-	-	-	-	-	-	10	10	-	-	10	10	-	10	-	-	10	10	10	20	10	10	20	10	-	10	10	-	10	10	10	20	10	10	20	10	10	20	10	10	30	10	-	10	10
microcornea	30	50	80	10	40	50	20	20	40	10	20	30	10	20	30	10	20	30	10	10	20	10	10	30	10	20	30	10	10	30	20	30	50	30	40	70	20	20	40	20	30	50	20	20	40	10	20	30	10
Pineoblastoma	-	-	10	-	-	10	-	-	-	-	-	-	-	-	-	-	-	-	-	-	-	-	-	-	-	-	-	-	-	-	-	-	-	-	-	10	-	-	-	-	-	-	-	-	-	-	-	-	-
Pineocytoma	-	-	-	-	-	-	-	-	10	-	-	-	-	-	-	-	-	-	-	-	10	-	-	10	-	-	-	-	-	-	-	-	-	-	-	-	-	-	-	-	-	10	-	-	-	-	-	-	-
Pinealoma	10	10	20	40	30	70	80	30	100	130	40	170	130	40	170	110	50	160	120	70	180	110	80	180	100	70	180	70	70	150	40	80	130	50	100	150	60	120	170	40	80	120	30	90	110	20	70	80	-
Pineal germ cell tumor	-	-	-	-	-	-	-	-	-	-	-	-	-	-	-	-	-	-	-	-	-	-	-	-	-	-	-	-	-	-	-	-	-	-	-	-	-	-	-	-	-	-	-	-	-	-	-	-	-
Dysgerminoma	-	-	-	10	-	10	30	-	30	20	-	20	20	10	20	20	-	20	10	-	10	10	-	10	10	-	10	-	-	-	-	-	-	-	-	-	-	-	-	-	-	-	-	-	-	-	-	-	-
oligoarticular juvenile idiopathic arthritis	-	10	10	-	10	10	-	10	10	-	-	-	-	-	-	-	-	-	-	-	-	-	-	-	-	-	-	-	-	-	-	-	-	-	-	-	-	-	-	-	-	-	-	-	-	-	-	-	-
Syndromic microphthalmia-anophthalmia-coloboma	170	170	350	120	120	240	80	80	160	40	50	90	40	40	70	30	30	70	30	40	70	20	40	70	30	40	60	20	50	70	40	90	130	80	130	210	40	60	110	60	100	160	40	100	140	40	90	120	20
microcolon	-	-	-	-	-	-	-	-	-	-	-	-	-	-	-	-	-	-	-	-	-	-	-	-	-	-	-	-	-	-	-	-	-	-	-	-	-	-	-	-	-	-	-	-	-	-	-	-	-
microstomia	-	-	-	-	-	-	-	-	-	-	-	-	-	-	-	-	-	-	-	-	-	-	-	-	-	-	-	-	-	-	-	-	-	-	-	-	-	-	-	-	-	-	-	-	-	-	-	-	-
Symptomatic megaloblastic anemia	-	-	-	-	-	-	-	-	-	-	-	-	-	-	-	-	-	-	-	-	-	-	-	-	-	-	-	-	-	-	-	-	-	-	-	10	-	-	-	-	-	-	-	-	10	10	-	10	-
symptomatic Primary Biliary Cholangitis	-	-	-	-	-	-	-	-	-	-	-	-	-	-	-	-	-	-	-	-	-	-	-	-	-	-	-	-	-	-	-	-	-	-	-	-	-	-	-	-	-	-	-	-	-	-	-	-	-
Symptomatic purpura	-	10	10	10	10	20	-	10	10	-	-	10	-	-	-	-	-	-	-	-	-	-	-	-	-	-	-	-	-	-	-	10	10	-	-	-	-	-	10	-	10	10	10	-	10	-	-	10	-
X-linked syndromic intellectual disability	-	-	-	-	-	-	-	-	-	-	-	10	-	10	10	-	-	10	10	10	20	20	20	30	10	10	20	10	20	20	10	10	20	20	20	30	10	20	30	20	20	30	20	30	60	30	30	60	20
Syndromic obesity	-	-	-	-	-	-	-	-	-	-	-	-	-	-	-	-	-	-	-	-	-	-	-	-	-	-	-	-	-	-	-	-	-	-	-	-	-	-	-	-	-	-	-	-	-	-	-	-	-
Small cell lung cancer	-	-	-	-	-	-	-	-	-	-	-	-	10	10	10	10	10	10	10	20	30	20	20	40	40	40	90	110	50	160	270	90	360	620	180	800	1220	320	1540	1680	410	2100	1680	440	2110	1740	400	2140	1050
Vitreous artery remnants	20	30	50	20	10	30	10	10	20	10	10	10	10	10	20	10	10	20	10	10	10	10	10	10	-	-	-	-	-	-	-	-	-	-	10	10	-	-	-	-	-	10	-	-	10	-	-	10	-
Congenital malformation of vitreous humor	30	20	50	10	20	30	10	10	10	10	-	10	-	-	-	-	-	-	-	-	-	-	-	-	-	-	-	-	-	-	-	-	-	-	-	-	-	-	-	-	-	-	-	-	-	-	-	-	-
Vitreous retinal dystrophy	-	-	-	-	-	-	-	-	-	-	-	-	-	-	-	-	-	-	-	-	-	-	-	-	-	-	-	-	-	-	-	10	10	-	-	-	-	-	-	-	-	10	-	-	10	-	-	-	-
microchiria	10	-	20	-	-	-	-	-	-	-	-	-	-	-	-	-	-	-	-	-	-	-	-	-	-	-	-	-	-	-	-	-	-	-	-	-	-	-	-	-	-	-	-	-	-	-	-	-	-
Microtia	740	420	1160	590	320	910	580	310	880	210	150	360	70	60	130	40	40	80	30	30	60	20	30	50	10	10	20	10	10	20	10	-	10	10	10	10	10	10	10	-	10	10	-	-	-	-	-	-	-
Renal hypoplasia	20	10	30	10	10	20	10	10	20	-	-	10	-	-	-	-	10	10	10	-	10	10	10	20	20	10	20	10	10	20	20	10	20	20	20	40	30	20	40	20	30	50	30	30	60	30	30	50	30
Rickettsialpox	-	-	-	-	-	-	-	-	-	-	-	-	-	-	-	-	-	-	-	-	-	-	-	-	-	-	-	-	-	-	-	-	-	-	-	-	-	-	-	-	-	-	-	-	-	-	-	-	-
palmoplantar keratoderma	2380	2180	4550	5920	5990	11920	4280	4880	9160	2320	3140	5460	2430	4450	6870	3280	6310	9590	4330	8170	12500	5110	10150	15260	5040	9350	14390	4920	9130	14050	5660	10180	15830	7410	12430	19830	8880	13520	22400	9640	12870	22510	10160	13470	23630	8960	11880	20840	5910
microglossia	20	10	30	-	-	10	-	-	-	-	-	-	-	-	-	-	-	-	-	-	-	-	-	-	-	-	-	-	-	-	-	-	-	-	-	-	-	-	-	-	-	-	-	-	-	-	-	-	-
talipes calcaneus	30	40	70	20	20	30	20	10	30	10	10	20	-	-	10	10	-	10	-	-	-	-	-	-	-	-	-	-	-	-	-	-	-	-	-	-	-	-	-	-	-	-	-	-	-	-	-	-	-
Mesenchymal tumor of small intestine	-	-	-	-	-	-	-	-	-	-	-	-	-	-	-	-	-	-	-	-	-	-	-	10	-	-	10	10	-	10	10	10	20	10	10	30	10	20	30	20	10	30	10	10	30	20	10	30	10
Extensive aganglionosis Hirschsprung disease	-	-	-	-	-	-	-	-	-	-	-	-	-	-	-	-	-	-	-	-	-	-	-	-	-	-	-	-	-	-	-	-	-	-	-	-	-	-	-	-	-	-	-	-	-	-	-	-	-
Small intestine cancer	-	-	-	-	-	-	-	-	-	-	-	-	-	-	10	10	10	10	20	10	30	30	30	60	60	40	100	60	50	110	80	60	140	130	110	240	190	140	340	190	150	340	210	150	360	190	140	330	130
small bowel Crohn disease	-	-	-	-	-	-	10	10	20	60	20	80	130	60	190	220	80	290	240	80	320	290	80	370	230	60	290	160	40	200	100	30	130	60	30	100	70	30	100	50	30	80	30	20	40	30	20	50	10
Small intestine tumor	10	10	20	-	-	-	10	10	20	10	10	20	20	20	40	20	30	50	40	40	80	60	60	120	80	80	160	100	110	210	140	110	250	280	210	490	340	270	610	370	280	650	370	300	670	390	260	650	240
Hereditary neuroendocrine tumor of small intestine	-	-	-	-	-	-	-	-	-	-	-	-	-	-	-	-	-	-	-	-	-	-	-	-	-	-	-	-	-	-	-	-	-	-	-	-	-	-	-	-	-	-	-	-	-	-	-	-	-
Neuroendocrine tumor of the small intestine	-	-	-	-	-	-	-	-	-	-	-	-	-	-	-	-	-	-	-	-	-	-	-	-	-	-	-	-	-	-	-	-	-	-	-	-	-	-	-	-	-	-	-	-	-	-	-	-	-
Rare epithelial tumor of small intestine	-	-	-	-	-	-	-	-	-	-	-	-	-	-	-	-	-	-	-	-	-	-	-	-	-	-	-	-	-	-	-	-	-	-	-	-	-	-	-	-	-	-	-	-	-	-	-	-	-
perforation of small intestine	110	50	160	20	-	20	10	-	10	20	10	30	50	10	60	40	30	70	50	30	80	60	30	90	80	40	120	70	40	100	80	60	140	120	80	200	200	120	320	250	140	390	250	190	440	340	210	550	250
Adenocarcinoma of the small intestine	-	-	-	-	-	-	-	-	-	-	-	-	-	-	-	-	-	-	-	-	-	-	-	-	-	-	10	-	10	10	-	-	10	-	-	10	10	-	10	-	-	10	10	-	10	10	-	10	10
Crohn ileocolitis	-	-	-	-	-	-	20	10	30	90	50	130	170	70	240	190	90	280	220	80	300	270	100	370	150	50	210	100	40	130	50	30	80	30	20	50	10	20	30	10	10	20	10	10	10	-	10	10	-
Leiomyosarcoma of small intestine	-	-	-	-	-	-	-	-	-	-	-	-	-	-	-	-	-	-	-	-	-	-	-	-	-	-	-	-	-	-	-	-	-	-	-	-	-	-	-	-	-	-	-	-	-	-	-	-	-
Atresia of small intestine	230	210	440	50	40	80	20	20	40	10	10	20	-	-	-	-	10	10	-	-	-	-	10	10	-	-	-	-	-	-	-	-	-	-	-	10	10	10	10	-	-	10	10	-	10	10	10	20	10
Microcephaly	440	470	910	240	280	520	150	190	340	130	130	250	110	110	220	100	110	210	80	100	170	70	110	180	70	80	140	50	50	110	30	30	50	20	20	50	20	20	30	10	10	20	10	10	20	10	10	20	-
Kostmann syndrome	-	-	10	-	10	10	-	-	-	-	-	-	-	-	-	-	-	-	-	-	-	-	-	-	-	-	-	-	-	-	-	-	-	-	-	-	-	-	-	-	-	-	-	-	-	-	-	-	-
pediatric Muscular dystrophy	20	-	20	10	10	20	20	10	30	10	10	10	-	-	-	-	-	10	-	-	-	-	-	-	-	-	-	-	-	-	-	-	-	-	-	-	-	-	-	-	-	-	-	-	-	-	-	-	-
Childhood-onset Pompe disease	-	-	-	-	-	-	-	-	-	-	-	-	-	-	-	-	-	-	-	-	-	-	-	-	-	-	-	-	-	-	-	-	-	-	-	-	-	-	-	-	-	-	-	-	-	-	-	-	-
Childhood acute lymphocytic leukemia	-	-	-	-	-	-	-	-	-	-	-	-	-	-	-	-	-	-	-	-	-	-	-	-	-	-	-	-	-	-	-	-	-	-	-	-	-	-	-	-	-	-	-	-	-	-	-	-	-
pediatric Pleuropulmonaryblastoma	-	-	-	-	-	-	-	-	-	-	-	-	-	-	-	-	-	-	-	-	-	-	-	-	-	-	-	-	-	-	-	-	-	-	-	-	-	-	-	-	-	-	-	-	-	-	-	-	-
Benign non-familial infantile seizures	210	220	430	140	100	230	60	50	110	10	10	10	-	-	-	-	-	-	-	-	-	-	-	-	-	-	-	-	-	-	-	-	-	-	-	-	-	-	-	-	-	-	-	-	-	-	-	-	-
Alternating hemiplegia of childhood	-	-	-	-	-	-	-	-	-	-	-	-	-	-	-	-	-	-	-	-	-	-	-	-	-	-	-	-	-	-	-	-	-	-	-	-	-	-	-	-	-	-	-	-	-	-	-	-	-
pediatric Myelodysplastic syndrome	-	-	-	-	-	-	-	-	-	-	-	-	-	-	-	-	-	-	-	-	-	-	-	-	-	-	-	-	-	-	-	-	-	-	-	-	-	-	-	-	-	-	-	-	-	-	-	-	-
pediatric Nephrotic syndrome	150	60	210	210	110	320	100	80	180	40	10	50	-	-	-	-	-	-	-	-	-	-	-	-	-	-	-	-	-	-	-	-	-	-	-	-	-	-	-	-	-	-	-	-	-	-	-	-	-
Childhood generalized pustular psoriasis	-	-	-	-	-	-	-	-	-	-	-	-	-	-	-	-	-	-	-	-	-	-	-	-	-	-	-	-	-	-	-	-	-	-	-	-	-	-	-	-	-	-	-	-	-	-	-	-	-
Pediatric trigger finger	-	-	-	-	-	-	-	-	-	-	-	-	-	-	-	-	-	-	-	-	-	-	-	-	-	-	-	-	-	-	-	-	-	-	-	-	-	-	-	-	-	-	-	-	-	-	-	-	-
hemiplegia of childhood	40	30	70	40	30	70	10	20	40	10	10	20	-	10	10	-	-	-	-	-	10	10	-	10	-	-	10	-	-	10	10	10	10	10	10	20	10	10	20	20	10	20	10	10	10	10	10	10	10
pediatric Moyamoya disease	-	-	-	-	-	-	-	-	-	-	-	-	-	-	-	-	-	-	-	-	-	-	-	-	-	-	-	-	-	-	-	-	-	-	-	-	-	-	-	-	-	-	-	-	-	-	-	-	-
Pediatric follicular lymphoma	-	-	-	-	-	-	-	-	-	-	-	-	-	-	-	-	-	-	-	-	-	-	-	-	-	-	-	-	-	-	-	-	-	-	-	-	-	-	-	-	-	-	-	-	-	-	-	-	-
microgyria	20	10	30	10	10	10	-	-	-	-	-	-	-	-	-	-	-	-	-	-	-	-	-	-	-	-	-	-	-	-	-	-	-	-	-	-	-	-	-	-	-	-	-	-	-	-	-	-	-
Cerebellar cavernous hemangioma	-	-	-	-	-	-	-	-	-	-	-	-	-	-	-	-	-	-	-	-	-	-	-	-	-	-	-	-	-	-	-	-	-	-	-	-	-	-	-	-	-	-	-	-	-	-	-	-	-
Cerebellopontine angle cavernous hemangioma	-	-	-	-	-	-	-	-	-	-	-	-	-	-	-	-	-	-	-	-	-	-	-	-	-	-	-	-	-	-	-	-	-	-	-	-	-	-	-	-	-	-	-	-	-	-	-	-	-
Hoyeraal-Hreidarsson syndrome	100	90	200	40	40	90	30	20	50	20	10	30	-	10	10	10	-	10	-	10	10	-	-	-	-	-	10	-	-	-	-	-	-	-	-	10	-	-	10	-	-	-	-	-	-	-	-	-	-
Cerebellar hemangiomas	-	-	-	-	-	-	-	-	-	-	-	-	-	-	-	-	-	-	-	-	-	-	-	-	-	-	-	-	-	-	-	-	-	-	-	-	-	-	-	-	-	-	-	-	-	-	-	-	-
X-linked cerebral-cerebellar-coloboma syndrome	-	-	10	-	-	-	-	-	-	-	-	-	-	-	-	-	-	-	-	-	-	-	-	-	-	-	-	-	-	-	-	-	-	-	-	-	-	-	-	-	-	-	-	-	-	-	-	-	-
Cerebellar Venous Angioma	-	-	-	-	-	-	-	-	-	-	-	-	-	-	-	-	-	-	-	-	-	-	-	-	-	-	-	-	-	-	-	-	-	-	-	-	-	-	-	-	-	-	-	-	-	-	-	-	-
cerebellar ataxia	80	70	140	60	40	100	50	50	90	40	40	80	30	30	60	30	40	60	40	50	90	50	30	70	70	50	130	100	80	180	110	60	180	230	130	360	310	180	490	340	230	560	350	240	580	330	210	540	180
cerebellar degeneration	-	-	-	-	-	10	10	-	10	10	10	20	10	10	20	10	10	20	10	10	20	20	20	40	20	30	40	40	30	60	50	40	100	70	80	150	150	110	250	150	120	270	150	140	280	140	120	260	60
Small butoh disease	-	-	-	-	10	10	-	-	10	-	-	-	-	-	-	-	-	-	-	-	-	-	-	-	-	-	-	-	-	-	-	-	-	-	-	-	-	-	-	-	-	-	-	-	-	-	-	-	-
madarosis	-	-	-	-	-	-	-	-	-	-	-	-	-	-	-	-	-	-	-	-	-	-	-	-	-	-	-	-	-	-	-	-	-	-	-	-	-	-	-	-	-	-	-	-	-	-	-	-	-
prominant ear	-	-	10	-	-	-	-	-	-	-	-	-	-	-	-	-	-	-	-	-	-	-	-	-	-	-	-	-	-	-	-	-	-	-	-	-	-	-	-	-	-	-	-	-	-	-	-	-	-
Small lymphocytic lymphoma	-	-	-	-	-	-	-	-	-	-	-	-	-	-	-	-	-	-	-	-	-	-	-	-	-	-	-	-	-	10	10	-	10	10	-	10	40	10	50	30	10	50	30	20	50	30	10	30	10
Idiopathic achalasia of esophagus	10	10	20	10	10	20	10	10	20	20	20	40	30	30	60	70	60	130	100	90	190	130	100	240	140	120	260	130	120	250	140	160	300	180	210	390	190	240	430	180	200	380	160	280	440	170	270	440	130
Carcinoma of esophagus	-	-	-	-	-	-	-	-	-	-	-	-	-	10	10	10	10	20	40	20	50	90	30	130	230	100	330	610	220	820	1830	500	2320	4850	1070	5920	9020	1630	10650	13070	2070	15140	12670	2320	14990	11000	2180	13180	6330
Congenital esophageal diverticulum	-	-	10	-	10	10	10	-	10	-	-	-	-	-	10	-	-	10	10	10	10	10	20	30	10	30	40	30	30	70	60	50	110	120	120	240	240	240	480	390	310	700	520	450	960	600	610	1220	510
Esophageal hypoplasia	-	-	-	-	-	-	-	-	-	-	-	-	-	-	-	-	-	-	-	-	-	-	-	-	-	-	-	-	-	-	-	-	-	-	-	-	-	-	-	-	-	-	10	-	10	-	-	-	-
Esophageal defect	-	-	-	-	-	-	-	-	-	-	-	-	-	-	-	-	-	-	-	-	-	-	-	-	-	-	-	-	-	-	-	-	-	-	-	-	-	-	-	-	-	-	-	-	-	-	-	-	-
Neuroendocrine neoplasm of esophagus	-	-	-	-	-	-	-	-	-	-	-	-	-	-	-	-	-	-	-	-	-	-	-	-	-	-	-	-	-	-	-	-	-	-	-	-	-	-	-	-	-	-	-	-	-	-	-	-	-
Esophageal duplication	-	-	10	-	-	-	-	-	-	-	-	-	-	-	-	-	-	-	-	-	-	-	-	-	-	-	-	-	-	-	-	-	-	-	-	-	-	-	-	-	-	-	-	-	-	-	-	-	-
Adenocarcinoma of the esophagus	-	-	-	-	-	-	-	-	-	-	-	-	-	-	-	-	-	-	-	-	-	-	-	-	-	-	-	10	-	10	10	-	10	20	-	20	30	-	30	30	-	30	20	10	30	30	-	30	10
Esophageal malformation	-	-	-	-	-	-	-	-	-	-	-	-	-	-	-	-	-	-	-	-	-	-	-	-	-	-	-	-	-	-	-	-	-	-	-	-	-	-	-	-	-	-	-	-	-	-	-	-	-
Esophageal sac	-	-	-	-	-	-	-	-	-	-	-	-	-	-	-	-	-	-	-	-	-	-	-	-	-	-	-	-	-	-	-	-	-	-	-	-	-	-	-	-	-	-	-	-	-	-	-	-	-
esophageal web	-	-	-	-	-	-	-	-	-	-	-	-	-	-	-	-	-	-	-	-	-	-	-	-	-	-	-	-	-	-	-	-	-	-	-	-	-	-	-	-	-	-	-	-	-	-	-	-	-
Esophageal atresia	300	220	520	130	110	240	70	40	110	30	30	60	10	10	20	10	10	20	10	-	10	-	-	10	-	-	-	-	-	-	-	-	-	-	-	-	10	-	10	-	-	-	10	-	10	-	-	-	-
Esophageal hernia	-	-	10	-	-	-	-	-	-	10	-	10	30	20	50	40	30	70	90	50	140	150	80	230	220	90	300	270	130	390	350	180	530	490	330	820	650	490	1140	780	750	1530	1000	1110	2110	950	1730	2680	660
Undifferentiated carcinoma of esophagus	-	-	-	-	-	-	-	-	-	-	-	-	-	-	-	-	-	-	-	-	-	-	-	-	-	-	-	-	-	-	-	-	-	-	-	-	-	-	-	-	-	-	-	-	-	-	-	-	-
Food protein-induced gastroenteritis	-	-	-	-	-	-	-	-	-	-	-	-	-	-	-	-	-	-	-	-	-	-	-	-	-	-	-	-	-	-	-	-	-	-	-	-	-	-	-	-	-	-	-	-	-	-	-	-	-
Writer's cramp	10	-	10	-	10	10	-	10	10	20	10	30	30	20	50	30	30	50	70	40	110	90	60	140	90	60	160	100	70	180	110	50	150	160	80	230	190	70	250	240	80	330	230	110	330	180	80	260	100
hymenal hypetrophy	-	10	10	-	-	-	-	-	-	-	-	-	-	-	-	-	-	-	-	-	-	-	-	-	-	-	-	-	-	-	-	-	-	-	-	-	-	-	-	-	-	-	-	-	-	-	-	-	-
imperforate hymen	-	30	30	-	-	-	-	50	50	-	20	20	-	10	10	-	10	10	-	10	10	-	10	10	-	-	-	-	-	-	-	-	-	-	-	-	-	-	-	-	-	-	-	-	-	-	-	-	-
Shock lung	10	-	10	-	-	-	-	-	-	-	-	-	10	-	10	10	-	10	-	-	-	10	-	10	-	10	10	10	10	20	10	10	10	10	10	20	20	10	30	30	20	50	30	20	40	40	20	60	30
congenital sucrase-isomaltase deficiency	-	-	-	-	-	-	-	-	-	-	-	-	-	-	-	-	-	-	-	-	-	-	-	-	-	-	-	-	-	-	-	-	-	-	-	-	-	-	-	-	-	-	-	-	-	-	-	-	-
Schilder disease	-	-	-	-	-	-	-	-	-	-	-	-	-	-	-	-	-	-	-	-	-	-	-	-	-	-	-	-	-	-	-	-	-	-	-	-	-	-	-	-	-	-	-	-	-	-	-	-	-
Cardiac amyloidosis	-	-	-	-	-	-	-	-	-	-	-	-	-	-	-	-	-	-	10	-	10	20	10	30	20	10	30	20	20	40	20	20	50	60	50	110	90	70	160	90	80	170	100	80	180	100	60	160	60
Cleft lip, alveolus, and palate	1500	980	2490	970	630	1600	570	420	1000	360	290	660	110	110	230	40	40	80	30	20	50	20	20	40	10	10	20	10	10	10	-	10	10	-	10	10	-	-	-	-	-	-	-	-	-	-	-	-	-
Cleft lip and alveolus	550	510	1060	340	310	650	190	190	380	80	100	180	20	30	40	10	10	20	-	-	10	-	-	10	-	-	10	-	-	-	-	-	10	-	-	-	-	-	-	-	-	-	-	-	-	-	-	-	-
Myocarditis	260	210	470	190	150	340	210	190	410	190	120	310	120	90	200	130	110	240	160	100	260	190	120	310	190	130	320	170	130	290	190	140	330	280	230	510	340	290	630	360	300	660	360	330	690	330	310	630	220
cardiomyopathy	180	150	330	290	180	470	400	270	660	440	250	690	320	150	460	280	170	450	330	240	570	480	300	770	570	330	900	820	400	1230	1020	590	1600	1680	1030	2710	2160	1470	3630	2520	1790	4310	2610	2010	4610	2310	2160	4470	1510
Fungal myositis	-	-	-	-	-	-	-	-	-	-	-	-	-	-	-	-	-	-	-	-	-	-	-	-	-	-	-	-	-	-	-	-	-	-	-	-	-	-	-	-	-	-	-	-	10	-	-	-	-
Non-compaction of the ventricle	-	-	-	-	-	-	-	-	-	-	-	-	-	-	-	-	-	-	-	-	-	-	-	-	-	-	-	-	-	-	-	-	-	-	-	-	-	-	-	-	-	-	-	-	-	-	-	-	-
Neural tube defect	-	-	-	-	-	-	-	-	-	-	-	-	-	-	-	-	-	-	-	-	-	-	-	-	-	-	-	-	-	-	-	-	-	-	-	-	-	-	-	-	-	-	-	-	-	-	-	-	-
Neuroblastoma	280	240	520	360	310	670	220	200	420	110	90	200	40	40	80	10	30	40	10	10	20	10	10	10	10	10	10	-	10	10	10	10	20	10	10	10	10	10	20	10	10	20	10	10	10	10	-	10	10
Congenital iodine deficiency syndrome, neurological type	-	-	-	-	-	-	-	-	-	-	-	-	-	-	-	-	-	-	-	-	-	-	-	-	-	-	-	-	-	-	-	-	-	-	-	-	-	-	-	-	-	-	-	-	-	-	-	-	-
Schwannomatosis	20	10	30	30	30	70	50	50	100	50	30	80	70	50	120	90	90	180	140	110	250	160	140	300	170	120	290	130	100	230	130	110	250	170	140	310	170	120	290	120	100	220	110	80	190	90	70	150	40
neurocytoma	-	10	10	10	-	10	-	-	10	-	10	10	10	10	10	-	-	10	10	10	20	10	-	10	10	10	10	10	-	10	-	-	10	-	-	10	10	-	10	-	-	-	-	-	-	-	-	-	-
neuronal tumor	-	-	-	-	-	-	-	-	-	-	-	-	-	-	-	-	-	-	-	-	-	-	-	-	-	-	-	-	-	-	-	-	10	-	-	10	-	-	10	-	-	-	-	-	-	10	-	10	-
Neurinoma	10	10	20	10	20	30	30	20	50	40	40	80	50	70	120	100	120	220	140	180	320	200	220	420	250	270	520	220	260	480	250	320	570	330	410	750	390	510	900	390	490	870	340	390	730	290	350	640	140
Ganglioneuroblastoma	-	10	10	20	10	30	20	10	30	10	10	10	10	-	10	-	-	-	-	-	-	-	-	-	-	-	-	-	-	-	-	-	-	-	-	-	-	-	-	-	-	-	10	-	10	-	-	-	-
Ganglioglioma	-	-	-	-	-	-	-	10	10	-	-	10	-	-	-	-	-	-	-	-	-	-	-	10	-	-	10	-	-	-	-	-	-	-	-	-	-	-	-	-	-	-	-	-	-	-	-	-	-
Gangliocytoma	-	10	10	10	10	20	-	-	10	10	-	10	-	10	10	-	-	-	-	-	-	10	10	10	-	-	-	-	10	10	-	-	10	-	-	-	10	10	10	-	-	10	-	-	-	-	-	10	-
Neuronal ceroid-lipofuscinosis	-	-	-	-	-	-	-	-	-	-	-	-	-	-	-	-	-	-	-	-	-	-	-	-	-	-	-	-	-	-	-	-	-	-	-	-	-	-	-	-	-	-	-	-	-	-	-	-	-
Benign neoplasm of peripheral nerves	120	130	250	190	160	350	200	170	370	140	140	280	100	150	260	130	190	310	150	240	380	170	270	440	160	260	420	160	170	330	140	180	320	200	220	420	250	290	540	220	260	480	210	200	400	180	150	330	90
Neurofibromatosis	20	20	40	30	20	50	30	40	80	20	20	40	40	30	60	30	40	70	40	60	100	40	50	80	40	50	80	30	30	70	30	30	70	50	60	100	40	50	90	40	40	70	30	20	50	20	20	40	10
Neurofibromatosis type 1	240	220	460	200	180	380	150	150	300	100	100	200	70	70	140	90	110	200	70	110	180	70	130	200	80	90	170	60	60	110	50	60	110	70	70	140	60	70	120	40	50	90	40	40	80	10	30	40	10
Neurofibromatosis type 2	-	-	-	-	10	10	10	10	20	10	10	30	20	20	40	20	40	70	20	30	50	20	40	60	20	30	50	20	10	30	20	10	30	20	20	40	10	20	30	10	10	20	10	-	10	-	10	10	-
neurofibrosarcoma	-	-	-	-	-	-	-	-	-	-	-	-	-	-	-	-	-	-	-	-	-	-	10	10	-	-	-	-	-	-	-	-	-	-	-	-	-	-	10	-	-	-	-	-	10	-	-	-	-
Neuralgic amyotrophy	-	-	-	-	-	-	-	-	10	10	-	10	-	10	10	10	10	20	10	10	10	20	10	30	20	-	30	30	10	40	30	20	50	50	10	60	50	20	70	60	30	90	40	20	60	40	40	70	30
neuroendocrine tumor	-	-	-	-	-	-	-	-	-	-	-	-	-	-	-	-	-	-	-	-	-	-	-	-	-	-	-	-	-	-	-	-	-	-	-	-	-	-	-	-	-	-	-	-	-	-	-	-	-
neuroendocrine tumor, unspecified site	-	-	-	-	-	-	-	-	-	-	-	-	-	-	-	-	-	-	-	-	-	-	-	-	-	-	-	-	-	-	-	-	-	-	-	-	-	-	-	-	-	-	-	-	-	-	-	-	-
Neuroendocrine neoplasm	-	-	-	-	-	-	-	-	-	-	-	-	-	-	-	-	-	-	-	-	-	-	-	-	-	-	-	-	-	-	-	-	-	-	-	-	-	-	-	-	-	-	-	-	-	-	-	-	-
Neuroendocrine neoplasm, unspecified site	-	-	-	-	-	-	-	-	-	-	-	-	-	-	-	-	-	-	-	-	-	-	-	-	-	-	-	-	-	-	-	-	-	-	-	-	-	-	-	-	-	-	-	-	-	-	-	-	-
Neurosyphilis	-	-	-	-	-	-	-	-	-	-	-	10	10	10	10	10	10	20	30	10	40	60	10	70	70	10	80	80	10	100	100	30	130	100	30	130	110	40	150	90	60	150	110	90	200	90	100	190	80
neurocutaneous melanosis	30	20	50	10	-	10	-	-	10	-	-	10	-	-	-	-	-	-	-	-	-	-	-	-	-	-	-	-	-	-	-	-	-	-	-	-	-	-	-	-	-	-	-	-	-	-	-	-	-
neurocutaneous syndrome	10	20	30	10	10	20	10	10	20	-	10	10	-	10	10	-	-	-	-	-	10	-	-	-	-	-	-	-	-	10	-	-	-	-	10	10	-	-	10	-	-	10	-	-	-	-	-	10	-
Neuroferritinopathy	-	-	-	-	-	-	-	-	-	-	-	-	-	-	-	-	-	-	-	-	-	-	-	-	-	-	-	-	-	-	-	-	-	-	-	-	-	-	-	-	-	-	-	-	-	-	-	-	-
Neuro-Behçet's Disease	-	-	-	-	-	-	-	-	-	10	-	10	10	10	20	30	20	50	60	40	100	90	60	140	80	60	140	90	50	140	100	60	160	90	90	180	100	70	160	60	60	120	40	40	80	20	20	50	10
neuronevus	-	-	-	-	-	-	-	-	-	-	-	-	-	-	-	-	-	-	-	-	-	-	-	-	-	-	-	-	-	-	-	-	-	-	-	-	-	-	-	-	-	-	-	-	-	-	-	-	-
Neuroacanthocytosis	-	-	-	-	-	-	-	-	-	-	-	-	-	-	-	-	-	-	-	-	-	-	-	-	-	-	-	-	-	-	-	-	-	-	-	-	-	-	-	-	-	-	-	-	-	-	-	-	-
Progressive Locomotor Ataxia	-	-	-	-	-	-	-	-	-	-	-	-	-	-	-	-	-	-	-	-	-	-	-	-	-	-	-	-	-	-	-	-	-	-	-	-	-	-	-	-	-	-	-	-	-	-	-	-	-
Progressive supranuclear palsy	-	-	-	-	-	-	-	-	-	-	-	-	-	-	-	-	-	-	-	-	-	-	-	-	-	-	-	10	10	10	20	10	30	80	40	120	220	150	370	530	360	890	890	600	1490	1170	800	1970	780
progressive familial intrahepatic cholestasis	-	-	-	-	-	-	-	-	-	-	-	-	-	-	-	-	-	-	-	-	-	-	-	-	-	-	-	-	-	-	-	-	-	-	-	-	-	-	-	-	-	-	-	-	-	-	-	-	-
Progressive familial intrahepatic cholestasis type 1	-	10	10	-	-	-	-	-	-	-	-	-	-	-	-	-	-	-	-	-	-	-	-	-	-	-	-	-	-	-	-	-	-	-	-	-	-	-	-	-	-	-	-	-	-	-	-	-	-
Progressive familial intrahepatic cholestasis type 2	-	-	-	-	-	-	-	-	-	-	-	-	-	-	-	-	-	-	-	-	-	-	-	-	-	-	-	-	-	-	-	-	-	-	-	-	-	-	-	-	-	-	-	-	-	-	-	-	-
Progressive familial intrahepatic cholestasis type 3	-	-	-	-	-	-	-	-	-	-	-	-	-	-	-	-	-	-	-	-	-	-	-	-	-	-	-	-	-	-	-	-	-	-	-	-	-	-	-	-	-	-	-	-	-	-	-	-	-
Progressive bulbar palsy	-	-	-	-	-	-	-	-	-	-	-	-	-	-	-	-	-	-	-	-	-	-	-	-	-	-	-	-	-	-	-	-	10	10	10	20	20	10	30	10	20	30	20	20	40	20	30	50	10
Progressive muscular dystrophy	80	20	90	230	10	240	250	30	280	280	20	300	270	40	300	220	40	260	200	50	250	160	60	220	140	70	210	140	90	230	130	110	230	200	150	340	150	140	290	110	110	220	90	100	180	50	60	110	20
Progressive diaphyseal dysplasia	-	-	-	-	-	-	-	-	-	-	-	-	-	-	-	-	-	-	-	-	-	-	-	-	-	-	-	-	-	-	-	-	-	-	-	-	-	-	-	-	-	-	-	-	-	-	-	-	-
Myositis ossificans progressiva	-	-	-	-	-	-	-	-	-	-	-	-	-	-	-	-	-	-	-	-	-	-	-	-	-	-	-	-	-	-	-	-	-	-	-	-	-	-	-	-	-	-	-	-	-	-	-	-	-
Fibrodysplasia ossificans progressiva	-	-	-	-	-	-	10	-	10	10	-	10	-	-	-	-	-	-	-	-	-	-	-	10	-	-	-	-	-	-	-	-	-	-	-	-	-	-	-	-	-	-	-	-	-	-	-	-	-
Progressive multifocal leukoencephalopathy	-	-	-	-	-	-	-	-	-	-	-	-	-	-	-	-	-	-	-	-	10	20	-	20	20	-	20	10	-	10	-	-	10	10	10	20	10	-	10	-	10	10	-	-	-	-	-	10	-
Progressive leukoencephalopathy	-	-	-	-	-	-	-	-	-	-	-	-	-	-	-	-	-	-	-	-	-	-	-	-	-	-	-	-	-	-	-	-	-	-	-	-	-	-	-	-	-	-	-	-	-	-	-	-	-
Progressive myoclonus epilepsy	10	10	10	10	10	10	-	10	10	20	10	30	10	10	20	10	10	20	10	10	20	10	10	10	10	10	20	-	10	10	10	-	10	-	10	10	-	-	10	-	-	-	-	-	-	-	-	-	-
Melanosis lenticularis progressiva	-	-	-	-	-	-	-	-	-	-	-	-	-	-	-	-	-	-	-	-	-	-	-	-	-	-	-	-	-	-	-	-	-	-	-	-	-	-	-	-	-	-	-	-	-	-	-	-	-
cardiac sarcoidosis	-	-	-	-	-	-	-	-	-	-	-	10	20	10	30	70	30	100	100	70	170	130	90	220	130	110	230	110	140	250	140	260	400	170	450	620	190	580	770	210	590	800	180	570	750	150	430	580	70
lupus erythematosus profundus	-	-	-	-	-	-	-	-	10	10	10	20	-	20	20	10	20	30	10	40	50	10	50	60	10	50	60	10	50	60	10	40	60	10	40	40	10	30	40	-	30	30	-	20	20	-	10	10	-
atrioventricular discordance	10	-	10	-	-	-	-	-	-	-	-	-	-	-	-	-	-	-	-	-	-	-	-	-	-	-	-	-	-	-	-	-	-	-	-	-	-	-	-	-	-	-	-	-	-	-	-	-	-
Ventricular fibrillation	20	20	40	10	10	20	30	20	50	90	40	140	130	60	200	180	70	250	300	100	400	430	140	570	610	140	750	810	170	990	1090	260	1350	1740	470	2200	2390	580	2980	2500	820	3320	2480	970	3450	2330	1120	3450	1680
Ventricular septal defect	12600	13500	26100	5390	5250	10640	3900	3640	7540	2630	2420	5050	1310	1520	2830	900	1330	2230	750	1190	1940	720	860	1580	500	510	1010	420	470	890	410	530	930	560	640	1200	580	630	1220	570	620	1190	490	560	1050	350	520	870	200
Pulmonary atresia with ventricular septal defect	-	-	-	-	-	-	-	-	-	-	-	-	-	-	-	-	-	-	-	-	-	-	-	-	-	-	-	-	-	-	-	-	-	-	-	-	-	-	-	-	-	-	-	-	-	-	-	-	-
Pulmonary atresia with intact ventricular septum	-	-	-	-	-	-	-	-	-	-	-	-	-	-	-	-	-	-	-	-	-	-	-	-	-	-	-	-	-	-	-	-	-	-	-	-	-	-	-	-	-	-	-	-	-	-	-	-	-
Pulmonary atresia with intact ventricular septum	-	-	-	-	-	-	-	-	-	-	-	-	-	-	-	-	-	-	-	-	-	-	-	-	-	-	-	-	-	-	-	-	-	-	-	-	-	-	-	-	-	-	-	-	-	-	-	-	-
Mid-ventricular obstructive hypertrophic cardiomyopathy	-	-	-	-	-	-	-	-	-	-	-	-	-	-	-	-	-	-	-	-	-	-	-	-	-	-	-	-	-	-	-	-	-	-	-	-	-	-	-	-	-	-	-	-	-	-	-	-	-
Ventricular tachycardia	150	110	260	150	130	270	240	210	450	370	270	640	300	250	550	410	340	750	610	430	1050	1050	600	1650	1480	700	2170	2240	870	3110	3250	1150	4400	5570	2030	7600	8140	2870	11000	9660	3790	13450	10470	4510	14970	10480	5230	15700	7110
Aneurysm of ventricle	10	10	20	10	10	20	10	10	10	10	-	10	10	-	10	10	-	10	10	-	10	20	10	30	40	10	40	50	20	70	120	30	140	220	50	280	350	90	440	430	120	560	450	180	630	430	230	660	270
exudative retinopathy	-	-	-	-	-	10	10	-	10	-	-	-	10	-	10	-	-	-	10	-	10	10	-	10	-	-	-	10	-	10	10	-	10	10	-	10	10	-	10	10	10	20	10	-	10	10	10	10	10
Isomerism of the atrial appendages	10	10	20	10	-	10	-	-	-	-	-	-	-	-	-	-	-	-	-	-	-	-	-	-	-	-	-	-	-	-	-	-	-	-	-	-	-	-	-	-	-	-	-	-	-	-	-	-	-
Transient congenital hypothyroidism	540	440	980	10	-	10	-	-	-	-	-	-	-	-	-	-	-	-	-	-	-	-	-	-	-	-	-	-	-	-	-	-	-	-	-	-	-	-	-	-	-	-	-	-	-	-	-	-	-
Transient tyrosinemia of the newborn	-	-	-	-	-	-	-	-	-	-	-	-	-	-	-	-	-	-	-	-	-	-	-	-	-	-	-	-	-	-	-	-	-	-	-	-	-	-	-	-	-	-	-	-	-	-	-	-	-
Transient neonatal diabetes mellitus	20	20	40	-	-	-	-	-	-	-	-	-	-	-	-	-	-	-	-	-	-	-	-	-	-	-	-	-	-	-	-	-	-	-	-	-	-	-	-	-	-	-	-	-	-	-	-	-	-
Neonatal enamel hypoplasia	-	-	-	-	-	-	-	-	-	-	-	-	-	-	-	-	-	-	-	-	-	-	-	-	-	-	-	-	-	-	-	-	-	-	-	-	-	-	-	-	-	-	-	-	-	-	-	-	-
Neonatal asphyxia	7900	6540	14440	260	200	460	60	50	120	20	20	40	10	20	30	-	10	20	-	20	20	-	10	20	-	-	10	10	-	10	-	-	-	-	-	-	-	-	-	-	-	-	-	-	-	-	-	-	-
Neonatal candidiasis	100	80	180	-	-	-	-	-	-	-	-	-	-	-	-	-	-	-	-	-	-	-	-	-	-	-	-	-	-	-	-	-	-	-	-	-	-	-	-	-	-	-	-	-	-	-	-	-	-
Neonatal intrahepatic cholestasis	-	-	-	-	-	-	-	-	-	-	-	-	-	-	-	-	-	-	-	-	-	-	-	-	-	-	-	-	-	-	-	-	-	-	-	-	-	-	-	-	-	-	-	-	-	-	-	-	-
Neonatal nonketotic hyperglycinemia	-	-	-	-	-	-	-	-	-	-	-	-	-	-	-	-	-	-	-	-	-	-	-	-	-	-	-	-	-	-	-	-	-	-	-	-	-	-	-	-	-	-	-	-	-	-	-	-	-
Neonatal adrenoleukodystrophy	-	-	-	-	-	-	-	-	-	-	-	-	-	-	-	-	-	-	-	-	-	-	-	-	-	-	-	-	-	-	-	-	-	-	-	-	-	-	-	-	-	-	-	-	-	-	-	-	-
Chronic infantile neurological cutaneous articular syndrome	-	-	-	-	-	-	-	-	-	-	-	-	-	-	-	-	-	-	-	-	-	-	-	-	-	-	-	-	-	-	-	-	-	-	-	-	-	-	-	-	-	-	-	-	-	-	-	-	-
Neonatal scleroderma	-	-	-	-	-	-	-	-	-	-	-	-	-	-	-	-	-	-	-	-	-	-	-	-	-	-	-	-	-	-	-	-	-	-	-	-	-	-	-	-	-	-	-	-	-	-	-	-	-
neonatal myasthenic syndrome	-	-	-	-	-	-	-	-	-	-	-	-	-	-	-	-	-	-	-	-	-	-	-	-	-	-	-	-	-	-	-	-	-	-	-	-	-	-	-	-	-	-	-	-	-	-	-	-	-
Infantile Arachnoid Cyst	30	10	40	10	-	10	-	-	-	-	-	-	-	-	-	-	-	-	-	-	-	-	-	-	-	-	-	-	-	-	-	-	-	-	-	-	-	-	-	-	-	-	-	-	-	-	-	-	-
Neonatal chlamydia conjunctivitis	100	90	190	-	-	-	-	-	-	-	-	-	-	-	-	-	-	-	-	-	-	-	-	-	-	-	-	-	-	-	-	-	-	-	-	-	-	-	-	-	-	-	-	-	-	-	-	-	-
neonatal thrombocytopenia	240	160	410	10	-	10	-	-	-	-	-	-	-	-	-	-	-	-	-	-	-	-	-	-	-	-	-	-	-	-	-	-	-	-	-	-	-	-	-	-	-	-	-	-	-	-	-	-	-
Neonatal goiter	10	10	10	-	-	-	-	-	-	-	-	-	-	-	-	-	-	-	-	-	-	-	-	-	-	-	-	-	-	-	-	-	-	-	-	-	-	-	-	-	-	-	-	-	-	-	-	-	-
Genetic cardiac rhythm disease	220	200	420	-	-	-	-	-	-	-	-	-	-	-	-	-	-	-	-	-	-	-	-	-	-	-	-	-	-	-	-	-	-	-	-	-	-	-	-	-	-	-	-	-	-	-	-	-	-
Transient neonatal myasthenia gravis	10	10	10	-	-	-	-	-	-	-	-	-	-	-	-	-	-	-	-	-	-	-	-	-	-	-	-	-	-	-	-	-	-	-	-	-	-	-	-	-	-	-	-	-	-	-	-	-	-
infantile hydrocephalus	80	50	140	-	-	-	-	-	-	-	-	-	-	-	-	-	-	-	-	-	-	-	-	-	-	-	-	-	-	-	-	-	-	-	-	-	-	-	-	-	-	-	-	-	-	-	-	-	-
Genetic hypoparathyroidism	20	10	30	-	-	-	-	-	-	-	-	-	-	-	-	-	-	-	-	-	-	-	-	-	-	-	-	-	-	-	-	-	-	-	-	-	-	-	-	-	-	-	-	-	-	-	-	-	-
Neonatal Hypocalcemia	3650	2770	6420	40	50	90	-	10	10	-	-	-	-	-	-	-	-	-	-	-	-	-	-	-	-	-	-	-	-	-	-	-	-	-	-	-	-	-	-	-	-	-	-	-	-	-	-	-	-
Neonatal hypoxic ischemic encephalopathy	440	380	820	30	20	50	10	-	20	10	-	10	-	-	-	-	-	-	-	-	-	-	-	-	-	-	-	-	-	-	-	-	-	-	-	-	-	-	-	-	-	-	-	-	-	-	-	-	-
neonatal Hypoprothrombinemia	-	-	-	-	-	-	-	-	-	-	-	-	-	-	-	-	-	-	-	-	-	-	-	-	-	-	-	-	-	-	-	-	-	-	-	-	-	-	-	-	-	-	-	-	-	-	-	-	-
neonatal hypomagnesemia	40	30	70	-	-	-	-	-	-	-	-	-	-	-	-	-	-	-	-	-	-	-	-	-	-	-	-	-	-	-	-	-	-	-	-	-	-	-	-	-	-	-	-	-	-	-	-	-	-
neonatal diabetes mellitus	50	50	90	-	-	-	-	-	-	-	-	-	-	-	-	-	-	-	-	-	-	-	-	-	-	-	-	-	-	-	-	-	-	-	-	-	-	-	-	-	-	-	-	-	-	-	-	-	-
Infant acute respiratory distress syndrome	5540	4210	9750	120	100	220	10	10	20	-	-	10	-	10	10	-	10	10	-	10	20	-	10	10	-	-	-	-	-	-	-	-	-	-	-	-	-	-	-	-	-	-	-	-	-	-	-	-	-
Neonatal skin sclerosis	-	-	-	-	-	-	-	-	-	-	-	-	-	-	-	-	-	-	-	-	-	-	-	-	-	-	-	-	-	-	-	-	-	-	-	-	-	-	-	-	-	-	-	-	-	-	-	-	-
vitamin K deficiency bleeding(VKDB) in infancy	12900	11230	24120	20	10	30	-	-	-	-	-	-	-	-	-	-	-	-	-	-	-	-	-	-	-	-	-	-	-	-	-	-	-	-	-	-	-	-	-	-	-	-	-	-	-	-	-	-	-
Neonatal hemochromatosis	-	-	-	-	-	-	-	-	-	-	-	-	-	-	-	-	-	-	-	-	-	-	-	-	-	-	-	-	-	-	-	-	-	-	-	-	-	-	-	-	-	-	-	-	-	-	-	-	-
Neonatal chronic lung disease	510	340	840	40	40	80	10	10	10	-	-	-	-	-	-	-	-	-	-	-	-	-	-	-	-	-	-	-	-	-	-	-	-	-	-	-	-	-	-	-	-	-	-	-	-	-	-	-	-
Neonatal hemolytic anemia	310	260	570	-	-	-	-	-	-	-	-	-	-	-	-	-	-	-	-	-	-	-	-	-	-	-	-	-	-	-	-	-	-	-	-	-	-	-	-	-	-	-	-	-	-	-	-	-	-
Neonatal Listeria sepsis	-	-	-	-	-	-	-	-	-	-	-	-	-	-	-	-	-	-	-	-	-	-	-	-	-	-	-	-	-	-	-	-	-	-	-	-	-	-	-	-	-	-	-	-	-	-	-	-	-
Congenital glaucoma	90	60	150	40	40	70	30	20	50	30	10	40	20	20	30	10	10	20	10	20	20	20	10	30	10	10	10	-	-	-	-	-	-	-	-	10	-	-	10	-	-	-	-	-	-	-	-	-	-
Familial Chilblain lupus	70	90	160	10	10	10	-	-	-	-	-	-	-	-	-	-	-	-	-	-	-	-	-	-	-	-	-	-	-	-	-	-	-	-	-	-	-	-	-	-	-	-	-	-	-	-	-	-	-
Pancreatic true cysts	-	-	-	-	-	-	-	-	-	-	-	-	-	-	-	-	-	-	-	-	-	-	10	10	10	10	20	-	10	10	10	20	30	20	30	50	50	70	120	60	80	140	60	80	140	70	70	140	20
true agonadism	-	-	-	-	-	-	-	-	-	-	-	-	-	-	-	-	-	-	-	-	-	-	-	-	-	-	-	-	-	-	-	-	-	-	-	-	-	-	-	-	-	-	-	-	-	-	-	-	-
Polycythemia vera	-	-	-	-	-	-	-	-	-	10	-	10	10	10	20	20	10	30	30	20	50	80	30	110	70	40	110	130	40	170	170	70	240	250	130	380	380	190	570	340	210	550	380	250	630	280	210	490	160
tremor	120	50	170	60	40	100	80	130	210	170	260	430	230	300	530	240	320	560	310	350	650	380	400	780	360	350	710	440	360	800	490	420	910	790	700	1490	1070	1090	2160	1510	1830	3330	1960	2640	4600	1940	2960	4900	1360
Apical hypertrophic cardiomyopathy	-	-	-	-	-	-	-	-	-	-	-	-	-	-	-	-	-	-	-	-	-	-	-	-	-	-	-	-	-	-	-	-	-	-	-	-	-	-	-	-	-	-	-	-	-	-	-	-	-
Primary adult heart tumor	-	-	-	-	-	-	-	-	-	-	-	-	-	-	-	-	-	-	-	-	-	-	-	-	-	-	-	-	-	-	-	-	-	-	-	10	10	-	10	-	10	10	-	-	-	-	10	10	-
Total anomalous pulmonary venous connection type 2	40	30	70	20	10	30	10	10	10	10	10	10	-	-	10	-	-	-	-	-	-	-	-	-	-	-	-	-	-	-	-	-	-	-	-	-	-	-	-	-	-	-	-	-	-	-	-	-	-
Heart malformation	70	70	140	20	20	30	10	20	30	10	10	20	-	10	10	-	20	20	10	20	30	-	20	30	-	10	10	-	-	10	-	-	-	-	-	-	-	-	-	-	-	-	-	-	-	-	-	-	-
Cardiovascular malformation	10	10	20	10	-	10	-	-	-	-	-	-	-	-	-	-	-	-	-	-	-	-	10	10	-	-	-	-	-	-	-	-	-	-	-	-	-	-	-	-	-	-	-	-	-	-	-	-	-
Cardiac tumor	130	100	230	90	50	130	60	50	110	40	40	80	20	20	40	20	10	30	10	20	30	20	20	40	20	20	40	20	30	50	30	40	70	40	50	100	70	80	150	80	90	160	90	110	200	90	120	210	40
Ectopia cordis	-	-	-	-	-	-	-	-	-	-	-	-	-	-	-	-	-	-	-	-	-	-	-	-	-	-	-	-	-	-	-	-	-	-	-	-	-	-	-	-	-	-	-	-	-	-	-	-	-
Benign tumor of the heart	-	-	-	-	-	-	-	-	10	-	-	-	-	-	-	-	-	10	-	-	-	-	-	-	-	-	-	-	-	-	-	-	-	-	10	10	-	-	10	-	-	10	10	10	10	10	10	10	-
Atrial septal defect	40	50	90	10	10	20	10	10	10	10	10	10	-	-	-	-	-	10	10	-	10	-	10	10	-	-	-	-	-	-	-	-	-	10	-	10	10	10	10	-	10	10	-	10	10	-	10	10	-
Vibratory urticaria	-	-	-	-	-	-	-	-	-	-	-	-	-	-	-	-	-	-	-	-	-	-	-	-	-	-	-	-	-	-	-	-	-	-	-	-	-	-	-	-	-	-	-	-	-	-	-	-	-
Schindler disease	-	-	-	-	-	-	-	-	-	-	-	-	-	-	-	-	-	-	-	-	-	-	-	-	-	-	-	-	-	-	-	-	-	-	-	-	-	-	-	-	-	-	-	-	-	-	-	-	-
Endocardial cushion defect	310	420	720	220	250	470	180	220	400	130	180	310	100	150	260	70	120	200	50	100	150	30	90	110	20	50	70	20	50	80	20	30	50	40	50	90	40	50	80	30	50	80	20	60	80	20	20	40	10
Endocardial myocardial fibrosis	-	-	-	-	-	10	-	-	-	-	-	-	-	-	-	-	-	-	-	-	-	-	-	-	-	-	-	-	-	-	-	-	-	-	-	-	-	-	-	-	-	-	-	-	-	-	-	-	-
Endocardial fibroelastosis	10	10	10	10	10	10	-	-	10	10	10	20	10	10	20	-	-	10	-	-	-	-	-	-	-	-	-	-	-	-	-	-	-	-	-	-	-	-	-	-	-	-	-	-	-	-	-	-	-
Invasive Complete Hydatidiform Mole	-	-	-	-	-	-	-	-	-	-	-	-	-	-	-	-	-	-	-	-	-	-	-	-	-	-	-	-	-	-	-	-	-	-	-	-	-	-	-	-	-	-	-	-	-	-	-	-	-
invasive partial hydatidiform mole	-	-	-	-	-	-	-	-	-	-	-	-	-	-	-	-	-	-	-	-	-	-	-	-	-	-	-	-	-	-	-	-	-	-	-	-	-	-	-	-	-	-	-	-	-	-	-	-	-
Invasive hydatidiform mole	-	-	-	-	-	-	-	-	-	-	10	10	-	50	50	-	70	70	-	140	140	-	140	140	-	90	90	-	60	60	-	60	60	-	40	40	-	10	10	-	10	10	-	-	-	-	-	-	-
Simpson-Golabi-Behmel syndrome	-	-	-	-	-	-	-	-	-	-	-	-	-	-	-	-	-	-	-	-	-	-	-	-	-	-	-	-	-	-	-	-	-	-	-	-	-	-	-	-	-	-	-	-	-	-	-	-	-
Atrial flutter	90	50	140	40	30	70	30	40	70	90	50	140	140	60	210	170	80	250	190	130	320	340	160	510	460	160	610	720	260	980	1320	380	1700	2580	730	3310	4170	1280	5450	5420	1660	7080	5680	1980	7660	5410	2360	7770	4060
Interatrial communication	6540	8530	15070	2900	3500	6400	2010	2350	4350	1240	1390	2630	510	720	1230	310	690	1000	320	580	900	360	610	960	370	570	940	400	660	1050	540	810	1350	790	1200	1980	980	1380	2350	1280	1760	3040	1260	1740	3000	990	1610	2600	570
Pericardial cyst	-	-	-	-	-	-	-	-	-	-	-	-	-	-	-	-	-	-	-	-	-	-	-	-	-	-	-	-	-	-	-	-	-	-	-	-	-	-	10	-	-	-	-	-	-	-	-	-	-
Pericardial diverticulum	-	-	-	-	-	-	-	-	-	-	-	-	-	-	-	-	-	-	-	-	-	-	-	-	-	-	-	-	-	-	-	-	10	-	-	-	-	-	-	-	-	10	-	-	-	-	-	-	-
intrapericardial cyst	-	-	-	-	-	-	-	-	-	-	-	-	-	-	-	-	-	10	10	10	10	10	10	20	20	10	40	10	20	30	10	20	40	20	40	60	30	50	80	30	40	80	20	40	60	20	40	60	10
Sylvatic yellow fever	-	-	-	-	-	-	-	-	-	-	-	-	-	-	-	-	-	-	-	-	-	-	-	-	-	-	-	-	-	-	-	-	-	-	-	-	-	-	-	-	-	-	-	-	-	-	-	-	-
Cleft lip	770	490	1260	350	290	640	220	160	380	120	110	230	30	30	60	10	20	30	10	20	20	10	10	20	-	10	10	-	-	-	-	10	10	10	10	10	-	10	10	-	-	-	-	-	-	-	-	-	-
Cleft lip repair	50	40	90	80	40	120	50	30	80	30	40	70	10	20	30	10	10	20	-	20	20	10	-	10	-	-	10	-	-	10	-	10	10	-	10	10	-	-	-	-	-	-	-	-	-	-	-	-	-
Oto-palato-digital syndrome	-	-	-	-	-	-	-	-	-	-	-	-	-	-	-	-	-	-	-	-	-	-	-	-	-	-	-	-	-	-	-	-	-	-	-	-	-	-	-	-	-	-	-	-	-	-	-	-	-
Zieve syndrome	-	-	-	-	-	-	-	-	-	-	-	-	-	-	-	-	-	-	-	-	-	-	-	-	-	-	-	-	-	-	-	-	-	-	-	-	-	-	-	-	-	10	-	-	-	-	-	-	-
Infantile-onset periodic fever-panniculitis-dermatosis syndrome	300	240	550	60	50	110	20	20	40	10	10	20	10	10	20	-	10	10	10	10	10	-	10	10	-	-	10	-	-	-	-	-	10	-	-	-	-	-	-	-	-	-	-	-	-	-	-	-	-
Auricle defect	10	10	20	10	-	10	-	-	10	10	-	10	10	-	10	10	-	10	-	-	10	10	10	10	-	-	10	-	-	10	-	-	10	-	10	10	-	-	-	-	-	-	10	-	10	10	-	10	-
Low-set ears	40	40	80	-	10	10	-	-	-	-	-	-	-	-	-	-	-	-	-	-	-	-	-	-	-	-	-	-	-	-	-	-	-	-	-	-	-	-	-	-	-	-	-	-	-	-	-	-	-
Zika virus disease	-	-	-	-	-	-	-	-	-	-	-	-	-	-	-	-	-	-	-	-	-	-	-	-	-	-	-	-	-	-	-	-	-	-	-	-	-	-	-	-	-	-	-	-	-	-	-	-	-
Absence of eustachian tube	-	-	-	-	-	-	-	-	-	-	-	-	-	-	-	-	-	-	-	-	-	-	-	-	-	-	-	-	-	-	-	-	-	-	-	-	-	-	-	-	-	-	-	-	-	-	-	-	-
Erythema elevatum diutinum	-	-	-	20	10	30	20	20	40	50	60	100	50	90	140	70	100	170	60	100	160	100	110	210	80	100	180	80	110	190	90	100	190	110	120	230	130	140	270	120	100	230	120	120	240	110	110	210	60
Digitalis poisoning	-	-	-	-	-	-	-	-	-	-	-	-	-	-	-	-	-	-	-	-	-	-	-	10	-	-	10	-	-	10	10	10	20	20	10	40	50	40	90	80	70	160	140	140	280	220	290	510	280
Autoerythrocyte sensitization syndrome	-	-	-	-	-	-	-	-	-	-	-	-	-	-	-	-	-	-	-	-	-	-	-	-	-	-	-	-	-	-	-	-	-	-	-	-	-	-	-	-	-	-	-	-	-	-	-	-	-
Autophagic vacuolar myopathy	-	-	-	-	-	-	-	-	-	-	-	-	-	-	-	-	-	-	-	-	-	-	-	-	-	-	-	-	-	-	-	-	-	-	-	-	-	-	-	-	-	-	-	-	-	-	-	-	-
Autoimmune encephalitis	-	-	-	-	-	-	-	-	-	-	-	-	-	-	-	-	-	-	-	-	-	-	-	-	-	-	-	-	-	-	-	-	-	-	-	-	-	-	-	-	-	-	-	-	-	-	-	-	-
Autoimmune hepatitis	30	30	60	60	70	120	70	90	160	120	150	270	170	320	490	280	470	750	450	840	1290	630	1330	1960	680	1520	2200	710	2110	2830	830	3500	4320	1330	6070	7400	1720	7420	9140	2050	8110	10160	2090	7810	9890	1720	6510	8220	930
autoimmune neutropenia	90	100	200	20	20	30	-	-	-	-	-	-	-	-	-	-	10	10	-	10	10	-	-	10	-	-	10	-	-	-	-	20	20	10	10	10	-	10	10	10	10	20	10	10	20	10	-	10	10
autoimmune acquired coagulation factor deficiency	-	-	-	-	-	-	-	-	-	-	-	-	-	-	-	-	-	-	-	-	-	-	-	-	-	-	-	-	-	-	-	-	-	-	-	-	-	-	-	-	-	-	-	-	-	-	-	-	-
Acquired von Willebrand disease	-	-	-	-	-	-	-	-	-	-	-	-	-	-	-	-	-	-	-	-	-	-	-	-	-	-	-	-	-	-	-	-	-	-	-	-	-	-	-	-	-	-	-	-	-	-	-	-	-
Autoimmune pancreatitis	-	-	-	-	-	-	-	-	-	10	10	20	20	20	40	30	30	50	40	60	100	60	80	130	70	70	140	110	70	180	170	100	280	360	180	540	460	260	720	610	250	860	600	260	860	560	220	780	290
Autoimmune polyendocrinopathy-candidiasis-ectodermal dystrophy	-	-	-	-	-	-	-	-	10	-	-	-	-	10	10	-	10	10	-	10	10	-	10	10	-	-	10	10	10	10	-	10	10	-	10	10	-	-	10	-	10	10	-	10	10	-	10	10	-
autoimmune enteropathy	-	-	-	-	-	-	-	-	-	-	-	-	-	-	-	-	-	-	-	-	-	-	-	-	-	-	-	-	-	-	-	-	-	-	-	-	-	-	-	-	-	-	-	-	-	-	-	-	-
Autoimmune pulmonary alveolar proteinosis	-	-	-	-	-	-	-	-	-	-	-	-	-	-	-	-	-	-	-	-	-	-	-	-	-	-	-	-	-	-	-	-	-	-	-	-	-	-	-	-	-	-	-	-	-	-	-	-	-
Autoimmune adrenalitis	-	-	-	-	-	-	-	-	-	-	-	-	-	-	-	-	-	-	-	-	-	-	-	-	-	-	-	-	-	-	-	-	-	-	-	-	-	-	-	-	-	-	-	-	10	-	-	-	-
Autoimmune hemolytic anemia	40	40	80	30	20	50	40	50	90	40	80	120	50	120	170	50	170	220	60	230	300	100	240	340	90	250	340	100	290	400	120	340	460	250	460	710	320	550	870	370	560	930	440	580	1020	540	590	1130	440
Autoimmune lymphoproliferative syndrome	-	-	-	-	-	-	-	-	-	-	-	-	-	-	-	-	-	-	-	-	-	-	-	-	-	-	-	-	-	-	-	-	-	-	-	-	-	-	-	-	-	-	-	-	-	-	-	-	-
Congenital malformations of the ossicles	30	20	50	90	80	170	110	100	220	50	60	110	20	30	60	20	20	40	10	10	20	10	20	30	10	20	30	-	10	20	10	10	20	10	10	20	10	10	10	-	10	10	-	-	10	-	10	10	-
fusion of ossicles of ear	-	-	-	-	-	-	-	-	-	-	-	-	-	-	-	-	-	-	-	-	-	-	-	-	-	-	-	-	-	-	-	-	-	-	-	-	-	-	-	-	-	-	-	-	-	-	-	-	-
Abnormality of the tragus	-	-	-	-	-	-	-	-	-	-	-	-	-	-	-	-	-	-	-	-	-	-	-	-	-	-	-	-	-	-	-	-	-	-	-	-	-	-	-	-	-	-	-	-	-	-	-	-	-
cleft earlobe	50	50	100	20	10	30	-	10	10	-	20	20	10	40	40	10	90	100	-	60	70	10	50	50	-	20	20	-	20	20	-	10	20	-	10	10	-	10	10	-	-	-	-	-	-	-	-	-	-
dystonia	20	30	50	40	30	70	40	40	90	70	60	140	110	100	210	140	130	270	160	170	330	240	210	440	210	200	410	240	230	470	210	180	390	200	190	390	190	220	410	180	260	440	150	240	380	110	200	300	50
Agnathia-holoprosencephaly-situs inversus syndrome	-	-	-	-	-	-	-	-	-	-	-	-	-	-	-	-	-	-	-	-	-	-	-	-	-	-	-	-	-	-	-	-	-	-	-	-	-	-	-	-	-	-	-	-	-	-	-	-	-
Diphtheria	-	-	-	-	-	-	-	-	-	-	-	-	-	-	-	-	-	-	-	-	-	-	-	-	-	-	-	-	-	-	-	-	-	-	-	-	-	-	-	-	-	10	-	-	-	-	-	-	-
Jackson Syndrome	-	-	-	-	-	-	-	-	-	-	-	-	-	-	-	-	-	-	-	-	-	-	-	-	-	-	-	-	-	-	-	-	-	-	-	-	-	-	-	-	-	-	-	-	-	-	-	-	-
Jackson membrane	-	-	-	-	-	-	-	-	-	-	-	-	-	-	-	-	-	-	-	-	-	-	-	-	-	-	-	-	-	-	-	-	-	-	-	-	-	-	-	-	-	-	-	-	-	-	-	-	-
Diabetes mellitus type 2	-	-	-	10	10	20	30	20	50	20	20	40	10	20	30	10	10	20	20	10	30	10	10	20	10	-	10	10	-	10	10	-	10	-	-	-	10	-	10	10	-	10	-	-	-	10	-	10	-
Juvenile GM1 gangliosidosis	-	-	-	-	-	-	-	-	-	-	-	-	-	-	-	-	-	-	-	-	-	-	-	-	-	-	-	-	-	-	-	-	-	-	-	-	-	-	-	-	-	-	-	-	-	-	-	-	-
juvenile GM2 gangliosidosis	-	-	-	-	-	-	-	-	-	-	-	-	-	-	-	-	-	-	-	-	-	-	-	-	-	-	-	-	-	-	-	-	-	-	-	-	-	-	-	-	-	-	-	-	-	-	-	-	-
Juvenile ｍetachromatic leukodystrophy	-	-	-	-	-	-	-	-	-	-	-	-	-	-	-	-	-	-	-	-	-	-	-	-	-	-	-	-	-	-	-	-	-	-	-	-	-	-	-	-	-	-	-	-	-	-	-	-	-
Juvenile myasthenia gravis	-	-	-	-	-	-	-	-	-	-	-	-	-	-	-	-	-	-	-	-	-	-	-	-	-	-	-	-	-	-	-	-	-	-	-	-	-	-	-	-	-	-	-	-	-	-	-	-	-
Juvenile Huntington disease	-	-	-	-	-	-	-	-	-	-	-	-	-	-	-	-	-	-	-	-	-	-	-	-	-	-	-	-	-	-	-	-	-	-	-	-	-	-	-	-	-	-	-	-	-	-	-	-	-
Pediatric Kienbock's Disease	-	-	-	-	-	-	-	-	-	-	-	-	-	-	-	-	-	-	-	-	-	-	-	-	-	-	-	-	-	-	-	-	-	-	-	-	-	-	-	-	-	-	-	-	-	-	-	-	-
Juvenile rheumatoid arthritis	150	210	360	320	510	820	390	680	1080	260	610	870	110	270	380	70	170	230	70	140	210	50	110	170	20	60	80	20	40	50	20	30	50	10	20	30	10	20	30	10	10	20	-	-	10	-	10	10	-
Juvenile melanoma	20	20	40	20	10	30	10	10	20	-	10	10	-	10	10	-	-	-	-	10	10	-	-	10	-	-	-	-	-	-	-	-	-	-	-	-	-	-	-	-	-	-	-	-	-	-	-	-	-
Juvenile myelomonocytic leukemia	30	10	30	20	10	20	-	-	-	-	-	-	-	-	-	-	-	-	-	-	-	-	-	-	-	-	-	-	-	-	-	-	-	-	-	-	-	-	-	-	-	-	-	-	-	-	-	-	-
juvenile osteoporosis	30	20	50	40	50	90	90	100	190	90	100	190	40	80	120	40	90	130	40	130	170	30	110	140	20	110	130	40	50	90	10	30	50	10	20	30	10	10	20	-	10	10	-	10	10	-	10	10	-
Osteochondrosis of genetic origin	-	-	-	-	-	10	30	20	50	-	-	-	-	-	-	-	-	-	-	-	-	-	-	-	-	-	-	-	-	-	-	-	-	-	-	-	-	-	-	-	-	-	-	-	-	-	-	-	-
Juvenile progressive bulbar palsy	-	-	-	-	-	-	-	-	-	-	-	-	-	-	-	-	-	-	-	-	-	-	-	-	-	-	-	-	-	-	-	-	-	-	-	-	-	-	-	-	-	-	-	-	-	-	-	-	-
Familial Scheuermann disease	-	-	-	-	-	-	-	-	-	-	-	-	-	-	-	-	-	-	-	-	-	-	-	-	-	-	-	-	-	-	-	-	-	-	-	-	-	-	-	-	-	-	-	-	-	-	-	-	-
Polyarticular juvenile idiopathic arthritis	-	-	10	10	20	30	10	20	20	-	-	10	-	-	-	-	10	10	-	-	-	-	-	-	-	-	-	-	-	-	-	-	-	-	-	-	-	-	-	-	-	-	-	-	-	-	-	-	-
Juvenile idiopathic arthritis	30	60	90	50	70	120	60	90	140	20	60	80	10	20	20	-	10	10	-	-	10	-	-	-	-	-	-	-	-	-	-	-	-	-	-	-	-	-	-	-	-	-	-	-	-	-	-	-	-
Familial juvenile hypertrophy of the breast	-	20	20	-	50	50	10	10	10	-	-	-	-	-	-	-	-	-	-	-	-	-	-	-	-	-	-	-	-	-	-	-	-	-	-	-	-	-	-	-	-	-	-	-	-	-	-	-	-
juvenile Nephronophthisis	-	-	-	-	-	-	-	-	-	-	-	-	-	-	-	-	-	-	-	-	-	-	-	-	-	-	-	-	-	-	-	-	-	-	-	-	-	-	-	-	-	-	-	-	-	-	-	-	-
Atypical juvenile parkinsonism	20	10	30	160	50	210	150	50	200	30	20	50	10	10	10	10	10	20	20	10	30	20	20	40	20	20	40	20	20	40	10	10	20	10	10	20	-	10	10	-	10	10	-	-	-	-	-	-	-
Juvenile Parkinson's disease	-	-	-	-	-	-	-	-	-	-	-	-	-	-	-	-	-	-	-	-	-	-	-	-	-	-	-	-	-	-	-	-	-	-	-	-	-	-	-	-	-	-	-	-	-	-	-	-	-
Juvenile Parkinson's disease Yahr3	-	-	-	-	-	-	-	-	-	-	-	-	-	-	-	-	-	-	-	-	-	-	-	-	-	-	-	-	-	-	-	-	-	-	-	-	-	-	-	-	-	-	-	-	-	-	-	-	-
Juvenile Parkinson's disease Yahr4	-	-	-	-	-	-	-	-	-	-	-	-	-	-	-	-	-	-	-	-	-	-	-	-	-	-	-	-	-	-	-	-	-	-	-	-	-	-	-	-	-	-	-	-	-	-	-	-	-
Juvenile Parkinson's disease Yahr5	-	-	-	-	-	-	-	-	-	-	-	-	-	-	-	-	-	-	-	-	-	-	-	-	-	-	-	-	-	-	-	-	-	-	-	-	-	-	-	-	-	-	-	-	-	-	-	-	-
juvenile dermatomyositis	10	10	20	20	40	60	20	30	60	10	20	30	10	10	10	-	-	-	-	-	-	-	-	-	-	-	-	-	-	-	-	-	-	-	-	-	-	-	-	-	-	-	-	-	-	-	-	-	-
Juvenile polyposis	-	-	-	-	-	-	-	-	-	-	-	-	-	-	-	-	-	-	-	-	-	-	-	-	-	-	-	-	-	-	-	-	-	-	-	-	-	-	-	-	-	-	-	-	-	-	-	-	-
Juvenile myoclonic epilepsy	-	-	10	10	10	10	50	70	120	90	110	200	60	60	120	30	60	90	20	20	40	10	20	30	10	10	10	-	10	10	-	-	-	-	-	-	-	-	-	-	-	-	-	-	-	-	-	-	-
Juvenile Bilateral Sensorineural Hearing Loss	-	-	-	-	-	-	-	-	-	-	-	-	-	-	-	-	-	-	-	-	-	-	-	-	-	-	-	-	-	-	-	-	-	-	-	-	-	-	-	-	-	-	-	-	-	-	-	-	-
X-linked juvenile retinoschisis	-	-	-	10	-	10	10	-	10	-	-	-	-	-	-	10	-	10	-	-	-	-	-	-	-	-	-	-	-	-	-	-	-	-	-	-	-	-	-	-	-	-	-	-	-	-	-	-	-
Janet's disease	-	-	-	-	-	-	-	-	-	-	-	-	-	-	-	-	-	-	-	-	-	-	-	-	-	-	-	-	-	-	-	-	-	-	-	-	-	-	-	-	-	-	-	-	-	-	-	-	-
Jeune Syndrome	-	-	10	-	-	-	-	-	-	-	-	-	-	-	-	-	-	-	-	-	-	-	-	-	-	-	-	-	-	-	-	-	-	-	-	-	-	-	-	-	-	-	-	-	-	-	-	-	-
Duhring dermatitis herpetiformis	-	-	-	-	-	-	-	-	-	-	-	-	-	-	-	-	-	10	-	-	10	10	10	20	10	10	10	10	10	10	-	-	10	10	10	20	10	10	10	10	10	20	10	10	20	10	10	20	10
Primary mediastinal large B-cell lymphoma	-	-	-	-	-	-	-	-	-	-	-	-	-	-	-	-	-	-	-	-	-	-	-	-	-	-	-	-	-	-	-	-	-	-	-	-	-	-	-	-	-	-	-	-	-	-	-	-	-
IgG4-related mediastinitis	-	-	-	-	-	-	-	-	-	-	-	-	-	-	-	-	-	-	-	-	-	-	-	-	-	-	-	-	-	-	-	-	-	10	-	10	-	-	10	10	-	10	-	-	10	-	-	-	-
Mediastinal cyst	-	-	-	-	-	-	-	-	-	-	-	-	-	-	-	-	-	-	-	-	-	-	-	-	-	-	-	-	-	-	-	-	-	-	-	-	-	-	-	-	-	-	-	-	-	-	-	-	-
Schistosomiasis	-	-	-	-	-	-	-	-	-	-	-	-	-	-	-	-	-	-	-	-	-	-	-	-	-	-	-	-	-	-	-	-	-	-	-	-	-	-	-	-	-	-	-	-	-	-	-	10	-
Heavy chain disease	-	-	-	-	-	-	-	-	-	-	-	-	-	-	-	-	-	-	-	-	-	-	-	-	-	-	-	-	-	-	-	-	-	-	-	-	-	-	-	-	-	-	-	-	-	-	-	-	-
Severe ulcerative colitis	-	-	-	-	-	-	-	-	-	-	-	-	-	-	-	-	-	-	-	-	-	-	-	-	-	-	-	-	-	-	-	-	-	-	-	-	-	-	-	-	-	-	-	-	-	-	-	-	-
Severe acute respiratory syndrome	10	-	10	-	-	10	-	-	-	-	-	-	-	-	-	-	-	10	-	-	-	10	-	10	-	10	10	-	10	10	10	10	10	20	10	20	30	10	40	30	10	40	30	20	50	40	20	60	30
Myasthenia gravis	60	80	140	80	120	200	100	120	220	100	180	280	170	300	470	230	520	750	350	810	1160	520	1040	1560	580	1020	1590	700	1210	1900	850	1400	2250	1250	1930	3180	1630	2270	3900	1590	2310	3900	1700	2380	4080	1460	2290	3750	940
severe Aplastic anemia	-	-	-	-	-	-	-	-	-	-	-	-	-	-	-	-	-	-	-	-	-	-	-	-	-	-	-	-	-	-	-	-	-	-	-	-	-	-	-	-	-	-	-	-	-	-	-	-	-
Severe congenital neutropenia	-	-	-	-	-	-	-	-	-	-	-	-	-	-	-	-	-	-	-	-	-	-	-	-	-	-	-	-	-	-	-	-	-	-	-	-	-	-	-	-	-	-	-	-	-	-	-	-	-
erythema exsudativum multiforme major	-	-	-	-	-	-	-	-	-	-	-	-	-	-	-	-	-	-	-	-	-	-	-	-	-	-	-	-	-	-	-	-	-	-	-	-	-	-	-	-	-	-	-	-	-	-	-	-	-
severe fever with thrombocytopenia syndrome	-	-	-	-	-	-	-	-	-	-	-	-	-	-	-	-	-	-	-	-	-	-	-	-	-	-	-	-	-	-	-	-	-	-	-	-	-	-	-	-	-	-	-	-	-	-	-	-	-
[truncated: 2,527 more rows]
[truncated: 578 more columns]

## Sheet: Coarsened tabular data
	2009																																							2010
	0-4 years		5-9 years		10-14 years		15-19 years		20-24 years		25-29 years		30-34 years		35-39 years		40-44 years		45-49 years		50-54 years		55-59 years		60-64 years		65-69 years		70-74 years		75-79 years		80-84 years		85 years -		Total			0-4 years		5-9 years		10-14 years		15-19 years		20-24 years
NDB diseases	M	F	M	F	M	F	M	F	M	F	M	F	M	F	M	F	M	F	M	F	M	F	M	F	M	F	M	F	M	F	M	F	M	F	M	F	M	F	SUM	M	F	M	F	M	F	M	F	M	F
11-β-Hydroxylase deficiency	-	-	-	-	-	-	-	-	-	-	-	-	-	-	-	-	-	-	-	-	-	-	-	-	-	-	-	-	-	-	-	-	-	-	-	-	-	-	-	-	-	-	-	-	-	-	-	-	-
17-α-Hydroxylase deficiency	-	-	-	-	-	-	-	-	-	-	-	-	-	-	-	-	-	-	-	-	-	-	-	-	-	-	-	-	-	-	-	-	-	-	-	-	-	-	-	-	-	-	-	-	-	-	-	-	-
17 beta-hydroxysteroid dehydrogenase deficiency	-	-	-	-	-	-	-	-	-	-	-	-	-	-	-	-	-	-	-	-	-	-	-	-	-	-	-	-	-	-	-	-	-	-	-	-	-	-	-	-	-	-	-	-	-	-	-	-	-
18 Hydroxylase deficiency	-	-	-	-	-	-	-	-	-	-	-	-	-	-	-	-	-	-	-	-	-	-	-	-	-	-	-	-	-	-	-	-	-	-	-	-	-	-	-	-	-	-	-	-	-	-	-	-	-
18q-syndrome	-	-	-	-	-	-	-	-	-	-	-	-	-	-	-	-	-	-	-	-	-	-	-	-	-	-	-	-	-	-	-	-	-	-	-	-	-	-	-	-	-	-	-	-	-	-	-	-	-
chromosome 18 abnormality	25	38	27		-	-	10		10				11								-	-	-	-	10				12				11				63	102	165	31	61	18	25	15		-	-	12
1p36 deletion syndrome	-	-	-	-	-	-	-	-	-	-	-	-	-	-	-	-	-	-	-	-	-	-	-	-	-	-	-	-	-	-	-	-	-	-	-	-	-	-	-	-	-	-	-	-	-	-	-	-	-
Partial trisomy 1q	-	-	-	-	-	-	-	-	-	-	-	-	-	-	-	-	-	-	-	-	-	-	-	-	-	-	-	-	-	-	-	-	-	-	-	-	-	-	-	-	-	-	-	-	-	-	-	-	-
Diabetes mellitus type 1	117	146	381	456	673	886	1037	1306	1262	1714	1782	2234	2717	3164	3867	3705	3749	3285	3448	2822	3435	2913	4233	4181	4751	4783	4629	4699	3924	4044	2894	3507	1376	2056	438	1007	44713	46908	91621	156	181	419	537	759	1035	1157	1497	1510	1994
Renal tubular acidosis type 1	-	-	-	-	-	-	-	-	10								12				14						-	-	12						-	-	11	43	54	-	-	-	-	-	-	-	-	14
Group I leprosy	-	-	-	-	-	-	-	-	-	-	-	-	-	-	-	-	-	-	-	-	-	-	-	-	-	-	-	-	-	-	-	-	-	-	-	-	-	-	-	-	-	-	-	-	-	-	-	-	-
21-Hydroxylase deficiency	23	25	28		17		17	18	11	24	24		17	27	27		15		-	-	-	-	-	-	11								-	-	-	-	117	176	293	29	32	11	20	24		21	15	13	27
22q11.2 deletion syndrome	-	-	-	-	-	-	-	-	-	-	-	-	-	-	-	-	-	-	-	-	-	-	-	-	-	-	-	-	-	-	-	-	-	-	-	-	-	-	-	-	-	-	-	-	-	-	-	-	-
Type II collagenopathy	-	-	-	-	-	-	-	-	-	-	-	-	-	-	-	-	-	-	-	-	-	-	-	-	-	-	-	-	-	-	-	-	-	-	-	-	-	-	-	-	-	-	-	-	-	-	-	-	-
Renal tubular acidosis type 2	10																		-	-	10										-	-	-	-	-	-	-	-	23	-	-	-	-	-	-	-	-	-	-
Methylglutaconic aciduria	-	-	-	-	-	-	-	-	-	-	-	-	-	-	-	-	-	-	-	-	-	-	-	-	-	-	-	-	-	-	-	-	-	-	-	-	-	-	-	-	-	-	-	-	-	-	-	-	-
3-β-Hydroxysteroid dehydrogenase deficiency	-	-	-	-	-	-	-	-	-	-	-	-	-	-	-	-	-	-	-	-	-	-	-	-	-	-	-	-	-	-	-	-	-	-	-	-	-	-	-	-	-	-	-	-	-	-	-	-	-
disorders of sex development of 46,XY	-	-	-	-	-	-	-	-	-	-	-	-	-	-	-	-	-	-	-	-	-	-	-	-	-	-	-	-	-	-	-	-	-	-	-	-	-	-	-	-	-	-	-	-	-	-	-	-	-
46,XX ovotesticular disorder of sex development	-	-	-	-	-	-	-	-	-	-	-	-	-	-	-	-	-	-	-	-	-	-	-	-	-	-	-	-	-	-	-	-	-	-	-	-	-	-	-	-	-	-	-	-	-	-	-	-	-
46,XY disorder of sex development	-	-	-	-	-	-	-	-	-	-	-	-	-	-	-	-	-	-	-	-	-	-	-	-	-	-	-	-	-	-	-	-	-	-	-	-	-	-	-	-	-	-	-	-	-	-	-	-	-
4p deletion syndrome	-	-	-	-	-	-	-	-	-	-	-	-	-	-	-	-	-	-	-	-	-	-	-	-	-	-	-	-	-	-	-	-	-	-	-	-	-	-	-	-	-	-	-	-	-	-	-	-	-
Type 4 renal tubular acidosis	-	-	-	-	-	-	-	-	-	-	-	-	-	-	-	-	-	-	-	-	-	-	-	-	-	-	-	-	-	-	-	-	-	-	-	-	-	-	-	-	-	-	-	-	-	-	-	-	-
5p deletion syndrome	-	-	-	-	-	-	-	-	-	-	-	-	-	-	-	-	-	-	-	-	-	-	-	-	-	-	-	-	-	-	-	-	-	-	-	-	-	-	-	-	-	-	-	-	-	-	-	-	-
Myelodysplastic syndrome associated with isolated del(5q) chromosome abnormality	-	-	-	-	-	-	-	-	-	-	-	-	-	-	-	-	-	-	-	-	-	-	-	-	-	-	-	-	-	-	-	-	-	-	-	-	-	-	-	-	-	-	-	-	-	-	-	-	-
5 alpha-reductase deficiency	-	-	-	-	-	-	-	-	-	-	-	-	-	-	-	-	-	-	-	-	-	-	-	-	-	-	-	-	-	-	-	-	-	-	-	-	-	-	-	-	-	10
9q34 deletion syndrome	-	-	-	-	-	-	-	-	-	-	-	-	-	-	-	-	-	-	-	-	-	-	-	-	-	-	-	-	-	-	-	-	-	-	-	-	-	-	-	-	-	-	-	-	-	-	-	-	-
ACTH-secreting pituitary adenoma	-	-	-	-	-	-	-	-	18				-	-	20		33		25		-	12	29		29		-	22	20		20		15				73	195	268	-	-	10						-	13
Isolated ACTH deficiency	11		-	-	14		12		14		-	12	12	18	22	41	40	67	59	50	74	54	120	79	167	83	199	83	211	99	212	97	151	77	58	52	1359	839	2198	16		10		15		17		13	17
Syndrome of abnormal secretion of adrenocorticotropic hormone	-	-	-	-	-	-	-	-	-	-	-	-	-	-	-	-	-	-	-	-	-	-	-	-	-	-	-	-	-	-	-	-	-	-	-	-	-	-	-	-	-	-	-	-	-	-	-	-	-
Adenosine deaminase 2 deficiency	-	-	-	-	-	-	-	-	-	-	-	-	-	-	-	-	-	-	-	-	-	-	-	-	-	-	-	-	-	-	-	-	-	-	-	-	-	-	-	-	-	-	-	-	-	-	-	-	-
Adenosine deaminase deficiency	-	-	-	-	-	-	-	-	-	-	-	-	-	-	-	-	10																-	-	-	-	-	-	14	-	-	-	-	10
AH amyloidosis	-	-	-	-	-	-	-	-	-	-	-	-	-	-	-	-	-	-	-	-	-	-	-	-	-	-	-	-	-	-	-	-	-	-	-	-	-	-	-	-	-	-	-	-	-	-	-	-	-
ALK-negative anaplastic large cell lymphoma	-	-	-	-	-	-	-	-	-	-	-	-	-	-	-	-	-	-	-	-	-	-	-	-	-	-	-	-	-	-	-	-	-	-	-	-	-	-	-	-	-	-	-	-	-	-	-	-	-
ALK-positive large B-cell lymphoma	-	-	-	-	-	-	-	-	-	-	-	-	-	-	-	-	-	-	-	-	-	-	-	-	-	-	-	-	-	-	-	-	-	-	-	-	-	-	-	-	-	-	-	-	-	-	-	-	-
ALK-positive anaplastic large cell lymphoma	-	-	-	-	-	-	-	-	-	-	-	-	-	-	-	-	-	-	-	-	-	-	-	-	-	-	-	-	-	-	-	-	-	-	-	-	-	-	-	-	-	-	-	-	-	-	-	-	-
AL amyloidosis	-	-	-	-	-	-	-	-	-	-	-	-	-	-	-	-	-	-	-	-	-	-	-	-	-	-	-	-	-	-	-	-	-	-	-	-	-	-	-	-	-	-	-	-	-	-	-	-	-
Apparent mineralocorticoid excess syndrome	-	-	-	-	-	-	-	-	-	-	-	-	-	-	-	-	-	-	-	-	-	-	-	-	-	-	-	-	-	-	-	-	-	-	-	-	-	-	-	-	-	-	-	-	-	-	-	-	-
ANCA associated vasculitis	-	-	-	-	-	-	-	-	-	-	-	-	-	-	-	-	-	-	-	-	-	-	-	-	-	-	-	-	-	-	-	-	-	-	-	-	-	-	-	12				24		29		17	32
ANCA-associated nephritis	-	-	-	-	-	-	-	-	-	-	-	-	-	-	-	-	-	-	-	-	-	-	-	-	-	-	-	-	-	-	-	-	-	-	-	-	-	-	-	-	-	-	-	-	-	-	-	-	-
ATR-X syndrome	-	-	-	-	-	-	-	-	-	-	-	-	-	-	-	-	-	-	-	-	-	-	-	-	-	-	-	-	-	-	-	-	-	-	-	-	-	-	-	-	-	-	-	-	-	-	-	-	-
Arteriovenous Malformation	10				19		13		13		16		12	19	21		17		20	15	12	16	22		20	14	15	13	12		11		12				162	160	322	11				11	10	17		17
Type A esophageal atresia	23	13	10		10				-	-	-	-	-	-	-	-	-	-	-	-	-	-	-	-	-	-	-	-	-	-	-	-	-	-	-	-	35	24	59	21	20	15		10		12
BB type leprosy	-	-	-	-	-	-	-	-	-	-	-	-	-	-	-	-	-	-	-	-	-	-	-	-	-	-	-	-	-	-	-	-	-	-	-	-	-	-	-	-	-	-	-	-	-	-	-	-	-
Tetrahydrobiopterin-responsive hyperphenylalaninemia	-	-	-	-	-	-	-	-	-	-	-	-	-	-	-	-	-	-	-	-	-	-	-	-	-	-	-	-	-	-	-	-	-	-	-	-	-	-	-	10						-	-	-	-
BK virus nephropathy	-	-	-	-	-	-	-	-	-	-	-	-	15				-	-	-	-	12				-	-	-	-	-	-	-	-	-	-	-	-	32	11	43	-	-	-	-	-	-	-	-	-	-
BL type leprosy	-	-	-	-	-	-	-	-	-	-	-	-	-	-	-	-	-	-	-	-	-	-	-	-	-	-	-	-	-	-	-	-	-	-	-	-	-	-	-	-	-	-	-	-	-	-	-	-	-
BT type leprosy	-	-	-	-	-	-	-	-	-	-	-	-	-	-	-	-	-	-	-	-	-	-	-	-	-	-	-	-	-	-	-	-	-	-	-	-	-	-	-	-	-	-	-	-	-	-	-	-	-
B-cell prolymphocytic leukemia	-	-	-	-	-	-	-	-	-	-	-	-	-	-	-	-	-	-	-	-	-	-	-	-	-	-	-	-	-	-	-	-	-	-	-	-	-	-	-	-	-	-	-	-	-	-	-	-	-
B-cell non-Hodgkin lymphoma	-	-	11		11	10	28		15	16	17	22	44	35	51	47	73	66	152	126	214	205	369	305	485	429	532	462	607	416	624	455	373	283	138	206	3734	3100	6834	-	-	12		23		33	17	18	20
Precursor B lymphoblastic lymphoma	-	-	-	-	-	-	-	-	-	-	-	-	-	-	-	-	-	-	-	-	-	-	-	-	-	-	-	-	-	-	-	-	-	-	-	-	-	-	-	-	-	-	-	-	-	-	-	-	-
Carnitine-acylcarnitine translocase deficiency	-	-	-	-	-	-	-	-	-	-	-	-	-	-	-	-	-	-	-	-	-	-	-	-	-	-	-	-	-	-	-	-	-	-	-	-	-	-	-	-	-	-	-	-	-	-	-	-	-
Cerebral autosomal dominant arteriopathy with subcortical infarct and leukoencephalopathy	-	-	-	-	-	-	-	-	-	-	-	-	-	-	-	-	-	-	-	-	-	-	-	-	-	-	-	-	-	-	-	-	-	-	-	-	-	-	-	-	-	-	-	-	-	-	-	-	-
Cerebral autosomal recessive arteriopathy with subcortical infarcts and leukoencephalopathy	-	-	-	-	-	-	-	-	-	-	-	-	-	-	-	-	-	-	-	-	-	-	-	-	-	-	-	-	-	-	-	-	-	-	-	-	-	-	-	-	-	-	-	-	-	-	-	-	-
CD8 deficiency	-	-	-	-	-	-	-	-	-	-	-	-	-	-	-	-	-	-	-	-	-	-	-	-	-	-	-	-	-	-	-	-	-	-	-	-	-	-	-	-	-	-	-	-	-	-	-	-	-
CFC Syndrome	-	-	-	-	-	-	-	-	-	-	-	-	-	-	-	-	-	-	-	-	-	-	-	-	-	-	-	-	-	-	-	-	-	-	-	-	-	-	-	-	-	-	-	-	-	-	-	-	-
CHARGE syndrome	-	-	-	-	-	-	-	-	-	-	-	-	-	-	-	-	-	-	-	-	-	-	-	-	-	-	-	-	-	-	-	-	-	-	-	-	-	-	-	39	19	15	16	10	-	11
CHILD syndrome	-	-	-	-	-	-	-	-	-	-	-	-	-	-	-	-	-	-	-	-	-	-	-	-	-	-	-	-	-	-	-	-	-	-	-	-	-	-	-	-	-	-	-	-	-	-	-	-	-
Carnitine palmitoyltransferase I deficiency	-	-	-	-	-	-	-	-	-	-	-	-	-	-	-	-	-	-	-	-	-	-	-	-	-	-	-	-	-	-	-	-	-	-	-	-	-	-	-	-	-	-	-	-	-	-	-	-	-
Carnitine palmitoyltransferase II deficiency	-	-	-	-	-	-	-	-	-	-	-	-	-	-	-	-	-	-	-	-	-	-	-	-	-	-	-	-	-	-	-	-	-	-	-	-	-	-	-	-	-	-	-	-	-	-	-	-	-
CR3 deficiency	-	-	-	-	-	-	-	-	-	-	-	-	-	-	-	-	-	-	-	-	-	-	-	-	-	-	-	-	-	-	-	-	-	-	-	-	-	-	-	-	-	-	-	-	-	-	-	-	-
Type C esophageal atresia	149	128	47	32	11	11	10		-	-	-	-	-	-	-	-	-	-	-	-	-	-	-	-	-	-	-	-	-	-	-	-	-	-	-	-	217	175	392	179	155	67	42	18	10	18
DAX1 abnormality	-	-	-	-	-	-	-	-	-	-	-	-	-	-	-	-	-	-	-	-	-	-	-	-	-	-	-	-	-	-	-	-	-	-	-	-	-	-	-	-	-	-	-	-	-	-	-	-	-
Hepatitis delta	-	-	-	-	10												-	-	-	-	12								-	-	-	-	-	-	-	-	17	14	31	-	-	-	-	-	-	-	-	-	-
EB virus hepatitis	66	57	45	52	33	35	70	98	65	96	65	66	58	48	69	40	33	22	20	18	15	13	20	21	20	24	19	22	17	26	10	13	10		17		632	671	1303	100	72	75	90	50	44	97	166	104	183
EB virus infection	1156	767	865	776	488	459	401	592	403	582	344	452	350	392	333	355	217	245	193	180	169	174	217	219	217	214	199	199	202	162	134	146	92	83	46	49	6026	6046	12072	1707	1163	1348	1191	699	671	653	914	515	882
EB virus-related immunodeficiency	32	34	45	49	36	31	23	24	21	22	16	18	30	23	23	22	24	21	22	13	27	21	30	30	32	28	31	32	43	19	30	23	16	17	14		483	439	922	31	41	52	55	43	36	30	28	20	30
Epstein-Barr virus infectious mononucleosis	-	-	-	-	-	-	-	-	-	-	-	-	-	-	-	-	-	-	-	-	-	-	-	-	-	-	-	-	-	-	-	-	-	-	-	-	-	-	-	-	-	-	-	-	-	-	-	-	-
EB virus pneumonia	18		-	-	12				11				-	-	-	-	12				-	-	-	-	-	-	11						10				40	52	92	10	12	10		-	-	10		12
EDTA-dependent pseudothrombocytopenia	-	-	-	-	-	-	-	-	13				13		-	-	-	10	11		-	-	15		20		10	-	12	15	10	11	22		23		88	124	212	11								16
Euthyroid Sick Syndrome	-	-	-	-	-	-	-	-	-	-	-	-	-	-	-	-	-	-	-	-	-	-	-	-	-	-	-	-	-	-	-	-	-	-	-	-	-	-	-	-	-	-	-	-	-	-	-	-	-
Hepatitis E	-	-	-	-	-	-	-	-	-	-	-	-	-	-	10		17				-	-	12	-	15		11		11	-	12						76	34	110	-	-	-	-	-	-	-	-	-	-
FBPase deficiency	-	-	-	-	-	-	-	-	-	-	-	-	-	-	-	-	-	-	-	-	-	-	-	-	-	-	-	-	-	-	-	-	-	-	-	-	-	-	-	-	-	-	-	-	-	-	-	-	-
Isolated FSH deficiency	-	-	-	-	-	-	-	-	-	-	-	-	-	-	-	-	-	-	-	-	-	-	-	-	-	-	-	-	-	-	-	-	-	-	-	-	-	-	10	-	-	-	-	10
Glucose-6-phosphate dehydrogenase deficiency	28	-	10	-	11				-	-	-	-	-	-	-	-	-	-	-	-	-	-	-	-	10										-	-	59	12	71	29	-	19	-	14				10
Gamma-amino butyrate aminotransferase deficiency	-	-	-	-	-	-	-	-	-	-	-	-	-	-	-	-	-	-	-	-	-	-	-	-	-	-	-	-	-	-	-	-	-	-	-	-	-	-	-	-	-	-	-	-	-	-	-	-	-
Galactose epimerase deficiency	-	-	-	-	-	-	-	-	-	-	-	-	-	-	-	-	-	-	-	-	-	-	-	-	-	-	-	-	-	-	-	-	-	-	-	-	-	-	-	-	-	-	-	-	-	-	-	-	-
Galactose-1-phosphate Uridyltransferase Deficiency	-	-	-	-	-	-	-	-	-	-	-	-	-	-	-	-	-	-	-	-	-	-	-	-	-	-	-	-	-	-	-	-	-	-	-	-	-	-	-	-	-	-	-	-	-	-	-	-	-
GM1 gangliosidosis	11										-	-	-	-	10										-	-	-	-	-	-	-	-	-	-	-	-	12	11	23	11
GM2 gangliosidosis	-	-	-	-	10																				-	-	-	-	-	-	-	-	-	-	-	-	-	-	13	10				10
GM2 gangliosidosis type 1	-	-	-	-	-	-	-	-	-	-	-	-	-	-	-	-	-	-	-	-	-	-	-	-	-	-	-	-	-	-	-	-	-	-	-	-	-	-	-	10				-	-	-	-	-	-
GM2 gangliosidosis type 2	-	-	-	-	-	-	-	-	-	-	-	-	-	-	-	-	-	-	-	-	-	-	-	-	-	-	-	-	-	-	-	-	-	-	-	-	-	-	-	-	-	-	-	-	-	-	-	-	-
GM3 Gangliosidosis	-	-	-	-	-	-	-	-	-	-	-	-	-	-	-	-	-	-	-	-	-	-	-	-	-	-	-	-	-	-	-	-	-	-	-	-	-	-	-	-	-	-	-	-	-	-	-	-	-
HADH deficiency	-	-	-	-	-	-	-	-	-	-	-	-	-	-	-	-	-	-	-	-	-	-	-	-	-	-	-	-	-	-	-	-	-	-	-	-	-	-	-	-	-	-	-	-	-	-	-	-	-
Diffuse cerebral hypomyelination with cerebellar atrophy and hypoplasia of the corpus callosum	-	-	-	-	-	-	-	-	-	-	-	-	-	-	-	-	-	-	-	-	-	-	-	-	-	-	-	-	-	-	-	-	-	-	-	-	-	-	-	-	-	-	-	-	-	-	-	-	-
Hereditary diffuse leukoencephalopathy with axonal spheroids and pigmented glia	-	-	-	-	-	-	-	-	-	-	-	-	-	-	-	-	-	-	-	-	-	-	-	-	-	-	-	-	-	-	-	-	-	-	-	-	-	-	-	-	-	-	-	-	-	-	-	-	-
HELLP syndrome	-	-	-	-	-	-	-	-	-	46	-	144	-	221	-	185	-	50	-	-	-	-	-	-	-	-	-	-	-	-	-	-	-	-	-	-	-	-	657	-	-	-	-	-	-	-	-	-	62
3-hydroxy-3-methylglutaryl-CoA synthase deficiency	-	-	-	-	-	-	-	-	-	-	-	-	-	-	-	-	-	-	-	-	-	-	-	-	-	-	-	-	-	-	-	-	-	-	-	-	-	-	-	-	-	-	-	-	-	-	-	-	-
3-hydroxy-3-methylglutaric acidemia	-	-	-	-	-	-	-	-	-	-	-	-	-	-	-	-	-	-	-	-	-	-	-	-	-	-	-	-	-	-	-	-	-	-	-	-	-	-	-	-	-	-	-	-	-	-	-	-	-
HTLV-1 infection	14	10	17				13		15	26	14	32	24	60	31	60	36	53	36	62	55	81	90	116	96	130	105	146	105	139	96	115	59	97	17	59	806	1203	2009	16	10	15		10		20		17	34
HTLV-1-associated myelopathy	-	-	-	-	-	-	-	-	12		17		13	26	23	34	29	52	30	64	62	116	92	175	127	216	124	249	101	255	89	196	35	98	10	38	751	1539	2290	-	-	-	-	-	-	24
HTLV-1 carrier	19		-	-	11				33		18	84	18	93	30	122	29	126	43	131	71	141	90	192	119	206	132	211	128	198	132	204	86	145	32	104	958	1996	2954	19		-	-	10				10	41
HTLV-1 uveitis	-	-	-	-	-	-	-	-	11						17		-	-	11		10		21		-	15	27		-	14	11		11		-	-	56	114	170	-	-	-	-	-	-	-	-	10
Mitochondrial Hsp60 chaperonopathy	-	-	-	-	-	-	-	-	-	-	-	-	-	-	-	-	-	-	-	-	-	-	-	-	-	-	-	-	-	-	-	-	-	-	-	-	-	-	-	-	-	-	-	-	-	-	-	-	-
ICF syndrome	-	-	-	-	-	-	-	-	-	-	-	-	-	-	-	-	-	-	-	-	-	-	-	-	-	-	-	-	-	-	-	-	-	-	-	-	-	-	-	-	-	-	-	-	-	-	-	-	-
IMAge syndrome	-	-	-	-	-	-	-	-	-	-	-	-	-	-	-	-	-	-	-	-	-	-	-	-	-	-	-	-	-	-	-	-	-	-	-	-	-	-	-	-	-	-	-	-	-	-	-	-	-
IPEX syndrome	-	-	-	-	-	-	-	-	-	-	-	-	-	-	-	-	-	-	-	-	-	-	-	-	-	-	-	-	-	-	-	-	-	-	-	-	-	-	-	-	-	-	-	-	-	-	-	-	-
IRAK4 deficiency	-	-	-	-	-	-	-	-	-	-	-	-	-	-	-	-	-	-	-	-	-	-	-	-	-	-	-	-	-	-	-	-	-	-	-	-	-	-	-	-	-	-	-	-	-	-	-	-	-
Immunoglobulin A vasculitis	651	584	1787	1634	481	553	144	193	91	161	83	128	104	132	92	140	83	98	56	73	91	94	117	127	168	146	154	182	169	187	124	171	97	104	46	77	4538	4784	9322	940	892	2366	2263	628	636	175	246	114	204
Selective IgA deficiency	152	149	88	69	42	35	22	26	22	15	13	11	13	28	11	21	12	14	17		15	20	17	25	22		11	21	27		11	12	11		15		461	506	967	463	400	190	168	76	77	47	40	33	25
IgA nephropathy	54	61	427	325	893	788	1779	1557	1946	2223	2078	2896	2595	3660	2887	3802	2415	3107	2603	2866	3250	3129	4201	4023	4184	3962	3576	3499	3087	2737	2328	2291	1445	1418	580	865	40328	43209	83537	66	66	494	406	1019	974	2056	1805	2269	2533
IgG4-related sclerosing cholangitis	-	-	-	-	-	-	-	-	-	-	-	-	-	-	-	-	-	-	-	-	-	-	-	-	-	-	-	-	-	-	-	-	-	-	-	-	-	-	-	-	-	-	-	-	-	-	-	-	-
IgG4-related disease	-	-	-	-	-	-	-	-	-	-	-	-	-	-	-	-	-	-	-	-	-	-	-	-	-	-	-	-	-	-	-	-	-	-	-	-	-	-	-	-	-	-	-	-	-	-	-	-	-
IgG4-related kidney disease	-	-	-	-	-	-	-	-	-	-	-	-	-	-	-	-	-	-	-	-	-	-	-	-	-	-	-	-	-	-	-	-	-	-	-	-	-	-	-	-	-	-	-	-	-	-	-	-	-
IgG4-related Mikulicz disease	-	-	-	-	-	-	-	-	-	-	-	-	-	-	-	-	-	-	-	-	-	-	-	-	-	-	-	-	-	-	-	-	-	-	-	-	-	-	-	-	-	-	-	-	-	-	-	-	-
IgG subclass deficiency	67	52	20	13	12		-	-	10				11				10				14				10				-	-	-	-	-	-	-	-	130	107	237	106	66	26	24	13		13		14
Selective IgM deficiency	12	13	11		11				-	-	-	-	14				15				-	-	10		10		15		14		13		-	-	-	-	67	89	156	16	12	12		11		12
Mucolipidosis type II	13				-	-	-	-	-	-	-	-	-	-	-	-	-	-	-	-	-	-	-	-	-	-	-	-	-	-	-	-	-	-	-	-	-	-	19	14				-	-	-	-	-	-
Keratitis-ichthyosis-deafness syndrome	-	-	-	-	-	-	-	-	-	-	-	-	-	-	-	-	-	-	-	-	-	-	-	-	-	-	-	-	-	-	-	-	-	-	-	-	-	-	-	-	-	-	-	-	-	-	-	-	-
L-Xylulosuria	-	-	-	-	-	-	-	-	-	-	-	-	-	-	-	-	-	-	-	-	-	-	-	-	-	-	-	-	-	-	-	-	-	-	-	-	-	-	-	-	-	-	-	-	-	-	-	-	-
LCAD deficiency	-	-	-	-	-	-	-	-	-	-	-	-	-	-	-	-	-	-	-	-	-	-	-	-	-	-	-	-	-	-	-	-	-	-	-	-	-	-	-	-	-	-	-	-	-	-	-	-	-
Lecithin Cholesterol Acyltransferase Deficiency	-	-	-	-	-	-	-	-	-	-	-	-	-	-	-	-	-	-	-	-	-	-	-	-	-	-	-	-	-	-	-	-	-	-	-	-	-	-	-	-	-	-	-	-	-	-	-	-	-
Long chain 3-hydroxyacyl-CoA dehydrogenase deficiency	-	-	-	-	-	-	-	-	-	-	-	-	-	-	-	-	-	-	-	-	-	-	-	-	-	-	-	-	-	-	-	-	-	-	-	-	-	-	-	-	-	-	-	-	-	-	-	-	-
Leukocyte adhesion deficiency type I	-	-	-	-	-	-	-	-	-	-	-	-	-	-	-	-	-	-	-	-	-	-	-	-	-	-	-	-	-	-	-	-	-	-	-	-	-	-	-	-	-	-	-	-	-	-	-	-	-
Lown-Ganong-Levine syndrome	-	-	11		26		14	15	10		11	13	30		-	26	-	20	13	25	11	26	17	43	16	45	10	42	14	48	29	51	15	32	-	16	191	448	639	-	-	17		20	10	18	16	11	14
isolated luteinizing hormone deficiency	-	-	-	-	-	-	10												-	-	-	-	-	-	-	-	-	-	-	-	-	-	-	-	-	-	-	-	13	-	-	-	-	-	-	-	-	10
LL leprosy	-	-	-	-	-	-	-	-	-	-	-	-	-	-	-	-	-	-	-	-	-	-	-	-	-	-	-	-	-	-	-	-	-	-	-	-	-	-	-	-	-	-	-	-	-	-	-	-	-
LMX1B-Associated Nephropathy	-	-	-	-	-	-	-	-	-	-	-	-	-	-	-	-	-	-	-	-	-	-	-	-	-	-	-	-	-	-	-	-	-	-	-	-	-	-	-	-	-	-	-	-	-	-	-	-	-
L-shaped kidney	-	-	-	-	-	-	-	-	-	-	-	-	-	-	-	-	-	-	-	-	-	-	-	-	-	-	-	-	-	-	-	-	-	-	-	-	-	-	-	-	-	-	-	-	-	-	-	-	-
MALT lymphoma	-	-	-	-	-	-	-	-	12		-	10	15	30	45	41	44	49	90	81	101	136	187	234	247	311	294	341	274	360	260	330	137	188	59	100	1761	2224	3985	-	-	-	-	-	-	-	-	-	10
Medium-chain acyl-CoA dehydrogenase deficiency	-	-	-	-	-	-	-	-	-	-	-	-	-	-	-	-	-	-	-	-	-	-	-	-	-	-	-	-	-	-	-	-	-	-	-	-	-	-	-	-	-	-	-	-	-	-	-	-	-
Mitochondrial encephalomyopathy, lactic acidosis, and strokelike episodes syndrome	-	-	-	-	-	-	-	-	-	-	-	-	-	-	-	-	-	-	-	-	-	-	-	-	-	-	-	-	-	-	-	-	-	-	-	-	-	-	-	-	-	-	-	-	-	-	-	-	-
Myoclonus epilepsy associated with ragged-red fibers	-	-	-	-	-	-	-	-	-	-	-	-	-	-	-	-	-	-	-	-	-	-	-	-	-	-	-	-	-	-	-	-	-	-	-	-	-	-	-	-	-	-	-	-	-	-	-	-	-
MHC class I and II deficiencies	-	-	-	-	-	-	-	-	-	-	-	-	-	-	-	-	-	-	-	-	-	-	-	-	-	-	-	-	-	-	-	-	-	-	-	-	-	-	-	-	-	-	-	-	-	-	-	-	-
MHC class I deficiency	-	-	-	-	-	-	-	-	-	-	-	-	-	-	-	-	-	-	-	-	-	-	-	-	-	-	-	-	-	-	-	-	-	-	-	-	-	-	-	-	-	-	-	-	-	-	-	-	-
MHC class II deficiency	-	-	-	-	-	-	-	-	-	-	-	-	-	-	-	-	-	-	-	-	-	-	-	-	-	-	-	-	-	-	-	-	-	-	-	-	-	-	-	-	-	-	-	-	-	-	-	-	-
Mitochondrial neurogastrointestinal encephalomyopathy	-	-	-	-	-	-	-	-	-	-	-	-	-	-	-	-	-	-	-	-	-	-	-	-	-	-	-	-	-	-	-	-	-	-	-	-	-	-	-	-	-	-	-	-	-	-	-	-	-
MyD88 deficiency	-	-	-	-	-	-	-	-	-	-	-	-	-	-	-	-	-	-	-	-	-	-	-	-	-	-	-	-	-	-	-	-	-	-	-	-	-	-	-	-	-	-	-	-	-	-	-	-	-
NAGS deficiency	-	-	-	-	-	-	-	-	-	-	-	-	-	-	-	-	-	-	-	-	-	-	-	-	-	-	-	-	-	-	-	-	-	-	-	-	-	-	-	-	-	-	-	-	-	-	-	-	-
NK cell leukemia	-	-	-	-	-	-	-	-	-	-	-	-	-	-	-	-	-	-	-	-	-	-	-	-	-	-	-	-	-	-	-	-	-	-	-	-	-	-	-	-	-	-	-	-	-	-	-	-	-
NLRC4 mutation	-	-	-	-	-	-	-	-	-	-	-	-	-	-	-	-	-	-	-	-	-	-	-	-	-	-	-	-	-	-	-	-	-	-	-	-	-	-	-	-	-	-	-	-	-	-	-	-	-
P450 oxidoreductase deficiency	-	-	-	-	-	-	-	-	-	-	-	-	-	-	-	-	-	-	-	-	-	-	-	-	-	-	-	-	-	-	-	-	-	-	-	-	-	-	-	-	-	-	-	-	-	-	-	-	-
Pyogenic Arthritis, Pyoderma Gangrenosum, Acne Syndrome	-	-	-	-	-	-	-	-	-	-	-	-	-	-	-	-	-	-	-	-	-	-	-	-	-	-	-	-	-	-	-	-	-	-	-	-	-	-	-	-	-	-	-	-	-	-	-	-	-
PCDH19-related Syndrome	-	-	-	-	-	-	-	-	-	-	-	-	-	-	-	-	-	-	-	-	-	-	-	-	-	-	-	-	-	-	-	-	-	-	-	-	-	-	-	-	-	-	-	-	-	-	-	-	-
Peripheral demyelinating neuropathy, central dysmyelinating leukodystrophy, Waardenburg syndrome, and Hirschsprung disease	-	-	-	-	-	-	-	-	-	-	-	-	-	-	-	-	-	-	-	-	-	-	-	-	-	-	-	-	-	-	-	-	-	-	-	-	-	-	-	-	-	-	-	-	-	-	-	-	-
Phosphoenolpyruvate carboxykinase deficiency	-	-	-	-	-	-	-	-	-	-	-	-	-	-	-	-	-	-	-	-	-	-	-	-	-	-	-	-	-	-	-	-	-	-	-	-	-	-	-	-	-	-	-	-	-	-	-	-	-
PFAPA syndrome	-	-	-	-	-	-	-	-	-	-	-	-	-	-	-	-	-	-	-	-	-	-	-	-	-	-	-	-	-	-	-	-	-	-	-	-	-	-	-	-	-	-	-	-	-	-	-	-	-
Phosphoglycerate kinase deficiency	-	-	-	-	-	-	-	-	-	-	-	-	-	-	-	-	-	-	-	-	-	-	-	-	-	-	-	-	-	-	-	-	-	-	-	-	-	-	-	-	-	-	-	-	-	-	-	-	-
PMS2 deficiency	-	-	-	-	-	-	-	-	-	-	-	-	-	-	-	-	-	-	-	-	-	-	-	-	-	-	-	-	-	-	-	-	-	-	-	-	-	-	-	-	-	-	-	-	-	-	-	-	-
Purine nucleoside phosphorylase deficiency	-	-	-	-	-	-	-	-	-	-	-	-	-	-	-	-	-	-	-	-	-	-	-	-	-	-	-	-	-	-	-	-	-	-	-	-	-	-	-	-	-	-	-	-	-	-	-	-	-
Crow-Fukase syndrome	-	-	-	-	-	-	-	-	-	-	-	-	-	-	-	-	-	-	-	-	-	-	-	-	-	-	-	-	-	-	-	-	-	-	-	-	-	-	-	-	-	-	-	-	-	-	-	-	-
Long qt syndrome	69	72	401	297	855	787	520	578	81	195	79	172	66	212	90	238	94	246	118	250	127	275	184	335	216	416	229	487	238	518	236	526	195	449	135	395	3933	6448	10381	120	94	527	364	1169	1025	715	812	111	221
Familial short QT syndrome	-	-	-	-	11				-	-	-	-	-	-	10														-	-	-	-	-	-	-	-	14	12	26	-	-	-	-	12	-	-	-	11
Q fever	-	-	-	-	-	-	-	-	-	-	13				10		-	-	10		16				-	-	-	-	11				-	-	-	-	34	45	79	-	-	-	-	10				-	-
Refractory anemia with excess blasts in transformation	-	-	-	-	-	-	-	-	10												11				12		24		21	10	29		19	-	21		113	49	162	10
RIDDLE syndrome	-	-	-	-	-	-	-	-	-	-	-	-	-	-	-	-	-	-	-	-	-	-	-	-	-	-	-	-	-	-	-	-	-	-	-	-	-	-	-	-	-	-	-	-	-	-	-	-	-
Remitting seronegative symmetrical synovitis with pitting edema	-	-	-	-	-	-	-	-	10										10		10	13	14	20	42	45	64	46	73	68	100	111	80	112	56	105	448	532	980	-	-	-	-	-	-	-	-	-	-
SAPHO syndrome	-	-	-	-	-	-	-	-	-	-	-	-	-	-	-	-	-	-	-	-	-	-	-	-	-	-	-	-	-	-	-	-	-	-	-	-	-	-	-	-	-	-	-	-	-	-	-	-	-
Short-chain acyl-CoA dehydrogenase deficiency	-	-	-	-	-	-	-	-	-	-	-	-	-	-	-	-	-	-	-	-	-	-	-	-	-	-	-	-	-	-	-	-	-	-	-	-	-	-	-	-	-	-	-	-	-	-	-	-	-
succinyl-CoA:3-ketoacid CoA transferase deficiency	-	-	-	-	-	-	-	-	-	-	-	-	-	-	-	-	-	-	-	-	-	-	-	-	-	-	-	-	-	-	-	-	-	-	-	-	-	-	-	-	-	-	-	-	-	-	-	-	-
SF-1 abnormality	-	-	-	-	-	-	-	-	-	-	-	-	-	-	-	-	-	-	-	-	-	-	-	-	-	-	-	-	-	-	-	-	-	-	-	-	-	-	-	-	-	-	-	-	-	-	-	-	-
Sigmoid colon ulcer	-	-	-	-	-	-	-	-	-	-	11	-	13	-	10		14	11	17		18	15	15	27	26	39	24	50	40	60	45	65	31	49	19	63	273	398	671	10
elongated sigmoid colon	53	47	15	12	12		15		12		10	23	17	42	34	77	37	71	48	101	70	113	97	176	154	221	237	262	300	283	386	324	274	226	175	166	1923	2167	4090	44	42	13	23	16		15		32
Rectosigmoid Hirschsprung's disease	-	-	-	-	-	-	-	-	-	-	-	-	-	-	-	-	-	-	-	-	-	-	-	-	-	-	-	-	-	-	-	-	-	-	-	-	-	-	-	-	-	-	-	-	-	-	-	-	-
congenital anomalies of the sigmoid colon	-	-	-	-	-	-	-	-	-	-	-	-	-	-	-	-	-	-	-	-	-	-	-	-	-	-	-	-	-	-	-	-	-	-	-	-	-	-	-	-	-	-	-	-	-	-	-	-	-
Sigmoid kidney	-	-	-	-	-	-	-	-	-	-	-	-	-	-	-	-	-	-	-	-	-	-	-	-	-	-	-	-	-	-	-	-	-	-	-	-	-	-	-	-	-	-	-	-	-	-	-	-	-
TAFRO syndrome	-	-	-	-	-	-	-	-	-	-	-	-	-	-	-	-	-	-	-	-	-	-	-	-	-	-	-	-	-	-	-	-	-	-	-	-	-	-	-	-	-	-	-	-	-	-	-	-	-
Thrombocytopenia with absent radii	-	-	-	-	-	-	-	-	-	-	-	-	-	-	-	-	-	-	-	-	-	-	-	-	-	-	-	-	12						-	-	-	-	24	-	-	-	-	-	-	-	-	-	-
thyroxine-binding globulin abnormalities	14				-	-	-	-	-	-	-	-	12				13								11						-	-	-	-	-	-	15	47	62	13		-	-	12				-	-
TBG deficiency	-	-	-	-	-	-	-	-	10								-	-	10						10				11						-	-	21	32	53	11				-	-	-	-	-	-
thyroxine-binding globulin excess	-	-	-	-	-	-	-	-	-	-	-	15	-	30	-	20	12				10						-	-	-	-	11		-	-	-	-	17	103	120	-	-	-	-	-	-	10
Hypothyroidism	-	-	-	-	10								11				15				10				-	-	-	-	11						-	-	16	49	65	-	-	-	-	-	-	-	-	14
TNF receptor-associated periodic fever syndrome	-	-	-	-	-	-	-	-	-	-	-	-	-	-	-	-	-	-	-	-	-	-	-	-	-	-	-	-	-	-	-	-	-	-	-	-	-	-	-	-	-	-	-	-	-	-	-	-	-
Transient receptor potential cation channel, vanilloid subfamily, member 4 -associated disorders	-	-	-	-	-	-	-	-	-	-	-	-	-	-	-	-	-	-	-	-	-	-	-	-	-	-	-	-	-	-	-	-	-	-	-	-	-	-	-	-	-	-	-	-	-	-	-	-	-
TSH-secreting pituitary adenoma	-	-	-	-	-	-	-	-	10		12		11	18	12	21	10	14	26		13	19	19	22	11	27	24	17	19		13	13	17		-	-	158	202	360	-	-	-	-	-	-	-	-	11
Isolated thyroid-stimulating hormone deficiency	-	-	-	-	-	-	-	-	11								11								10						-	-	-	-	-	-	17	30	47	10
TT type leprosy	-	-	-	-	-	-	-	-	-	-	-	-	-	-	-	-	-	-	-	-	-	-	-	-	-	-	-	-	-	-	-	-	-	-	-	-	-	-	-	-	-	-	-	-	-	-	-	-	-
Allgrove syndrome	-	-	-	-	-	-	-	-	-	-	-	-	-	-	-	-	-	-	-	-	-	-	-	-	-	-	-	-	-	-	-	-	-	-	-	-	-	-	-	-	-	-	-	-	-	-	-	-	-
T-cell prolymphocytic leukemia	-	-	-	-	-	-	-	-	-	-	-	-	-	-	-	-	-	-	-	-	-	-	-	-	-	-	-	-	-	-	-	-	-	-	-	-	-	-	-	-	-	-	-	-	-	-	-	-	-
T-cell large granular lymphocyte leukemia	-	-	-	-	-	-	-	-	-	-	-	-	-	-	-	-	-	-	-	-	-	-	-	-	-	-	-	-	-	-	-	-	-	-	-	-	-	-	-	-	-	-	-	-	-	-	-	-	-
Precursor T lymphoblastic lymphoma	-	-	-	-	-	-	-	-	-	-	-	-	-	-	-	-	-	-	-	-	-	-	-	-	-	-	-	-	-	-	-	-	-	-	-	-	-	-	-	-	-	-	-	-	-	-	-	-	-
VATER syndrome	-	-	-	-	-	-	-	-	-	-	-	-	-	-	-	-	-	-	-	-	-	-	-	-	-	-	-	-	-	-	-	-	-	-	-	-	-	-	-	-	-	-	-	-	-	-	-	-	-
Vipoma	10						-	-	-	-	-	-	10						-	-	10								11				-	-	-	-	34	13	47	10						-	-	-	-
Very-long-chain acyl-CoA dehydrogenase deficiency	-	-	-	-	-	-	-	-	-	-	-	-	-	-	-	-	-	-	-	-	-	-	-	-	-	-	-	-	-	-	-	-	-	-	-	-	-	-	-	-	-	-	-	-	-	-	-	-	-
WPW syndrome	185	135	821	819	1402	1268	1498	1076	489	449	478	499	604	564	831	631	865	573	982	642	1215	702	1721	1129	1910	1278	1794	1262	1561	1218	1268	1204	752	889	308	652	18684	14990	33674	212	146	1013	974	1801	1579	2102	1549	697	594
Monosomy X	-	-	-	-	-	-	-	-	-	-	-	-	-	-	-	-	-	-	-	-	-	-	-	-	-	-	-	-	-	-	-	-	-	-	-	-	-	-	-	-	-	-	-	-	-	-	-	-	-
Pentasomy X	-	-	-	-	-	-	-	-	-	-	-	-	-	-	-	-	-	-	-	-	-	-	-	-	-	-	-	-	-	-	-	-	-	-	-	-	-	-	10	-	-	-	-	-	-	-	-	-	-
49,XXXXY syndrome	-	-	-	-	-	-	-	-	-	-	-	-	-	-	-	-	-	-	-	-	-	-	-	-	-	-	-	-	-	-	-	-	-	-	-	-	-	-	-	-	-	-	-	-	-	-	-	-	-
48 XXXX syndrome	-	-	-	-	-	-	-	-	-	-	-	-	-	-	-	-	-	-	-	-	-	-	-	-	-	-	-	-	-	-	-	-	-	-	-	-	-	-	-	-	-	-	-	-	-	-	-	-	-
Trisomy X	-	16	-	-	10																				-	-	-	-	-	-	-	-	-	-	-	-	-	-	37	-	17	-	18	11
47,XXY syndrome	-	-	-	-	-	-	-	-	-	-	-	-	10												-	-	-	-	-	-	-	-	-	-	-	-	-	-	20	-	-	-	-	-	-	-	-	-	-
X-linked hyper-IgM syndrome	-	-	-	-	-	-	-	-	-	-	-	-	-	-	-	-	-	-	-	-	-	-	-	-	-	-	-	-	-	-	-	-	-	-	-	-	-	-	-	-	-	-	-	-	-	-	-	-	-
X-linked severe combined immunodeficiency	10																														-	-	-	-	-	-	-	-	11	10
x-linked hydrocephalus	-	-	-	-	-	-	-	-	-	-	-	-	-	-	-	-	-	-	-	-	-	-	-	-	-	-	-	-	-	-	-	-	-	-	-	-	-	-	-	-	-	-	-	-	-	-	-	-	-
Recessive X-linked ichtyosis	-	-	-	-	-	-	-	-	-	-	-	-	-	-	-	-	-	-	-	-	-	-	-	-	-	-	-	-	-	-	-	-	-	-	-	-	-	-	-	-	-	-	-	-	-	-	-	-	-
X-linked agammaglobulinemia	16	-	14	-	28	-	16	-	19	-	-	-	15				-	-	-	-	-	-	-	-	-	-	-	-	-	-	-	-	-	-	-	-	-	-	121	19	-	18	-	28	-	15	-	19	-
X-linked lymphoproliferative syndrome	-	-	-	-	-	-	-	-	-	-	-	-	-	-	-	-	-	-	-	-	-	-	-	-	-	-	-	-	-	-	-	-	-	-	-	-	-	-	-	-	-	-	-	-	-	-	-	10
Zap-70 deficiency	-	-	-	-	-	-	-	-	-	-	-	-	-	-	-	-	-	-	-	-	-	-	-	-	-	-	-	-	-	-	-	-	-	-	-	-	-	-	-	-	-	-	-	-	-	-	-	-	-
Aarskog syndrome	-	-	-	-	-	-	-	-	-	-	-	-	-	-	-	-	-	-	-	-	-	-	-	-	-	-	-	-	-	-	-	-	-	-	-	-	-	-	-	-	-	-	-	-	-	-	-	-	-
Arnold-Chiari malformation	93	101	124	128	124	137	99	132	50	85	37	93	35	91	36	107	30	76	23	68	33	97	33	101	35	105	27	98	20	74	14	44	22		-	-	816	1565	2381	98	110	144	151	179	203	152	212	89	137
Aicardi syndrome	-	26	-	18	-	10	-	10	12				-	-	-	-	-	-	-	-	-	-	-	-	-	-	-	-	-	-	-	-	-	-	-	-	-	-	87	-	35	-	18	-	13	-	12	-	10
Isaacs syndrome	-	-	-	-	-	-	-	-	-	-	-	-	13				12		11		13				12				11						-	-	37	44	81	-	-	-	-	-	-	-	-	12
Eisenmenger syndrome	20	22	12	10	19	24	16	23	30	25	35	57	31	58	24	62	26	34	15	34	18	41	12	29	18	23	11	20	19		28		16		12		316	508	824	17	25	15	11	18	22	20	35	21	28
Disorder of zinc metabolism and transport	10						-	-	10						12				10		15		16	15	14	17	22	22	23	22	13	20	11	12	-	11	142	135	277	-	-	10				-	-	-	-
Blue Rubber Bleb Nevus Syndrome	-	-	-	-	11								-	-	-	-	-	-	-	-	10								-	-	-	-	-	-	-	-	14	30	44	11		10						-	-
Amoebic keratitis	10						24	64	76	81	38	57	42	40	28	26	22	21	17	30	28		10	11	14		16		17		17						290	399	689	14						19	50	57	79
Subacute necrotizing myelitis	-	-	-	-	-	-	-	-	-	-	-	-	-	-	-	-	-	-	-	-	-	-	-	-	-	-	-	-	-	-	-	-	-	-	-	-	-	-	-	-	-	-	-	-	-	-	-	-	-
Subacute sclerosing panencephalitis	14	18	20		22	10	27	18	18	25	16	18	16	17	18	14	13		18		-	-	13		18		-	13	11		20		-	-	-	-	194	203	397	-	-	-	-	16	10	14	12	18	17
Subacute cerebellar degeneration	-	-	-	-	-	-	-	-	-	-	-	-	-	-	11								10		10		16		11		10		12				48	34	82	-	-	-	-	-	-	-	-	-	-
Subacute anterior uveitis	-	-	-	-	10								14								17								-	-	12				-	-	30	30	60	-	-	-	-	-	-	-	-	-	-
Subacute cutaneous lupus erythematosus	-	-	-	-	-	-	-	-	15				24		25		18		22		-	12	21		10	15	12		-	11	-	-	12				63	154	217	-	-	-	-	-	-	11
Ameloblastic carcinoma	-	-	-	-	-	-	-	-	-	-	-	-	-	-	-	-	10												-	-	-	-	-	-	-	-	-	-	14	-	-	-	-	-	-	-	-	-	-
Malignant granular cell tumor	-	-	-	-	-	-	-	-	-	-	-	-	12								11				-	-	-	-	-	-	-	-	-	-	-	-	10	23	33	-	-	-	-	-	-	-	-	-	-
Rheumatoid vasculitis	-	-	-	-	-	-	14		16	45	24	68	35	104	53	175	57	181	86	283	135	403	276	705	364	889	471	1091	397	953	310	712	172	395	51	224	2459	6237	8696	-	-	10				22		19	60
Malignant mesenchymal tumor	-	-	-	-	-	-	-	-	-	-	-	-	-	-	11						16				10	11	13		18	11	13	14	12		-	-	77	61	138	-	-	-	-	-	-	-	-	12
Malignant thymoma	-	-	-	-	-	-	-	-	-	-	18		25	21	45	42	49	47	57	55	90	91	153	106	148	150	122	140	105	131	86	103	39	55	14	33	949	985	1934	-	-	-	-	11
Solitary fibrous tumor/hemangiopericytoma	-	-	-	-	-	-	-	-	-	-	-	-	12								-	-	-	-	10						-	-	-	-	-	-	13	22	35	-	-	-	-	-	-	-	-	-	-
Malignant tumor of thyroid gland	-	-	-	-	35				16	63	21	145	41	265	81	457	99	509	113	668	121	881	177	1344	247	1838	195	1340	187	1141	135	824	69	384	20	143	1533	10028	11561	-	-	10				-	20	15	59
Malignant hyperthermia of anesthesia	10		-	-	12				10				12		12		-	-	10		13		13		18		12	10	21		23		15				115	92	207	11		10		-	-	18		10	-
Malignant melanoma	17		21		33		19	26	29	47	48	108	78	167	123	241	143	237	163	252	240	366	371	458	500	617	592	631	594	696	572	632	372	562	240	544	4114	5625	9739	25		19	16	17	21	26	30	40	76
Malignancy in giant cell tumour of bone	-	-	-	-	-	-	-	-	-	-	-	-	-	-	-	-	-	-	-	-	-	-	-	-	-	-	-	-	-	-	-	-	-	-	-	-	-	-	-	-	-	-	-	-	-	-	-	-	-
Neuroleptic malignant syndrome	12		-	-	15		25	43	53	68	120	82	142	102	167	131	222	135	221	176	241	162	301	219	371	240	297	269	308	301	291	301	202	239	94	152	3073	2636	5709	13		12		18		31	42	79	82
Glial tumor	18	12	38	33	37	35	57	33	52	46	82	82	132	120	195	132	207	131	171	134	197	140	280	215	284	191	270	189	223	153	160	138	86	73	16	30	2505	1887	4392	24	11	45	45	54	34	59	33	58	61
Neuroendocrine carcinoma of pancreas	-	-	-	-	-	-	-	-	11				18		14	11	26	15	33	19	31	30	39	45	49	47	60	59	42	43	33	43	16	14	-	-	363	342	705	-	-	-	-	-	-	-	-	16
Undifferentiated pleomorphic sarcoma	-	-	-	-	-	-	11				13		20		17	15	17	12	25	21	30	24	46	50	70	68	94	54	109	73	106	79	67	62	46	55	651	535	1186	-	-	-	-	-	-	-	-	-	-
Malignant somatostatinoma	-	-	-	-	-	-	-	-	-	-	-	-	-	-	-	-	-	-	-	-	-	-	-	-	-	-	-	-	-	-	-	-	-	-	-	-	-	-	-	-	-	-	-	-	-	-	-	-	-
malignant mesothelioma	-	-	-	-	-	-	-	-	-	-	-	-	15				10		14	-	14	14	35	10	54	23	94	30	101	27	110	26	66	30	43	32	547	209	756	-	-	-	-	-	-	-	-	-	-
Malignant soft tissue tumor	-	-	-	-	-	-	-	-	-	-	-	-	-	-	-	-	-	-	-	-	-	-	-	-	-	-	-	-	-	-	-	-	-	-	-	-	-	-	-	-	-	-	-	-	-	-	-	-	-
Malignant peritoneal mesothelioma	-	-	-	-	-	-	-	-	-	-	-	-	-	-	-	-	-	-	13				11		14		19		15		14				-	-	49	46	95	-	-	-	-	-	-	-	-	-	-
malignant peripheral nerve sheath tumor	-	-	-	-	-	-	-	-	-	-	-	-	-	-	-	-	-	-	-	-	-	-	-	-	-	-	-	-	-	-	-	-	-	-	-	-	-	-	-	-	-	-	-	-	-	-	-	-	-
Malignant rhabdoid tumour	-	-	-	-	-	-	-	-	-	-	-	-	-	-	-	-	-	-	-	-	-	-	-	-	-	-	-	-	-	-	-	-	-	-	-	-	-	-	-	-	-	-	-	-	-	-	-	-	-
Yawn	-	-	12		11						12						10								-	-	-	-	14				14				26	56	82	13				12				14
Morning glory disc anomaly	18	29	23	29	19	28	15	17	24		-	-	15				10				12				15				15				-	-	-	-	104	178	282	22	35	30	41	29	47	20	29	11	19
Bruise	18	23	-	-	-	-	11		15				-	10	11								11						-	-	-	-	-	-	-	-	34	80	114	36	62	12		-	-	12		12
Phocomelia	-	-	-	-	-	-	-	-	-	-	-	-	-	-	-	-	-	-	-	-	-	-	-	-	-	-	-	-	-	-	-	-	-	-	-	-	-	-	-	10
juvenile osteochondrosis	-	-	-	-	-	-	-	-	-	-	-	-	-	-	-	-	-	-	-	-	-	-	-	-	-	-	-	-	-	-	-	-	-	-	-	-	-	-	-	-	-	10
Achard-Thiers syndrome	-	-	-	-	-	-	-	-	-	-	-	-	-	-	-	-	-	-	-	-	-	-	-	-	-	-	-	-	-	-	-	-	-	-	-	-	-	-	-	-	-	-	-	-	-	-	-	-	-
Addison's disease	13	11	14	10	23	16	21	19	32	37	31	43	41	54	64	78	54	76	69	83	98	121	163	146	248	230	316	249	364	278	499	345	395	304	250	275	2695	2375	5070	20	13	23	15	34	17	27	30	36	41
Aspartylglucosaminuria	-	-	-	-	-	-	-	-	-	-	-	-	-	-	-	-	-	-	-	-	-	-	-	-	-	-	-	-	-	-	-	-	-	-	-	-	-	-	-	-	-	-	-	-	-	-	-	-	-
Asperger syndrome	484	168	3234	818	2809	835	1311	546	782	348	645	304	488	295	308	196	182	122	99	47	50	31	21	16	27		12		-	-	10		-	-	-	-	10455	3750	14205	815	299	5158	1285	4771	1424	2426	957	1343	630
Aspergillosis	31	15	20	12	24	15	20	24	30	28	49	43	41	38	73	46	84	56	76	69	133	106	238	172	339	196	408	240	433	268	513	300	364	188	165	158	3041	1974	5015	40	22	25	23	30	17	25	37	36	43
Aspergillus Invasive Otitis Externa	-	-	-	-	-	-	-	-	-	-	-	-	-	-	-	-	-	-	-	-	11						-	-	14				-	-	-	-	16	29	45	-	-	-	-	-	-	-	-	11
Paracetamol poisoning	14		11				14	77	23	96	11	48	15	35	15	23	21		11		13				-	-	10	-	12		13		12		-	-	137	353	490	11	12	-	-	28		23	111	36	172
acetonemia	688	561	388	271	126	92	27	33	18	38	17	40	16	24	17	29	13	21	12	21	14	19	22	26	17	13	15	18	15	22	15	24	11	18	13	22	1444	1292	2736	853	736	655	565	163	114	40	43	33	61
Acetoneuria	207	180	352	256	90	76	26	22	23		12	21	12	15	26		18		11		12		13		11		18		12		-	-	10		-	-	758	676	1434	472	383	594	483	187	142	56	57	33	52
Adair-Dighton syndrome	-	-	-	-	-	-	-	-	-	-	-	-	-	-	-	-	-	-	-	-	-	-	-	-	-	-	-	-	-	-	-	-	-	-	-	-	-	-	-	-	-	-	-	-	-	-	-	-	-
Adams-Stokes Syndrome	-	-	-	-	10	11	21	24	15	22	22	29	38	30	47	38	59	44	81	56	129	67	261	177	435	278	612	521	914	702	1104	1032	1045	1120	896	1567	5692	5719	11411	-	-	-	-	12	14	30	24	28	37
Adams-Stokes attacks	-	-	15				14	22	22		16	15	22	17	33	21	35	14	41	25	53	35	88	74	203	138	329	212	363	278	485	398	437	447	375	658	2517	2370	4887	-	-	-	-	19		27	16	19	21
Usher syndrome	-	-	-	-	10												10												-	-	-	-	-	-	-	-	-	-	22	-	-	-	-	10
Asherman syndrome	-	-	-	-	-	-	-	-	-	-	-	36	-	77	-	130	-	45	-	16	10						-	-	-	-	-	-	-	-	-	-	-	-	323	-	-	-	-	-	-	-	-	-	-
Compressed face	-	-	-	-	-	-	-	-	-	-	11																								-	-	-	-	12	-	-	-	-	-	-	-	-	-	-
Apple peel syndrome	-	-	-	-	-	-	-	-	-	-	-	-	-	-	-	-	-	-	-	-	-	-	-	-	-	-	-	-	-	-	-	-	-	-	-	-	-	-	-	-	-	-	-	-	-	-	-	-	-
atheroma	295	255	350	369	646	764	1510	1411	2626	2450	4078	3251	5759	3965	6853	4365	6288	3753	5770	3586	5716	3409	6996	4154	8045	4359	7141	4035	6486	3666	5550	3083	3361	2142	1472	1618	78942	50635	129577	389	400	500	609	951	1210	2504	2149	3736	3431
Adie's Pupil	-	-	-	-	10						10		13		24		33		-	26	37		44		49		43		37		21		11		11		79	299	378	-	-	15				11		-	-
Adenine phosphoribosyltransferase deficiency	-	-	-	-	-	-	-	-	-	-	-	-	-	-	-	-	-	-	-	-	-	-	-	-	-	-	-	-	-	-	-	-	-	-	-	-	-	-	-	-	-	-	-	-	-	-	-	-	-
Atopic keratoconjunctivitis	-	-	-	-	-	-	-	-	-	-	-	-	-	-	-	-	-	-	-	-	-	-	-	-	-	-	-	-	-	-	-	-	-	-	-	-	-	-	-	-	-	-	-	-	-	-	-	-	-
Atopic myelitis	-	-	-	-	-	-	-	-	-	-	-	-	-	-	-	-	-	-	-	-	-	-	-	-	-	-	-	-	-	-	-	-	-	-	-	-	-	-	-	-	-	-	-	-	-	-	-	-	-
Anisakiasis	-	-	-	-	13				18	11	31	22	81	44	87	49	82	39	64	52	96	37	124	53	133	110	96	90	54	44	37	37	24	17	-	-	941	615	1556	-	-	-	-	11		10		28	15
anisakid larvae infection	-	-	-	-	-	-	-	-	-	-	-	-	-	-	-	-	10				-	-	-	-	10		15				-	-	-	-	-	-	28	28	56	-	-	-	-	-	-	-	-	-	-
Hanot-Chauffard Syndrome	-	-	-	-	-	-	-	-	-	-	-	-	-	-	-	-	-	-	-	-	-	-	-	-	-	-	-	-	-	-	-	-	-	-	-	-	-	-	-	-	-	-	-	-	-	-	-	-	-
African tick typhus	-	-	-	-	-	-	-	-	-	-	-	-	-	-	-	-	-	-	-	-	-	-	-	-	-	-	-	-	-	-	-	-	-	-	-	-	-	-	-	-	-	-	-	-	-	-	-	-	-
African trypanosomiasis	-	-	-	-	-	-	-	-	-	-	-	-	-	-	-	-	-	-	-	-	-	-	-	-	-	-	-	-	-	-	-	-	-	-	-	-	-	-	-	-	-	-	-	-	-	-	-	-	-
Absinthemia	-	-	-	-	-	-	-	-	-	-	-	-	-	-	-	-	-	-	-	-	-	-	-	-	-	-	-	-	-	-	-	-	-	-	-	-	-	-	-	-	-	-	-	-	-	-	-	-	-
Absinthe addiction	-	-	-	-	-	-	-	-	-	-	-	-	-	-	-	-	-	-	-	-	-	-	-	-	-	-	-	-	-	-	-	-	-	-	-	-	-	-	-	-	-	-	-	-	-	-	-	-	-
Ataxia-oculomotor apraxia type 1	-	-	-	-	-	-	-	-	-	-	-	-	-	-	-	-	-	-	-	-	-	-	-	-	-	-	-	-	-	-	-	-	-	-	-	-	-	-	-	-	-	-	-	-	-	-	-	-	-
Apert syndrome	19	14	20	25	17		14		12				-	-	-	-	-	-	-	-	-	-	-	-	-	-	-	-	-	-	-	-	-	-	-	-	66	62	128	19	14	15	23	19		14		11
Amino aciduria	13		13				-	-	-	-	-	-	-	-	-	-	10												-	-	-	-	-	-	-	-	25	19	44	11		-	-	11				-	-
amylase deficiency	-	-	-	-	-	-	-	-	-	-	-	-	-	-	-	-	-	-	-	-	-	-	-	-	-	-	-	-	-	-	-	-	-	-	-	-	-	-	-	-	-	-	-	-	-	-	-	-	-
Amyloidosis	-	-	16		22		21	23	25	30	40	53	67	105	105	106	125	166	147	205	236	307	373	555	511	651	575	775	567	742	476	670	302	399	138	284	3730	5092	8822	18		22		14	10	18	20	30	45
Lichen amyloidosis	10				13		12		21	25	49	65	75	74	98	105	82	100	76	71	86	57	123	66	102	51	147	70	146	86	119	57	86	44	39	38	1265	928	2193	-	-	-	-	13	12	11	13	32	56
amyloid neuropathy	-	-	-	-	-	-	-	-	-	-	-	-	-	-	-	-	10				-	-	11		11	-	13		14		11		11		10		47	52	99	-	-	-	-	-	-	-	-	-	-
Amyloid polyneuropathy	-	-	-	-	-	-	-	-	-	-	-	-	12						-	-	16				16		14		15		10		15				56	44	100	-	-	-	-	-	-	-	-	-	-
Amoebiasis	-	-	-	-	-	-	10	-	23	12	71	18	134	19	214	29	168	12	128	16	106	13	131		118		47	13	37	-	25	11	18	10	15		1228	183	1411	12				-	-	20		37	16
Alagille syndrome	43	34	24	17	22	19	26		16		12		10						-	-	-	-	-	-	-	-	-	-	-	-	-	-	-	-	-	-	118	109	227	49	41	22	27	21	18	14	16	24
Allan-Herndon-Dudley syndrome	-	-	-	-	-	-	-	-	-	-	-	-	-	-	-	-	-	-	-	-	-	-	-	-	-	-	-	-	-	-	-	-	-	-	-	-	-	-	-	-	-	-	-	-	-	-	-	-	-
Arima syndrome	-	-	-	-	-	-	-	-	-	-	-	-	-	-	-	-	-	-	-	-	-	-	-	-	-	-	-	-	-	-	-	-	-	-	-	-	-	-	-	-	-	-	-	-	-	-	-	-	-
Alkaptonuria	-	-	-	-	-	-	-	-	-	-	-	-	-	-	10										11				16				-	-	-	-	29	17	46	-	-	-	-	-	-	-	-	-	-
ochronotic arthritis	-	-	-	-	-	-	-	-	-	-	-	-	-	-	-	-	-	-	-	-	-	-	-	-	-	-	-	-	-	-	-	-	-	-	-	-	-	-	-	-	-	-	-	-	-	-	-	-	-
alkalinuria	-	-	-	-	-	-	-	-	10				-	-	-	-	11				-	-	10				11		-	-	14		16		-	-	52	46	98	-	-	-	-	-	-	-	-	10
Argininosuccinic aciduria	16				13				-	-	11		-	-	10		10										-	-	-	-	-	-	-	-	-	-	39	36	75	-	-	14		13		11		-	-
Argentine hemorrhagic fever	-	-	-	-	-	-	-	-	-	-	-	-	-	-	-	-	-	-	-	-	-	-	-	-	-	-	-	-	-	-	-	-	-	-	-	-	-	-	-	-	-	-	-	-	-	-	-	-	-
Aldosterone synthase deficiency	-	-	-	-	-	-	-	-	-	-	-	-	-	-	-	-	-	-	-	-	-	-	-	-	-	-	-	-	-	-	-	-	-	-	-	-	-	-	-	-	-	-	-	-	-	-	-	-	-
Alpers-Huttenlocher syndrome	-	-	-	-	-	-	-	-	-	-	-	-	-	-	-	-	-	-	-	-	-	-	-	-	-	-	-	-	-	-	-	-	-	-	-	-	-	-	-	-	-	-	-	-	-	-	-	-	-
Alpha-1-antitrypsin deficiency	10						-	-	-	-	-	-	10								11						-	-	11				-	-	-	-	40	13	53	10
Alpha-1-antitrypsin deficiency	-	-	-	-	-	-	-	-	-	-	-	-	-	-	-	-	-	-	-	-	-	-	-	-	-	-	-	-	-	-	-	-	-	-	-	-	-	-	-	-	-	-	-	-	-	-	-	-	-
Alpha 2 macroglobulin deficiency	-	-	-	-	-	-	-	-	-	-	-	-	-	-	-	-	-	-	-	-	-	-	-	-	-	-	-	-	-	-	-	-	-	-	-	-	-	-	-	-	-	-	-	-	-	-	-	-	-
α-thalassemia	11				10								-	-	-	-	-	-	-	-	-	-	-	-	-	-	-	-	-	-	-	-	-	-	-	-	17	12	29	10				10			-	10
Alpha heavy chain disease	-	-	-	-	-	-	-	-	-	-	-	-	-	-	-	-	-	-	-	-	-	-	-	-	-	-	-	-	-	-	-	-	-	-	-	-	-	-	-	-	-	-	-	-	-	-	-	-	-
Alpha lipoprotein deficiency	-	-	-	-	-	-	-	-	-	-	-	-	-	-	-	-	-	-	-	-	-	-	-	-	-	-	-	-	-	-	-	-	-	-	-	-	-	-	-	-	-	-	-	-	-	-	-	10
albert's disease	-	-	-	-	-	-	-	-	-	-	-	-	-	-	-	-	-	-	-	-	-	-	-	-	-	-	-	-	-	-	-	-	-	-	-	-	-	-	-	-	-	-	-	-	-	-	-	-	-
Arbovirus fever	-	-	-	-	-	-	-	-	-	-	-	-	-	-	-	-	-	-	-	-	-	-	-	-	-	-	-	-	-	-	-	-	-	-	-	-	-	-	-	-	-	-	-	-	-	-	-	-	-
arbovirus encephalitis	-	-	-	-	-	-	-	-	-	-	-	-	-	-	-	-	-	-	-	-	-	-	-	-	-	-	-	-	-	-	-	-	-	-	-	-	-	-	-	-	-	-	-	-	-	-	-	-	-
Alport's Syndrome	25		41	49	47	32	59	41	60	35	45	37	35	26	35	27	28	23	11	12	13	16	20		-	10	12				-	-	-	-	-	-	408	338	746	15	17	50	53	57	42	75	51	69	48
Alexander Disease	11				11				12						-	-	11								11						-	-	-	-	-	-	33	28	61	13				15				10
Allergic bronchopulmonary aspergillosis	-	-	11						20		27		25	25	37	26	59	32	38	49	49	65	80	130	106	134	120	174	105	147	87	115	65	66	28	36	832	1025	1857	-	-	12						13	18
Allergic vasculitis	32	26	82	50	26	43	29	44	30	84	37	91	59	113	85	130	73	124	80	141	95	126	135	189	159	196	149	226	186	215	174	200	106	159	49	98	1586	2255	3841	28	38	93	81	49	54	41	70	42	111
Angelman syndrome	37	31	59	57	35	67	40	31	35	27	30		23		14		-	-	-	-	-	-	-	-	-	-	-	-	-	-	-	-	-	-	-	-	228	266	494	40	33	70	62	58	74	45	45	38	30
Glycogen storage diseases type IV	-	-	-	-	-	-	-	-	-	-	-	-	-	-	-	-	-	-	-	-	-	-	-	-	-	-	-	-	-	-	-	-	-	-	-	-	-	-	-	-	-	-	-	-	-	-	-	-	-
Hereditary thrombophilia due to congenital antithrombin 3 deficiency	514	373	175	112	124	97	94	82	53	132	54	333	79	488	130	409	108	201	142	100	219	121	322	188	449	206	531	304	603	374	651	405	470	410	328	460	5046	4795	9841	714	575	228	157	170	130	116	113	88	225
Antithrombin deficiency	-	-	-	-	-	-	-	-	-	-	-	-	-	-	-	-	-	-	-	-	-	-	-	-	-	-	-	-	-	-	-	-	-	-	-	-	-	-	-	-	-	-	-	-	-	-	-	-	-
Antley-Bixler syndrome	-	-	-	-	-	-	-	-	-	-	-	-	-	-	-	-	-	-	-	-	-	-	-	-	-	-	-	-	-	-	-	-	-	-	-	-	-	-	-	-	-	-	-	-	-	-	-	-	-
Anton's syndrome	-	-	-	-	-	-	-	-	-	-	-	-	-	-	-	-	-	-	-	-	-	-	-	-	-	-	-	-	-	-	-	-	-	-	-	-	-	-	-	-	-	-	-	-	-	-	-	-	-
hyperandrogenism	12		22		13	25	44		-	85	-	134	-	193	-	126	-	53	-	18	10								-	-	-	-	-	-	-	-	47	701	748	15		31		18	32	13	64	-	117
Complete androgen resistance syndrome	-	-	-	-	13				10						-	-	-	-	-	-	-	-	-	-	-	-	-	-	-	-	-	-	-	-	-	-	-	-	38	-	-	10				-	15	13
Complete androgen insensitivity syndrome	-	-	-	-	-	-	-	-	-	-	-	-	-	-	-	-	-	-	-	-	-	-	-	-	-	-	-	-	-	-	-	-	-	-	-	-	-	-	-	-	-	-	-	-	-	-	-	-	-
Avellis syndrome	-	-	-	-	-	-	-	-	-	-	-	-	-	-	-	-	-	-	-	-	-	-	-	-	-	-	-	-	-	-	-	-	-	-	-	-	-	-	-	-	-	-	-	-	-	-	-	-	-
Lambert-Eaton myasthenic syndrome	-	-	-	-	-	-	-	-	-	-	-	-	11								11		12	-	25	11	18	12	25		22		10		-	-	109	57	166	-	-	-	-	-	-	-	-	-	-
Gastric amyloidosis	-	-	-	-	-	-	-	-	-	-	-	-	-	-	14				15		25		26		21	32	28	43	22	33	21	29	11	15	10		142	206	348	-	-	-	-	-	-	-	-	-	-
Jensen's disease	-	-	-	-	-	-	-	-	-	-	-	-	11				-	-	-	-	11				16				12		-	-	14				38	51	89	-	-	-	-	-	-	-	-	10
Monoclonal Gammopathy of Undetermined Significance	-	-	-	-	-	-	-	-	-	-	-	-	-	-	-	-	-	-	-	-	-	-	-	-	-	-	-	-	-	-	-	-	-	-	-	-	-	-	-	-	-	-	-	-	-	-	-	-	-
Familial atypical multiple mole melanoma syndrome	-	-	-	-	-	-	-	-	-	-	-	-	-	-	-	-	-	-	-	-	-	-	-	-	-	-	-	-	-	-	-	-	-	-	-	-	-	-	-	-	-	-	-	-	-	-	-	-	-
Variegate porphyria	-	-	-	-	-	-	-	-	-	-	10																						-	-	-	-	-	-	11	-	-	-	-	-	-	-	-	-	-
persistent carotid-basilar anastomosis	-	-	-	-	-	-	-	-	-	-	-	-	-	-	-	-	-	-	-	-	-	-	10						15				-	-	-	-	-	-	34	-	-	-	-	-	-	-	-	-	-
Residual trigeminal artery	-	-	-	-	-	-	-	-	-	-	10						11		-	-	11		10		-	17	28		26		-	12	10				41	115	156	-	-	-	-	12
persistent otic artery	-	-	-	-	-	-	-	-	-	-	-	-	-	-	-	-	-	-	-	-	-	-	-	-	-	-	-	-	-	-	-	-	-	-	-	-	-	-	-	-	-	-	-	-	-	-	-	-	-
Residual sublingual artery	-	-	-	-	-	-	-	-	-	-	-	-	-	-	-	-	-	-	-	-	-	-	-	-	10								-	-	-	-	-	-	13	-	-	-	-	-	-	-	-	-	-
Atrophic kidney	101	49	116	58	109	61	86	46	69	52	90	80	144	120	228	193	258	175	286	250	445	351	741	677	995	844	1287	1017	1604	1212	1642	1445	1320	1343	822	1242	10343	9215	19558	153	65	168	92	160	82	137	70	94	69
Atrophic thyroiditis	-	-	-	-	-	-	-	-	-	-	-	-	-	-	-	-	-	-	-	-	-	-	-	-	-	-	-	-	-	-	-	-	-	-	-	-	-	-	-	-	-	-	-	-	-	-	-	-	-
Post-transplant lymphoproliferative disease	-	-	-	-	-	-	-	-	-	-	-	-	-	-	-	-	-	-	-	-	-	-	-	-	-	-	-	-	-	-	-	-	-	-	-	-	-	-	-	-	-	-	-	-	-	-	-	-	-
Graft versus host disease	79	56	165	129	233	173	246	139	252	151	255	180	266	199	348	253	316	267	343	290	377	326	422	339	353	245	141	106	31	20	13		-	-	-	-	3838	2883	6721	98	66	192	151	248	186	267	180	293	178
Ectopic ACTH-producing tumor	-	-	-	-	-	-	-	-	-	-	-	-	10				18				12		17		-	17	16		20		11	21	10		-	-	61	108	169	-	-	-	-	-	-	-	-	-	-
Ectopic ACTH syndrome	-	-	-	-	-	-	-	-	-	-	-	-	-	-	-	-	-	-	-	-	-	-	-	-	-	-	-	-	-	-	-	-	-	-	-	-	-	-	-	-	-	-	-	-	-	-	-	-	-
Ectopic ADH-producing tumor	-	-	-	-	-	-	-	-	-	-	-	-	-	-	-	-	-	-	-	-	-	-	15				11	-	12		14		14				46	30	76	-	-	-	-	-	-	-	-	-	-
ectopic gastric mucosa	13				11				-	-	17		22		24	10	47	26	56	37	76	44	104	60	118	71	139	73	123	97	86	59	56	36	14	18	884	559	1443	13				-	-	-	-	10
ectopic gray matter	20	33	11	23	10	13	10	11	13		-	-	12		14		14		13				11		10		-	-	16				-	-	-	-	100	157	257	24	31	15	22	17	20	14	12	-	11
Ectopic thymus	-	-	-	-	-	-	-	-	-	-	-	-	-	-	-	-	-	-	-	-	-	-	-	-	-	-	-	-	-	-	-	-	-	-	-	-	-	-	-	14				-	-	-	-	-	-
Ectoic thyroid	15		26		10	21	26		-	11	-	11	-	13	-	15	-	12	11		-	11	21		-	13	-	14	-	-	-	10	-	-	-	-	62	208	270	20		30		30		36		-	19
Ectopic kidney	23		-	-	10								-	-	-	-	-	-	12						-	-	-	-	10				-	-	-	-	44	36	80	15	17	12		17		-	-	-	-
Ectopic pancreas	11				-	-	-	-	-	-	12		19		12	17	27	23	26	11	23	26	14	22	30	34	27	22	24	19	17	13	14		-	-	232	225	457	-	10	-	-	-	-	13
Ectopic testis	67	-	20	-	13				10												-	-	-	-	-	-	-	-	-	-	-	-	-	-	-	-	-	-	114	119	-	65	-	11	-	-	-	11
Ectopic gallbladder	-	-	-	-	-	-	-	-	-	-	-	-	-	-	-	-	-	-	-	-	-	-	-	-	-	-	-	-	-	-	-	-	-	-	-	-	-	-	-	-	-	-	-	-	-	-	-	-	-
ectopic ureteral orifice	19	43	47		-	13	-	-	10								10						-	-	-	-	-	-	-	-	-	-	-	-	-	-	39	117	156	28	51	58		-	22	10		11
Ectopic spleen	10																				-	-	10								-	-	-	-	-	-	-	-	22	11
Ectopic Mongolian spot	1523	3140	148	428	41	107	16	114	23	134	11	166	17	89	14	88	72		-	40	-	40	-	22	19		-	12	13						-	-	1823	4467	6290	2434	4898	251	711	55	169	30	166	35	219
Neuroendocrine tumor of stomach	-	-	-	-	-	-	-	-	-	-	-	-	-	-	-	-	-	-	-	-	-	-	-	-	-	-	-	-	-	-	-	-	-	-	-	-	-	-	-	-	-	-	-	-	-	-	-	-	-
Gastric duplication	11				-	-	-	-	-	-	-	-	-	-	-	-	-	-	-	-	-	-	-	-	-	-	-	-	-	-	-	-	-	-	-	-	-	-	18	13				10
Abnormal proteinemia	25	18	11	12	16		17				19		24		14	13	20	18	17	21	25	33	25	34	43	50	60	51	66	51	58	53	43	55	21	35	466	482	948	112	69	53	34	21	18	10	16	13
Abnormal hemoglobinosis osteonecrosis	-	-	-	-	-	-	-	-	-	-	-	-	-	-	-	-	-	-	-	-	-	-	-	-	-	-	-	-	-	-	-	-	-	-	-	-	-	-	-	-	-	-	-	-	-	-	-	-	-
Iselin disease	-	-	-	-	-	-	-	-	-	-	-	-	-	-	-	-	-	-	-	-	-	-	-	-	-	-	-	-	-	-	-	-	-	-	-	-	-	-	-	-	-	-	-	-	-	-	-	-	-
Metachromatic leukodystrophy	-	-	10		14				10				-	-	14				-	-	-	-	-	-	-	-	-	-	-	-	-	-	-	-	-	-	22	40	62	-	-	13		11				13
Isovaleric acidemia	-	-	-	-	-	-	-	-	-	-	-	-	-	-	-	-	-	-	-	-	-	-	-	-	-	-	-	-	-	-	-	-	-	-	-	-	-	-	-	-	-	-	-	-	-	-	-	-	-
Isosporiasis	-	-	-	-	-	-	-	-	-	-	-	-	-	-	-	-	-	-	-	-	-	-	-	-	-	-	-	-	-	-	-	-	-	-	-	-	-	-	-	-	-	-	-	-	-	-	-	-	-
isoleusinemia	-	-	-	-	-	-	-	-	-	-	-	-	-	-	-	-	-	-	-	-	-	-	-	-	-	-	-	-	-	-	-	-	-	-	-	-	-	-	-	-	-	-	-	-	-	-	-	-	-
strawberry mark	2932	6920	107	401	20	73	-	23	15				10				-	-	10						11				12				-	-	-	-	3087	7459	10546	4531	10283	182	644	51	109	41		-	14
persistent ostium primum	14		11				10												-	-	10						-	-	-	-	-	-	-	-	-	-	24	29	53	17	12	-	-	11				-	-
Systemic primary carnitine deficiency	-	-	-	-	-	-	-	-	-	-	-	-	-	-	-	-	-	-	-	-	-	-	-	-	-	-	-	-	-	-	-	-	-	-	-	-	-	-	-	-	-	-	-	-	-	-	-	-	-
Primary Sjogren's syndrome	-	-	-	-	-	-	-	-	-	-	-	-	-	-	-	-	-	-	-	-	-	-	-	-	-	-	-	-	-	-	-	-	-	-	-	-	-	-	-	-	-	-	-	-	-	-	-	-	-
Primary nephrotic syndrome	-	-	-	-	-	-	-	-	-	-	-	-	-	-	-	-	-	-	-	-	-	-	-	-	-	-	-	-	-	-	-	-	-	-	-	-	-	-	-	-	-	-	-	-	-	-	-	-	-
Primary membranoproliferative glomerulonephritis	-	-	-	-	-	-	-	-	-	-	-	-	-	-	-	-	-	-	-	-	-	-	-	-	-	-	-	-	-	-	-	-	-	-	-	-	-	-	-	-	-	-	-	-	-	-	-	-	-
Gastrointestinal malformation	-	-	-	-	-	-	-	-	-	-	-	-	-	-	-	-	-	-	-	-	-	-	-	-	-	-	-	-	-	-	-	-	-	-	-	-	-	-	-	-	-	-	-	-	-	-	-	-	-
Transient Acquired pure red cell aplasia	10					-	-	-	-	-	-	-	10																						-	-	11	10	21	10		10				-	-	-	-
Amaurosis fugax	11		13	28	33	34	49	32	27	45	21	56	49	87	94	87	89	116	98	136	148	157	309	331	561	441	698	627	716	618	667	584	413	393	163	179	4155	3955	8110	-	-	50		30	53	55	41	51	61
neonatal transient thrombocytopenia	139		-	-	-	-	-	-	-	-	-	-	-	-	-	-	-	-	-	-	-	-	-	-	-	-	-	-	-	-	-	-	-	-	-	-	84	56	140	170		-	-	-	-	-	-	-	-
X-linked severe congenital neutropenia	34	28	-	-	-	-	-	-	-	-	-	-	-	-	-	-	-	-	-	-	-	-	-	-	-	-	-	-	-	-	-	-	-	-	-	-	35	32	67	38	25	-	-	-	-	-	-	-	-
Familial isolated hypoparathyroidism due to agenesis of parathyroid gland	12	10	-	-	-	-	-	-	-	-	-	-	-	-	-	-	-	-	-	-	-	-	-	-	-	-	-	-	-	-	-	-	-	-	-	-	13	11	24	24	25	-	-	-	-	-	-	-	-
Unilateral congenital subluxation of the hip	13	39	-	13	11												-	-	-	-	-	-	-	-	-	-	-	-	-	-	-	-	-	-	-	-	20	61	81	12	47	-	11	10
Unilateral congenital dislocation of the hip	29	194	-	56	-	14	10				-	-	-	-	-	-	14				10				15				14				-	-	-	-	42	331	373	38	279	101		37		-	10	12
Unilateral cryptorchidism	503	-	77	-	30	-	-	-	10						10						10								-	-	-	-	-	-	-	-	-	-	655	1340	-	227	-	77	-	-	-	13
Unilateral Parkinson's Syndrome	-	-	-	-	-	-	-	-	10								-	-	10						12		10		12		14		14				49	36	85	-	-	-	-	-	-	-	-	-	-
Familial Long qt syndrome	14		12		15	14	11	10	-	10	11		-	12	-	12	17				11				15				-	-	-	-	-	-	-	-	62	115	177	15	-	18		16	14	16	21	-	11
Hereditary neuropathy with liability to pressure palsy	-	-	-	-	-	-	10								-	-	-	-	10										-	-	-	-	-	-	-	-	13	10	23	-	-	-	-	-	-	-	-	-	-
Hereditary amyloid nephropathy	-	-	-	-	-	-	-	-	-	-	-	-	-	-	-	-	-	-	-	-	-	-	-	-	-	-	-	-	-	-	-	-	-	-	-	-	-	-	-	-	-	-	-	-	-	-	-	-	-
Hereditary Motor and Sensory Neuropathy	-	-	14		-	10	10	-	11				12		14		10	-	-	-	18		12		17		11		10		10		-	-	-	-	110	79	189	-	-	17		13		21		-	-
hereditary trophedema	-	-	-	-	-	-	-	-	-	-	-	-	-	-	-	-	-	-	-	-	-	-	-	-	-	-	-	-	-	-	-	-	-	-	-	-	-	-	-	-	-	-	-	-	-	-	-	-	-
hereditary corneal dystrophy	-	-	-	-	-	-	-	-	10				10				15				12		-	13	20		11	14	24		22		10		-	-	61	109	170	-	-	-	-	-	-	-	-	11
Hereditary fructose intolerance	-	-	-	-	-	-	-	-	-	-	-	-	-	-	-	-	-	-	-	-	-	-	-	-	-	-	-	-	-	-	-	-	-	-	-	-	-	-	-	10
Hereditary Sensory and Autonomic Neuropathy	-	-	-	-	-	-	-	-	-	-	-	-	-	-	-	-	-	-	-	-	-	-	-	-	-	-	-	-	-	-	-	-	-	-	-	-	-	-	-	10
Hereditary sensory neuropathy	-	-	-	-	-	-	-	-	11								-	-	-	-	12				-	-	-	-	11				-	-	-	-	27	25	52	-	-	-	-	-	-	-	-	12
hereditary spherocytosis	156	148	152	157	131	134	86	93	40	63	36	56	36	49	25	50	36	43	33	38	30	38	38	29	32	37	42	29	27	38	30	30	22	19	19		963	1059	2022	186	177	180	183	146	151	110	107	50	71
Hereditary Megaloblastic anemia	-	-	-	-	-	-	-	-	-	-	-	-	-	-	-	-	-	-	-	-	-	-	-	-	-	-	-	-	-	-	-	-	-	-	-	-	-	-	-	-	-	-	-	-	-	-	-	-	-
Hereditary angioedema	-	-	-	-	10		14				-	13	-	20	19		22		27		19		20		22		16		19		11				-	-	90	157	247	10				-	-	16		13
hereditary thrombocytopenia	-	-	-	-	12												10																-	-	-	-	11	20	31	14				-	-	-	-	10
Idiopathic thrombosis (due to inherited predisposition to thrombosis) (neonates, infants)	-	-	-	-	-	-	-	-	-	-	-	-	-	-	-	-	-	-	-	-	-	-	-	-	-	-	-	-	-	-	-	-	-	-	-	-	-	-	-	-	-	-	-	-	-	-	-	-	-
Idiopathic hypereosinophilic syndrome	-	-	-	-	-	-	-	-	-	-	-	-	-	-	-	-	-	-	-	-	-	-	-	-	-	-	-	-	-	-	-	-	-	-	-	-	-	-	-	-	-	-	-	-	-	-	-	-	-
Hereditary persistence of fetal hemoglobin	-	-	-	-	-	-	-	-	-	-	-	-	-	-	-	-	-	-	-	-	-	-	-	-	-	-	-	-	-	-	-	-	-	-	-	-	-	-	-	-	-	-	-	-	-	-	-	-	-
Hereditary coproporphyria	-	-	-	-	-	-	-	-	-	-	-	-	-	-	-	-	10														-	-	-	-	-	-	-	-	16	-	-	-	-	-	-	-	-	-	-
Hereditary palmoplantar keratoderma	11				13		-	-	14				15		11		11		16				21		-	11	13	-	20		25		-	10	-	-	93	122	215	15		17		11		-	-	11
Rare hereditary ataxia	-	-	-	-	-	-	-	-	10								11				11				-	-	16		13		11		-	-	-	-	45	41	86	-	-	-	-	-	-	-	-	12
Hereditary neuromuscular disorders	18				-	-	-	-	-	-	-	-	-	-	-	-	10										-	-	-	-	-	-	-	-	-	-	21	20	41	11		10				-	-	-	-
Hereditary heart disease	-	-	-	-	-	-	-	-	-	-	-	-	-	-	-	-	-	-	-	-	-	-	-	-	-	-	-	-	-	-	-	-	-	-	-	-	-	-	-	-	-	-	-	-	-	-	-	-	-
Autoinflammatory disease	-	-	-	-	-	-	-	-	-	-	-	-	-	-	-	-	-	-	-	-	-	-	-	-	-	-	-	-	-	-	-	-	-	-	-	-	-	-	-	-	-	-	-	-	-	-	-	-	-
Hereditary dystonia	-	-	-	-	-	-	-	-	-	-	-	-	-	-	-	-	-	-	-	-	-	-	-	-	-	-	-	-	-	-	-	-	-	-	-	-	-	-	-	-	-	-	-	-	-	-	-	-	-
Hereditary kidney disease	13				17				-	-	-	-	13				10						-	-	-	-	-	-	-	-	-	-	-	-	-	-	40	29	69	-	-	16		18				-	-
Hereditary pancreatitis	-	-	-	-	-	-	-	-	-	-	-	-	-	-	-	-	-	-	-	-	-	-	-	-	-	-	-	-	-	-	-	-	-	-	-	-	-	-	-	-	-	-	-	-	-	-	-	-	-
Congenital erythropoietic porphyria	-	-	-	-	-	-	-	-	-	-	-	-	-	-	-	-	-	-	-	-	-	-	-	-	-	-	-	-	-	-	-	-	-	-	-	-	-	-	-	-	-	-	-	-	-	-	-	-	-
Hereditary colorectal cancer	-	-	-	-	-	-	-	-	-	-	-	-	-	-	12				-	-	18				10	-	12	-	17		21		11	-	-	-	73	52	125	-	-	-	-	-	-	-	-	14
Hereditary elliptocytosis	-	-	-	-	10								-	-	-	-	-	-	-	-	10				10				-	-	10		-	-	-	-	26	44	70	13				11
hereditary Hypogammaglobulinemia	10				-	-	-	-	10								-	-	-	-	-	-	-	-	-	-	-	-	-	-	-	-	-	-	-	-	-	-	25	11								10
Hereditary sideroblastic anemia	-	-	-	-	-	-	-	-	-	-	-	-	-	-	-	-	-	-	-	-	-	-	-	-	-	-	-	-	-	-	-	-	-	-	-	-	-	-	10	-	-	-	-	-	-	-	-	-	-
hereditary deafness	24		17		15		12		-	-	13		-	-	21		13		13		12		10				-	-	-	-	-	-	-	-	-	-	71	100	171	20	14	23		12	12	10		16
Hereditary neuropathy	-	-	-	-	11				17				18				10	-	-	-	11		14		16		14		11		-	-	-	-	-	-	93	58	151	10				-	-	11		10
Hereditary brain tumor	-	-	-	-	-	-	-	-	-	-	-	-	-	-	-	-	-	-	-	-	-	-	-	-	-	-	-	-	-	-	-	-	-	-	-	-	-	-	-	-	-	-	-	-	-	-	-	-	-
Hereditary alveolar proteinosis	-	-	-	-	-	-	-	-	-	-	-	-	-	-	-	-	-	-	-	-	-	-	-	-	-	-	-	-	-	-	-	-	-	-	-	-	-	-	-	-	-	-	-	-	-	-	-	-	-
Hereditary leukocytic hyposegmentation	-	-	-	-	-	-	-	-	-	-	-	-	-	-	-	-	-	-	-	-	-	-	-	-	-	-	-	-	-	-	-	-	-	-	-	-	-	-	-	-	-	-	-	-	-	-	-	-	-
Hereditary leukocytic hypersegmentation	-	-	-	-	-	-	-	-	-	-	-	-	-	-	-	-	-	-	-	-	-	-	-	-	-	-	-	-	-	-	-	-	-	-	-	-	-	-	-	-	-	-	-	-	-	-	-	-	-
inherited leukomelanopathy	-	-	-	-	-	-	-	-	-	-	-	-	-	-	-	-	-	-	-	-	-	-	-	-	-	-	-	-	-	-	-	-	-	-	-	-	-	-	-	-	-	-	-	-	-	-	-	-	-
Hereditary disturbances in tooth structure	-	-	-	-	-	-	-	-	-	-	-	-	-	-	-	-	-	-	-	-	-	-	-	-	-	-	-	-	-	-	-	-	-	-	-	-	-	-	-	-	-	-	-	-	-	-	-	-	-
Hereditary nonpolyposis colon cancer	-	-	-	-	-	-	-	-	-	-	-	-	-	-	-	-	10				14				14				-	-	-	-	-	-	-	-	25	26	51	-	-	-	-	-	-	-	-	-	-
Inherited Retinal dystrophy	-	-	-	-	10						10						12				-	-	14		10				-	-	-	-	-	-	-	-	32	38	70	10						-	-	11
Mobile cecum	10						-	-	12				13				11		-	-	16		16		-	-	12		16		17		11				64	91	155	10	-	-	-	14		10
Epidermodysplasia verruciformis	16	11	41	36	16	23	15		19		14	19	28		14	24	11	27	17	27	15	18	26	30	31	39	25	24	30	37	26	25	14	19	11	24	330	422	752	37	25	67	48	32	29	22	15	13	10
Imerslund-Gräsbeck syndrome	-	-	-	-	-	-	-	-	-	-	-	-	-	-	-	-	-	-	-	-	-	-	-	-	-	-	-	-	-	-	-	-	-	-	-	-	-	-	-	-	-	-	-	-	-	-	-	-	-
imidazole aminoaciduria	-	-	-	-	-	-	-	-	-	-	10																										-	-	11	-	-	-	-	-	-	-	-	-	-
Congenital malformation of clitoris	-	-	-	-	-	-	-	-	-	-	-	-	-	-	-	-	-	-	-	-	-	-	-	-	-	-	-	-	-	-	-	-	-	-	-	-	-	-	-	11
Penoscrotal hypospadias	-	-	-	-	-	-	-	-	-	-	-	-	-	-	-	-	-	-	-	-	-	-	-	-	-	-	-	-	-	-	-	-	-	-	-	-	-	-	-	-	-	-	-	-	-	-	-	-	-
Penile cancer	-	-	-	-	-	-	10								13	-	15	-	31	-	58	-	115	-	173	-	246	-	330	-	324	-	290	-	223	-	-	-	1829	-	-	-	-	-	-	-	-	-	-
Penile hypoplasia	99	-	29	-	20	-	10										-	-	-	-	-	-	-	-	-	-	-	-	-	-	-	-	-	-	-	-	-	-	163	144	-	39	-	27	-	10
Penile agenesis	-	-	-	-	10												-	-	-	-	-	-	-	-	-	-	-	-	-	-	-	-	-	-	-	-	-	-	16	-	-	-	-	-	-	-	-	-	-
Neoplasm of penis	18	-	18	-	-	-	11	-	46	-	50	-	52	-	40	-	44	-	46	-	38	-	43	-	67	-	66	-	70	-	67	-	68	-	47	-	-	-	801	31	-	24	-	13	-	34	-	68	-
penile hyposadias	277	-	46	-	16	-	-	-	10								-	-	-	-	-	-	-	-	-	-	-	-	-	-	-	-	11				-	-	374	462	-	90	-	29	-	11	-	10
Penile curvature	72	-	34	-	15	-	11	-	13				11	-	11				11				13	-	16	-	13	-	13				-	-	-	-	-	-	236	120	-	52	-	22	-	15	-	14	-
Labial Adhesions	-	881	-	41	12				-	-	-	-	-	-	-	-	10						-	12	-	16	-	29	-	32	-	45	-	44	-	62	-	-	1192	-	1421	-	65	-	11	-	-	11
Insulinoma	-	-	12				13		23		15	22	22	41	18	45	32	31	43	45	34	48	49	66	61	97	73	82	83	93	70	86	46	80	46	79	611	848	1459	12		11				19		31
Insulin autoimmune syndrome	-	-	-	-	-	-	15		-	-	28		12	22	39	38	31	31	41	38	73	42	96	53	107	95	102	104	108	90	82	86	51	53	17	34	781	722	1503	-	-	13				10	10	-	13
IGF1 insensitivity	-	-	-	-	-	-	-	-	-	-	-	-	-	-	-	-	-	-	-	-	-	-	-	-	-	-	-	-	-	-	-	-	-	-	-	-	-	-	-	-	-	-	-	-	-	-	-	-	-
deficiency of the interleukin-1-receptor antagonist	-	-	-	-	-	-	-	-	-	-	-	-	-	-	-	-	-	-	-	-	-	-	-	-	-	-	-	-	-	-	-	-	-	-	-	-	-	-	-	-	-	-	-	-	-	-	-	-	-
Pharyngeal stenosis	42	29	31	19	17	11	16	10	21	13	32	23	73	13	134	22	158	34	160	37	174	34	159	54	149	47	115	51	107	52	91	54	44	17	14	28	1537	548	2085	58	34	47	31	32	18	28	21	34	27
Pharyngeal diverticulum	-	-	-	-	-	-	-	-	-	-	-	-	-	-	-	-	-	-	10										12				-	-	-	-	16	13	29	-	-	-	-	-	-	-	-	-	-
Pharyngeal malformation	-	-	-	-	-	-	-	-	-	-	-	-	-	-	-	-	-	-	-	-	-	-	-	-	-	-	-	-	-	-	-	-	-	-	-	-	-	-	-	11				-	-	-	-	-	-
pharyngeal pouch	-	-	-	-	-	-	-	-	-	-	-	-	-	-	-	-	-	-	-	-	-	-	-	-	-	-	-	-	-	-	-	-	-	-	-	-	-	-	-	-	-	-	-	-	-	-	-	-	-
Hyperelastic skin	-	-	-	-	-	-	-	-	-	-	-	-	-	-	-	-	-	-	-	-	-	-	-	-	-	-	-	-	-	-	-	-	-	-	-	-	-	-	-	-	-	-	-	-	-	-	-	-	-
Scrotal Anomalies	29	-	10	-	-	-	-	-	-	-	-	-	-	-	-	-	-	-	-	-	-	-	-	-	-	-	-	-	-	-	-	-	-	-	-	-	-	-	44	47	-	20	-	11				-	-
scrotal hypospadias	-	-	-	-	-	-	-	-	-	-	-	-	-	-	-	-	-	-	-	-	-	-	-	-	-	-	-	-	-	-	-	-	-	-	-	-	-	-	-	-	-	-	-	-	-	-	-	-	-
Uhl anomaly	10																-	-	-	-	-	-	-	-	-	-	-	-	-	-	-	-	-	-	-	-	-	-	13	11
Weaver syndrome	-	-	-	-	-	-	-	-	-	-	-	-	-	-	-	-	-	-	-	-	-	-	-	-	-	-	-	-	-	-	-	-	-	-	-	-	-	-	10	11
Wiskott-Aldrich syndrome	21	-	-	-	15	-	12				10																				-	-	-	-	-	-	-	-	68	22	-	11	-	19	-	10	-	11
Whipple disease	-	-	-	-	-	-	-	-	-	-	-	-	-	-	-	-	-	-	-	-	10												-	-	-	-	-	-	12	-	-	-	-	-	-	-	-	-	-
Williams syndrome	77	91	71	64	54	47	26	33	24	19	14	12	14	12	19		10								-	-	-	-	-	-	-	-	-	-	-	-	290	304	594	103	104	100	103	74	60	49	54	32	30
Sneddon-Wilkinson disease	-	-	-	-	-	-	-	-	-	-	10										-	-	10				18		10		15		10		-	-	45	38	83	-	-	-	-	-	-	-	-	-	-
Hemophagocytic syndrome associated with an infection	45	28	15	20	18	20	17	15	18	21	13	22	11	14	12	16	-	-	-	12	15		17		10	10	-	-	20		11		12				203	229	432	64	40	39	27	23	23	10	29	18	29
Viral hemorrhagic fever	-	-	-	-	-	-	-	-	-	-	-	-	-	-	-	-	-	-	-	-	-	-	-	-	-	-	-	-	-	-	-	-	-	-	-	-	-	-	-	-	-	-	-	-	-	-	-	-	-
Wilson Mikiti Syndrome	188	188	54	36	18		13		-	-	-	-	-	-	-	-	-	-	-	-	-	-	-	-	-	-	-	-	-	-	-	-	-	-	-	-	260	241	501	208	180	59	62	26		18		-	-
Wilson lichen planus	-	-	-	-	-	-	-	-	-	-	-	-	-	-	-	-	-	-	-	-	-	-	-	-	-	-	-	-	-	-	-	-	-	-	-	-	-	-	-	-	-	-	-	-	-	-	-	-	-
Wilson disease	46	19	50	46	86	66	80	75	107	80	97	78	119	87	125	104	110	89	92	70	53	49	46	44	36	40	23	33	34	29	29	27	22		10		1141	960	2101	42	21	63	51	102	68	98	80	107	86
Nodular non-suppurative panniculitis	-	-	10						10				-	-	14		-	10	15		13		12		-	13	-	18	23		-	14	-	13	-	-	64	132	196	-	-	13						10
Localized epidermolysis bullosa simplex	-	-	-	-	-	-	-	-	-	-	-	-	-	-	-	-	-	-	-	-	-	-	-	-	-	-	-	-	-	-	-	-	-	-	-	-	-	-	-	-	-	-	-	-	-	-	-	-	-
Weber Syndrome	10						-	-	11												-	-	10						16				-	-	-	-	32	26	58	12						-	-	-	-
Paragonimus westermani	-	-	-	-	-	-	-	-	10										-	-	12						-	-	-	-	-	-	-	-	-	-	18	14	32	-	-	-	-	-	-	-	-	-	-
Werner syndrome	-	-	-	-	-	-	-	-	-	-	-	-	-	-	17		15		24		21	18	13	26	15	17	10		10				-	-	-	-	84	109	193	-	-	-	-	-	-	-	-	-	-
Wernicke Posada disease	-	-	-	-	-	-	-	-	-	-	-	-	-	-	-	-	-	-	-	-	-	-	-	-	-	-	-	-	-	-	-	-	-	-	-	-	-	-	-	-	-	-	-	-	-	-	-	-	-
Wernicke's aphasia	-	-	-	-	-	-	-	-	-	-	-	-	-	-	-	-	-	-	10		17				18		31		32	14	27	20	18	12	-	19	137	89	226	-	-	-	-	-	-	-	-	-	-
Wernicke's encephalopathy	15		12				11		17	15	29	30	48	36	96	65	173	80	257	80	353	83	549	143	801	126	847	135	718	174	619	195	361	155	186	154	5076	1487	6563	11		14				12	14	19	20
West syndrome	12	13	10																														-	-	-	-	18	18	36	19	10	11						-	-
Walker-Warburg syndrome	-	-	-	-	-	-	-	-	-	-	-	-	-	-	-	-	-	-	-	-	-	-	-	-	-	-	-	-	-	-	-	-	-	-	-	-	-	-	-	-	-	-	-	-	-	-	-	-	-
Woakes ethmoid sinusitis	-	-	-	-	-	-	-	-	-	-	-	-	-	-	-	-	-	-	-	-	-	-	-	-	-	-	-	-	-	-	-	-	-	-	-	-	-	-	-	-	-	-	-	-	-	-	-	-	-
Wolman disease	-	-	-	-	-	-	-	-	-	-	-	-	-	-	-	-	-	-	-	-	-	-	-	-	-	-	-	-	-	-	-	-	-	-	-	-	-	-	-	-	-	-	-	-	-	-	-	-	-
Waterhouse-Friderichsen syndrome	-	-	-	-	-	-	-	-	-	-	-	-	-	-	-	-	-	-	-	-	-	-	-	-	-	-	-	-	-	-	-	-	-	-	-	-	-	-	-	-	-	-	-	-	-	-	-	-	-
Wolfram syndrome	-	-	-	-	-	-	-	-	-	-	-	-	-	-	-	-	-	-	-	-	-	-	-	-	-	-	-	-	-	-	-	-	-	-	-	-	-	-	-	-	-	-	-	-	-	-	-	-	-
Dextrocardia	152	125	105	94	82	76	52	44	28	26	26	40	22	34	21	22	16	15	23	17	25	18	28	34	59	43	52	43	44	71	62	68	28	53	16	38	841	861	1702	198	153	128	123	115	95	74	59	48	39
Single right ventricle	161	112	83	47	35	33	30	19	24	25	17	11	17		13	-	-	-	-	-	-	-	-	-	-	-	-	-	-	-	-	-	-	-	-	-	377	258	635	171	143	100	66	50	43	35	29	27	30
Isolated right ventricular hypoplasia	-	-	-	-	-	-	-	-	-	-	-	-	-	-	-	-	-	-	-	-	-	-	-	-	-	-	-	-	-	-	-	-	-	-	-	-	-	-	-	-	-	-	-	-	-	-	-	-	-
Hypoplastic right ventricular syndrome	87	63	38	31	17	16	17		18				15				-	-	-	-	-	-	10										-	-	-	-	169	146	315	113	77	47	37	14	19	14	11	12
Double-chambered right ventricle	-	-	-	-	-	-	-	-	-	-	-	-	-	-	-	-	-	-	-	-	-	-	-	-	-	-	-	-	-	-	-	-	-	-	-	-	-	-	-	-	-	-	-	-	-	-	-	-	-
Right Ventricular Outflow Tract Obstruction	-	-	-	-	-	-	-	-	-	-	-	-	-	-	-	-	-	-	-	-	-	-	-	-	-	-	-	-	-	-	-	-	-	-	-	-	-	-	-	-	-	-	-	-	-	-	-	-	-
Right ventricular stenosis	33	35	24	11	23		10	10	16		-	-	10		10						15						11						-	-	-	-	109	107	216	62	54	32	13	21	13	14	11	11	16
dextro cardia	-	-	-	-	10				10				-	-	-	-	-	-	12										10								27	22	49	-	-	-	-	10				11
Hypoplastic right heart syndrome	20	20	10		15						-	-	-	-	-	-	-	-	-	-	-	-	-	-	-	-	-	-	-	-	-	-	-	-	-	-	32	39	71	23	24	15		10		11
Right aortic arch	97	61	38	21	12	15	13	15	13		12		-	-	15		13		21		24		20	12	19	20	34	26	29	45	23	28	21	27	23		374	332	706	133	96	50	39	21	21	15	16	14	10
Congestive purpura	13	10	13				10		-	17	12		10		-	12	13		-	10	11	15	15		15	22	20	19	10	20	18	26	13	20	19	21	153	238	391	10	16	15		11		13		-	22
Ullrich syndrome	-	-	-	-	-	-	-	-	-	-	-	-	-	-	-	-	-	-	-	-	-	-	-	-	-	-	-	-	-	-	-	-	-	-	-	-	-	-	-	-	-	-	-	-	-	-	-	-	-
Ullrich disease	-	-	-	-	-	-	-	-	-	-	-	-	-	-	-	-	-	-	-	-	-	-	-	-	-	-	-	-	-	-	-	-	-	-	-	-	-	-	-	-	-	-	-	-	-	-	-	-	-
Ulrich-Feichtiger syndrome	-	-	-	-	-	-	-	-	-	-	-	-	-	-	-	-	-	-	-	-	-	-	-	-	-	-	-	-	-	-	-	-	-	-	-	-	-	-	-	-	-	-	-	-	-	-	-	-	-
ataxia	40	25	32	31	23	26	28	30	36	30	32	27	50	35	71	45	81	43	109	61	160	85	266	139	377	188	442	251	462	310	422	375	299	303	158	201	3088	2205	5293	45	35	43	34	37	30	34	49	53	31
Motor neuron disease	-	-	-	-	12				-	-	11		11	14	34	14	60	36	71	45	128	65	202	122	253	130	304	176	283	172	233	170	78	92	24	19	1702	1069	2771	-	-	-	-	-	-	11		-	-
Unna nevus	145	284	11		10				-	-	-	-	11				10				12				15		-	-	20		17		16				204	362	566	393	583	23		12				12
Unverricht-Lundborg disease	-	-	-	-	-	-	-	-	-	-	-	-	-	-	-	-	-	-	-	-	-	-	-	-	-	-	-	-	-	-	-	-	-	-	-	-	-	-	-	-	-	-	-	-	-	-	-	-	-
Ehlers-Danlos Syndrome	11	18	25	28	22	24	21	15	22		14	19	12	15	16	12	12	14	20		14		15		15				-	-	-	-	-	-	-	-	170	198	368	13	26	37	29	28	28	25	30	20	16
Dystrophic epidermolysis bullosa	10		10		-	-	-	-	11				-	-	-	-	11								-	-	-	-	-	-	10						35	35	70	10		13				-	-	10
Perineal hypospadias	77	-	14	-	10				-	-	-	-	-	-	-	-	-	-	-	-	-	-	-	-	-	-	-	-	-	-	-	-	-	-	-	-	-	-	107	138	-	20	-	14				-	-
Aicardi-Goutières Syndrome	-	-	-	-	-	-	-	-	-	-	-	-	-	-	-	-	-	-	-	-	-	-	-	-	-	-	-	-	-	-	-	-	-	-	-	-	-	-	-	-	-	-	-	-	-	-	-	-	-
Axillary breast	-	-	-	-	-	-	-	-	11								-	-	-	-	-	-	-	-	-	-	-	-	-	-	-	-	-	-	-	-	-	-	21	-	-	-	-	-	-	-	-	-	-
Eccentric personality disorder	-	-	-	-	-	-	-	-	-	-	-	-	-	-	-	-	-	-	-	-	-	-	-	-	-	-	-	-	-	-	-	-	-	-	-	-	-	-	-	-	-	-	-	-	-	-	-	-	-
Eccrine sweat gland tumor	11						10				12		17		16	12	21	19	21	23	28	24	32	29	54	43	66	63	68	62	63	56	42	53	28	51	464	460	924	-	-	10				-	-	11
Eccrine sweat adenoma	-	-	-	-	-	-	-	-	-	-	-	-	11						-	-	15				12		-	-	13		-	-	11		-	-	36	53	89	-	-	-	-	-	-	-	-	12
Necrotic ulcerative gingival inflammation	-	-	-	-	-	-	-	-	-	-	-	-	10																-	-	-	-	-	-	-	-	-	-	17	-	-	-	-	-	-	-	-	-	-
Necrotizing fasciitis	14				12				13		19	11	38	14	43	16	95	25	93	41	105	55	159	70	165	84	189	114	167	112	142	112	102	131	88	172	1430	971	2401	-	-	10	-	-	-	13	-	19
hyperestrogenism	-	-	11						10				-	-	-	13	-	-	-	16	-	19	-	22	-	16	-	12	11				-	-	-	-	12	142	154	11						-	-	-	-
gangrene	17		11		13	14	26		19	15	22	21	38	31	93	41	152	61	187	84	294	153	548	235	707	344	826	433	1008	511	997	640	788	693	583	1387	6311	4681	10992	16	12	13	10	25	12	28	10	16	14
Noma	-	-	11						-	-	12				-	-	10				-	-	14		14		15		13		11		13		-	-	65	65	130	12						-	-	10
Pyoderma gangrenosum	-	-	-	-	-	-	21		14	21	28	37	37	47	48	40	53	49	57	48	51	62	70	72	55	77	56	68	57	56	37	67	30	40	14	42	619	743	1362	-	-	-	-	12		21		19	36
Ethylene glycol poisoning	-	-	-	-	-	-	-	-	-	-	-	-	-	-	-	-	-	-	-	-	-	-	-	-	-	-	-	-	-	-	-	-	-	-	-	-	-	-	-	-	-	-	-	-	-	-	-	-	-
Spurway-Eddowes syndrome	-	-	-	-	-	-	-	-	-	-	-	-	-	-	-	-	-	-	-	-	-	-	-	-	-	-	-	-	-	-	-	-	-	-	-	-	-	-	-	-	-	-	-	-	-	-	-	-	-
Amelogenesis imperfecta	10				-	-	-	-	-	-	-	-	-	-	-	-	-	-	-	-	-	-	-	-	-	-	-	-	-	-	-	-	-	-	-	-	-	-	13	12				-	-	-	-	-	-
Evans syndrome	17				14		-	12	-	15	-	12	26		10	21	15	18	29		11	23	16	41	15	32	26	44	24	31	20	27	28	24	27		225	362	587	18		-	-	15		20		-	18
Epstein syndrome	-	-	-	-	-	-	-	-	-	-	-	-	-	-	-	-	-	-	-	-	-	-	-	-	-	-	-	-	-	-	-	-	-	-	-	-	-	-	-	-	-	-	-	-	-	-	-	-	-
Ebstein's anomaly	-	-	-	-	-	-	-	-	-	-	-	-	-	-	-	-	-	-	-	-	-	-	-	-	-	-	-	-	-	-	-	-	-	-	-	-	-	-	-	-	-	-	-	-	-	-	-	-	-
Ebola hemorrhagic fever	-	-	-	-	-	-	-	-	-	-	-	-	-	-	-	-	-	-	-	-	-	-	-	-	-	-	-	-	-	-	-	-	-	-	-	-	-	-	-	-	-	-	-	-	-	-	-	-	-
Emanuel syndrome	-	-	-	-	-	-	-	-	-	-	-	-	-	-	-	-	-	-	-	-	-	-	-	-	-	-	-	-	-	-	-	-	-	-	-	-	-	-	-	-	-	-	-	-	-	-	-	-	-
Emery-Dreifuss muscular dystrophy	-	-	-	-	-	-	-	-	-	-	-	-	-	-	-	-	-	-	-	-	-	-	-	-	-	-	-	-	-	-	-	-	-	-	-	-	-	-	-	-	-	-	-	-	-	-	-	-	-
Ellis Van Creveld syndrome	10						10								-	-	-	-	-	-	-	-	-	-	-	-	-	-	-	-	-	-	-	-	-	-	10	11	21	10						10
erythematosus	17	10	33		11	40	19	79	22	111	31	155	47	266	67	348	46	323	61	324	71	335	82	384	92	410	86	331	96	311	91	228	51	133	28	56	926	3869	4795	19	17	33		14	53	30	98	40	157
Ergosterol deficiency	-	-	-	-	-	-	-	-	-	-	-	-	-	-	-	-	-	-	-	-	-	-	-	-	-	-	-	-	-	-	-	-	-	-	-	-	-	-	-	-	-	-	-	-	-	-	-	-	-
Erdheim-Chester disease	-	-	-	-	-	-	-	-	-	-	-	-	-	-	-	-	-	-	-	-	-	-	-	-	-	-	-	-	-	-	-	-	-	-	-	-	-	-	-	-	-	-	-	-	-	-	-	-	-
Muscular dystrophy limb girdle type 2A, Erb type	-	-	-	-	-	-	-	-	-	-	-	-	-	-	-	-	-	-	-	-	-	-	-	-	-	-	-	-	-	-	-	-	-	-	-	-	-	-	-	-	-	-	-	-	-	-	-	-	-
Distal muscular dystrophy	-	-	-	-	15				15				10	10	20		12	11	11	17	15	11	15	10	19	16	19		15		11				-	-	147	110	257	-	-	-	-	11				12
Distal hereditary motor neuropathy	-	-	-	-	-	-	-	-	-	-	-	-	-	-	-	-	-	-	-	-	10								-	-	-	-	-	-	-	-	-	-	17	-	-	-	-	-	-	-	-	-	-
Distal myopathy	-	-	-	-	-	-	-	-	-	-	-	-	-	-	-	-	-	-	-	-	-	-	-	-	-	-	-	-	-	-	-	-	-	-	-	-	-	-	-	-	-	-	-	-	-	-	-	-	-
Distal renal tubular acidosis	11	10	-	-	10		-	-	10		13		-	13	-	12	-	16	-	11	-	18	-	14	-	15	-	14	13		19		12				68	176	244	16	13	10		14		-	-	15
area Alopecia	848	1249	2028	3781	2247	2803	2378	2927	2958	4835	4388	6881	5720	8358	6118	8914	5208	7368	4460	6820	4068	7076	4114	7872	3740	7522	2957	6496	2387	5421	1595	3930	785	2136	290	955	56289	95344	151633	1366	2032	3329	6508	3786	4652	3778	4923	4745	7847
Idiopathic inflammatory myopathy	-	-	-	-	-	-	-	-	-	-	10						10				10		-	-	13		18		-	-	11		10				45	59	104	-	-	-	-	-	-	10
Syndromic keratoconus	15		75	85	234	238	959	606	1632	928	2325	1290	2601	1691	2397	1662	1860	1500	1521	1456	1193	1166	1051	1078	584	788	359	566	318	464	222	375	147	258	65	142	17548	14303	31851	12	21	132	198	430	459	1656	1186	2751	1770
Conotruncal anomaly face syndrome	-	-	-	-	-	-	-	-	-	-	-	-	-	-	-	-	-	-	-	-	-	-	-	-	-	-	-	-	-	-	-	-	-	-	-	-	-	-	-	-	-	-	-	-	-	-	-	-	-
Lateral medullary syndrome	-	-	-	-	-	-	-	-	-	-	-	-	11				11		21	-	26		23	-	37		37	10	23	14	24	13	17		-	-	203	80	283	-	-	-	-	-	-	-	-	-	-
Congenital enterovirus infection	184	147	31	21	12		10						12						-	-	10				14				13				14				265	206	471	410	343	125	106	27	19	-	-	13
enterokinase deficiency	-	-	-	-	-	-	-	-	-	-	-	-	-	-	-	-	-	-	-	-	-	-	-	-	-	-	-	-	-	-	-	-	-	-	-	-	-	-	-	-	-	-	-	-	-	-	-	-	-
Discoid lupus erythematosus	-	-	-	-	15		32		12	55	37	82	51	121	96	169	61	178	96	182	78	168	118	176	130	164	108	148	86	105	74	72	35	50	10	27	1009	1735	2744	-	-	10		29		17	24	17	53
Overlapping connective tissue disease	10						-	16	12		-	14	-	26	34		-	33	-	40	59		12	69	13	85	19	77	22	64	10	49	10	19	-	13	122	601	723	12						22		-	13
Omenn syndrome	-	-	-	-	-	-	-	-	-	-	-	-	-	-	-	-	-	-	-	-	-	-	-	-	-	-	-	-	-	-	-	-	-	-	-	-	-	-	-	-	-	-	-	-	-	-	-	-	-
Paramyotonia congenita of Von Eulenburg	-	-	-	-	-	-	-	-	-	-	-	-	-	-	-	-	-	-	-	-	-	-	-	-	-	-	-	-	-	-	-	-	-	-	-	-	-	-	-	-	-	-	-	-	-	-	-	-	-
Diaphragmatic elevation	58	43	18	14	10		16		-	-	10	-	19		23	12	26		38		35	16	52	22	78	47	78	65	89	96	120	153	80	146	37	184	754	843	1597	80	45	31	21	16		15		16
Diaphragmatic hypoplasia	-	-	-	-	-	-	-	-	-	-	-	-	-	-	10																				-	-	-	-	15	-	-	-	-	-	-	-	-	-	-
Diaphragm defect	-	-	-	-	-	-	-	-	-	-	-	-	-	-	-	-	10								10								-	-	-	-	14	13	27	10								-	-
Diaphragmatic eventration	70	53	24	20	14	11	-	-	12				14				13		11		17		14	21	27	40	44	48	42	74	67	106	63	102	32	143	440	651	1091	103	68	30	28	18	15	15		10
congenital malformations of diaphragm	-	-	-	-	-	-	-	-	-	-	-	-	-	-	-	-	-	-	-	-	-	-	-	-	-	-	-	-	-	-	-	-	-	-	-	-	-	-	-	-	-	-	-	-	-	-	-	-	-
diaphragmatic hernia	264	213	96	76	35	50	24	15	18	16	32		22	27	22	21	26	19	25	12	38	21	60	41	85	73	98	146	158	245	181	470	148	572	129	1100	1438	3140	4578	312	256	135	101	56	66	38	19	12	23
Transverse facial cleft	11				-	-	-	-	-	-	-	-	-	-	-	-	-	-	-	-	-	-	-	-	-	-	-	-	-	-	-	-	-	-	-	-	-	-	12	10		-	-	-	-	-	-	-	-
xanthomatosis	53	32	13	13	15		10	10	20		17	19	29	38	60	71	85	72	94	135	142	191	238	332	338	394	393	445	426	452	339	434	219	241	95	176	2566	3075	5641	64	54	21	16	32		12	16	38
Ossification of ligamentum flavum	-	-	-	-	-	-	-	-	14				26	12	36	25	65	44	76	72	144	118	298	195	399	287	493	371	553	402	500	403	314	287	105	137	3022	2356	5378	-	-	-	-	-	-	-	-	11
Yellow nail syndrome	-	-	-	-	-	-	-	-	-	-	-	-	-	-	-	-	16				-	11	25		28		14	16	11	22	18	14	10	10	-	-	79	134	213	-	-	-	-	-	-	-	-	-	-
xanthogranuloma	237	177	63	35	18	18	16		-	-	13		16		17		14				10		16		12	13	19		14		16		12		-	-	427	325	752	353	343	80	69	34	28	25		20
fundus flavimaculatus	-	-	-	-	-	-	-	-	-	-	-	-	10						12						11				-	-	11		12				34	36	70	-	-	-	-	-	-	-	-	11
Pes cavus	13	23	29	27	61	60	66	51	28	22	29	22	19	24	32	22	24	23	26	33	32	41	33	62	25	58	34	79	26	61	22	44	14	26	12		514	689	1203	28	33	55	67	171	144	132	120	57	49
jaundice	4033	2932	138	131	135	119	174	113	221	179	270	216	328	308	524	371	633	352	740	377	907	563	1429	789	1894	963	2191	1100	2317	1282	2323	1518	1842	1492	1428	2406	21527	15211	36738	7172	5353	238	213	171	165	248	231	319	274
Leptospirosis icterohemorrhagica	-	-	-	-	-	-	-	-	-	-	-	-	-	-	-	-	13												-	-	-	-	-	-	-	-	-	-	20	-	-	-	-	-	-	-	-	-	-
Yellow fever	-	-	-	-	-	-	-	-	-	-	-	-	-	-	-	-	-	-	-	-	-	-	-	-	-	-	-	-	-	-	-	-	-	-	-	-	-	-	-	-	-	-	-	-	-	-	-	-	-
macular atrophy	12		-	-	10				13				-	-	19		22		24	15	36	24	47	44	98	94	159	159	165	220	174	278	156	271	128	222	1045	1356	2401	21		17		14		13		10
Macular dystrophy	-	-	24		16	11	11	23	20	12	26		29	21	45	38	38	34	53	32	54	47	67	46	76	59	45	60	56	58	38	35	12	19	20		595	534	1129	12		19	24	27	21	12	36	25	22
Macular coloboma	10	10	11		-	-	-	-	-	-	-	-	11						-	-	-	-	12		-	-	16		15		15		11				60	73	133	20	18	12		10
macular heterotropia	13		14		13		11						-	-	-	-	-	-	10				-	10	20		10	11	15	18	18	19	13	14	-	-	103	121	224	14	14	10	13	18		10		14
Rhabdomyosarcoma	44	36	69	43	78	63	61	49	37	30	21	23	21	14	21	10	13		14		13		12	11	16	13	15	12	29		17	16	24		13		466	372	838	55	40	78	49	87	78	71	59	39	35
Congenital malformation of great vein	-	-	-	-	-	-	-	-	-	-	-	-	-	-	-	-	-	-	-	-	-	-	-	-	-	-	-	-	-	-	-	-	-	-	-	-	-	-	-	-	-	-	-	-	-	-	-	-	-
Congenital malformation of great arteries	10		11																-	-	-	-	-	-	-	-	-	-	-	-	-	-	-	-	-	-	13	11	24	14		11						-	-
Ohtahara syndrome	-	-	-	-	-	-	-	-	-	-	-	-	-	-	-	-	-	-	-	-	-	-	-	-	-	-	-	-	-	-	-	-	-	-	-	-	-	-	-	-	-	-	-	-	-	-	-	-	-
Occipital horn syndrome	-	-	-	-	-	-	-	-	-	-	-	-	-	-	-	-	-	-	-	-	-	-	-	-	-	-	-	-	-	-	-	-	-	-	-	-	-	-	-	-	-	-	-	-	-	-	-	-	-
Osgood-Schlatter disease	11		247	427	15909	4876	2173	432	157	48	121	46	91	34	119	36	83	25	54	10	56	23	48		34	15	25	12	19	-	11		-	-	-	-	19144	6009	25153	19		547	785	32385	9473	3769	716	237	72
Österreicher-Turner syndrome	-	-	-	-	-	-	-	-	-	-	-	-	-	-	-	-	-	-	-	-	-	-	-	-	-	-	-	-	-	-	-	-	-	-	-	-	-	-	-	-	-	-	-	-	-	-	-	-	-
Ostrum-Furst syndrome	-	-	-	-	-	-	-	-	-	-	-	-	-	-	-	-	-	-	-	-	-	-	-	-	-	-	-	-	-	-	-	-	-	-	-	-	-	-	-	-	-	-	-	-	-	-	-	-	-
Osler disease	-	-	-	-	-	-	-	-	-	-	-	-	-	-	-	-	-	-	-	-	-	-	-	-	-	-	-	-	-	-	-	-	-	-	-	-	-	-	-	-	-	-	-	-	-	-	-	-	-
Opisthorchiasis	-	-	-	-	-	-	-	-	-	-	-	-	-	-	-	-	-	-	-	-	-	-	-	-	-	-	-	-	-	-	-	-	-	-	-	-	-	-	-	-	-	-	-	-	-	-	-	-	-
Opitz GBBB syndrome	-	-	-	-	-	-	-	-	-	-	-	-	-	-	-	-	-	-	-	-	-	-	-	-	-	-	-	-	-	-	-	-	-	-	-	-	-	-	-	-	-	-	-	-	-	-	-	-	-
Omsk hemorrhagic fever	-	-	-	-	-	-	-	-	-	-	-	-	-	-	-	-	-	-	-	-	-	-	-	-	-	-	-	-	-	-	-	-	-	-	-	-	-	-	-	-	-	-	-	-	-	-	-	-	-
olivopontocerebellar atrophy	-	-	-	-	-	-	-	-	-	-	10						16		27	19	56	35	119	105	181	203	217	181	196	193	115	135	61	72	17	20	1007	976	1983	-	-	-	-	11
Ollier disease	13				20		12						10								-	-	-	-	-	-	-	-	-	-	-	-	-	-	-	-	32	31	63	16				13	12	12		-	-
Ornithine transcarbamylase deficiency	19		-	-	13				-	-	-	-	-	-	-	-	-	-	-	-	-	-	-	-	-	-	-	-	-	-	-	-	-	-	-	-	22	24	46	26		18		15		12		19
Orotic aciduria	-	-	-	-	-	-	-	-	-	-	-	-	-	-	-	-	-	-	-	-	-	-	-	-	-	-	-	-	-	-	-	-	-	-	-	-	-	-	-	10		-	-	-	-	-	-	-	-
Megaloblastic Anemia and Orotic Aciduria	-	-	-	-	-	-	-	-	-	-	-	-	-	-	-	-	-	-	-	-	-	-	-	-	-	-	-	-	-	-	-	-	-	-	-	-	-	-	-	-	-	-	-	-	-	-	-	-	-
Oroya fever	-	-	-	-	-	-	-	-	-	-	-	-	-	-	-	-	-	-	-	-	-	-	-	-	-	-	-	-	-	-	-	-	-	-	-	-	-	-	-	-	-	-	-	-	-	-	-	-	-
Onchocerciasis	-	-	-	-	-	-	-	-	-	-	-	-	-	-	-	-	-	-	-	-	-	-	-	-	-	-	-	-	-	-	-	-	-	-	-	-	-	-	-	-	-	-	-	-	-	-	-	-	-
Warm antibody hemolytic anemia	-	-	-	-	-	-	-	-	14						10		-	-	-	10	-	14	12		18		13	15	13	13	26	14	25		17		104	133	237	10						-	-	10
Carney complex	-	-	-	-	-	-	-	-	-	-	-	-	-	-	-	-	-	-	-	-	-	-	-	-	-	-	-	-	-	-	-	-	-	-	-	-	-	-	-	-	-	-	-	-	-	-	-	-	-
Carpenter syndrome	-	-	-	-	-	-	-	-	-	-	-	-	-	-	-	-	-	-	-	-	-	-	-	-	-	-	-	-	-	-	-	-	-	-	-	-	-	-	-	-	-	-	-	-	-	-	-	-	-
Kearns-Sayre syndrome	-	-	-	-	-	-	-	-	-	-	-	-	-	-	-	-	-	-	-	-	-	-	11						-	-	-	-	-	-	-	-	-	-	19	-	-	-	-	-	-	-	-	-	-
Relapsing fever	-	-	-	-	-	-	-	-	-	-	-	-	-	-	-	-	-	-	-	-	-	-	-	-	-	-	-	-	-	-	-	-	-	-	-	-	-	-	-	-	-	-	-	-	-	-	-	-	-
Spasmus nutans	15		10	14	13	19	34	16	41	35	40	30	40	34	38	36	36	27	33	24	26	35	41	45	49	55	46	65	32	53	51	42	20	34	14	31	570	604	1174	24		17	20	40	15	59	46	66	61
Wound myiasis	30	29	16	18	21		10		19		31	24	26	24	26	22	20	12	19	14	16	18	27	14	37	34	32	23	34	26	40	28	23	26	12	25	416	360	776	49	40	40	34	15	15	25		28	30
ileal atresia	101	92	31	15	15		-	-	10												10												-	-	-	-	153	128	281	107	100	51	22	24		10
malrotated kidney	11				11				13				-	-	16		16		-	-	18		14	14	15	16	13	19	19	24	18	19	19		12		148	155	303	-	-	-	-	12		13
limitation of abduction in flexion	2584	3915	126	186	51	57	14	23	12				13				13				-	12	-	-	-	10	15		-	15	-	11	15				2804	4285	7089	4190	6038	183	286	52	77	25	27	-	12
Mesial Temporal Lobe Epilepsy with Bilateral Hippocampal Sclerosis	-	-	-	-	-	-	-	-	-	-	-	-	-	-	-	-	-	-	-	-	-	-	-	-	-	-	-	-	-	-	-	-	-	-	-	-	-	-	-	-	-	-	-	-	-	-	-	-	-
open-angle glaucoma	-	-	21	19	102	82	202	204	363	359	534	509	915	827	1697	1490	2738	2403	4162	3243	5520	4641	8234	7824	10869	11033	13053	14626	14593	17035	15083	19642	11637	16745	19479		96016	113875	209891	13		35	30	144	148	311	326	556	521
Cavernous hemangioma	246	357	164	136	145	122	165	150	184	188	235	267	331	354	362	432	384	444	404	446	451	496	571	654	685	784	652	708	579	644	409	520	233	321	109	143	6309	7166	13475	355	511	222	195	198	178	217	193	257	233
Cavernous sinus cavernous hemangioma	-	-	-	-	-	-	-	-	-	-	-	-	-	-	-	-	-	-	-	-	-	-	-	-	-	-	-	-	-	-	-	-	-	-	-	-	-	-	-	-	-	-	-	-	-	-	-	-	-
Medullary sponge kidney	-	-	-	-	11				18		10	14	22	18	32	35	30	31	41	51	36	72	44	69	50	66	49	46	31	38	29	23	10	15	13		411	494	905	-	-	-	-	-	-	14		13
Ulcerative colitis	34	25	78	87	428	378	2164	1475	4301	3241	5730	4852	7889	6636	9310	7950	8510	7187	7708	6163	6634	5630	7145	6119	6460	5997	5423	5074	4639	4289	4051	3945	2405	2625	841	1675	83750	73348	157098	62	42	97	118	521	452	2615	1816	5318	3864
Left-sided colitis	-	-	-	-	-	-	-	-	-	-	-	-	-	-	-	-	-	-	-	-	-	-	-	-	-	-	-	-	-	-	-	-	-	-	-	-	-	-	-	-	-	-	-	-	-	10	-	21
Pan-ulcerative colitis	10				20	33	82	47	88	69	97	87	83	108	111	87	89	71	91	54	62	61	80	59	66	41	58	40	55	39	44	34	22	19	16		1058	865	1923	21				47	47	144	77	158	119
Ulcerative colitis / rectal sigmoid colonitis type	-	-	-	10			13		10	15	24	19	21	21	18	19	27	17	19	22	24		20	13	17	15	16	15	28		25		21	10	11		264	207	471	-	-	-	-	15		18		21	21
Ulcerative proctitis	-	-	10		-	-	14	12	13	17	22	13	21	25	42	18	28	29	16	19	15	25	30	20	33	24	21	21	22	27	32	18	14	20	19		344	305	649	-	-	12		11		22	12	20	29
Pregnancy with ulcerative colitis	-	-	-	-	-	-	-	-	-	-	-	-	-	-	-	-	-	-	-	-	-	-	-	-	-	-	-	-	-	-	-	-	-	-	-	-	-	-	-	-	-	-	-	-	-	-	-	-	-
Ulcerative colitis relapse	-	-	-	-	-	-	-	-	-	-	-	-	-	-	-	-	-	-	-	-	-	-	-	-	-	-	-	-	-	-	-	-	-	-	-	-	-	-	-	-	-	-	-	-	-	10		20
Postoperative ulcerative colitis	-	-	-	-	-	-	-	-	-	-	-	-	-	-	-	-	-	-	-	-	-	-	-	-	-	-	-	-	-	-	-	-	-	-	-	-	-	-	-	-	-	-	-	10
Ulcerative colitis juvenile arthritis	-	-	-	-	-	-	12				-	12	16		19		17		11		15				10				-	-	-	-	-	-	-	-	56	66	122	-	-	10						11
ulcerative cystitis	-	-	-	-	-	-	-	-	10																13								-	-	-	-	-	-	28	-	-	-	-	-	-	-	-	10
Abnormal hypopharynx	-	-	11				22		22		15	22	15	16	22	27	17	14	10	18	10	27	24	41	34	61	30	39	25	49	25	46	12	36	10	26	272	457	729	11				-	-	16		10	26
Causalgia	-	-	-	-	-	-	13		16		12	20	32	18	55	48	57	63	57	52	73	45	66	80	105	112	94	100	98	102	90	106	65	80	16	47	837	891	1728	-	-	-	-	14				19
Cowden syndrome	-	-	-	-	-	-	-	-	-	-	-	-	-	-	-	-	-	-	-	-	-	-	-	-	-	-	-	-	-	-	-	-	-	-	-	-	-	-	-	-	-	-	-	-	-	-	-	-	-
jaw-winking syndrome	11		10																-	-	-	-	-	-	-	-	-	-	-	-	-	-	-	-	-	-	-	-	23	16		10		-	-	-	-	-	-
X-linked mandibulofacial dysostosis	-	-	-	-	-	-	-	-	-	-	-	-	-	-	-	-	-	-	-	-	-	-	-	-	-	-	-	-	-	-	-	-	-	-	-	-	-	-	-	-	-	-	-	-	-	-	-	-	-
Oligomeganephronia	-	-	-	-	-	-	-	-	-	-	-	-	-	-	-	-	-	-	-	-	-	-	-	-	-	-	-	-	-	-	-	-	-	-	-	-	-	-	-	-	-	-	-	-	-	-	-	-	-
Bilirubin encephalopathy	49	23	11										14						18				-	-	-	-	-	-	-	-	-	-	-	-	-	-	79	41	120	54	48	10
Familial keratoacanthoma	-	-	-	-	10								11	-	-	-	16		18	10	14	10	40	23	57	30	71	34	64	37	64	51	55	52	56	104	469	369	838	-	-	-	-	-	-	-	-	12
Dilated phase of hypertrophic cardiomyopathy	-	-	-	-	-	-	-	-	-	-	-	-	-	-	-	-	-	-	-	-	-	-	-	-	-	-	-	-	-	-	-	-	-	-	-	-	-	-	-	-	-	-	-	-	-	-	-	-	-
Keratoderma	1587	1368	1108	1013	686	787	373	587	431	761	514	1181	712	1581	874	1914	922	1917	1044	2009	1196	2208	1850	2973	2294	3276	2656	3609	3117	4301	3113	4535	2374	3734	1662	3663	26513	41417	67930	2838	2460	2108	1931	1388	1535	746	1013	778	1399
keratitis	2986	2487	4922	4280	4711	4493	6519	11803	7699	15415	7789	14548	8190	13977	8230	14181	6967	12124	6351	11609	6967	12251	9763	17180	12970	22162	15156	27525	17488	32590	18475	34947	13308	28704	8157	24639	166648	304915	471563	5990	5036	9468	8357	9177	8873	11822	22187	13781	29249
Corneal dystrophy	-	-	13	12	17	13	20	23	28	57	29	54	39	64	71	94	58	84	68	85	79	120	110	163	160	225	189	280	186	292	168	265	116	212	196		1406	2192	3598	11		17	17	25	27	32	68	53	81
X-linked corneal dermoid	105	91	59	73	44	37	16	13	-	14	-	-	12				-	-	-	-	10						11								-	-	245	257	502	142	116	86	90	40	45	17	33	19
Hyperplastic kidney	10						-	-	-	-	-	-	-	-	-	-	11								10								-	-	-	-	20	19	39	10				-	-	-	-	-	-
Elongated Descending colon	-	-	-	-	-	-	-	-	-	-	-	-	-	-	-	-	-	-	-	-	10						-	-	12						-	-	13	18	31	-	-	-	-	-	-	-	-	-	-
Hamartoma	31	44	38	42	31	24	23	19	28		25		32		14	23	40		15	31	14	35	26	35	21	40	37	45	32	36	35	23	26	11	16		382	510	892	45	43	53	56	41	40	38	31	12	14
Kasabach-Merritt syndrome	42	43	17	18	-	-	11	-	12				14				10				-	-	12		14						-	-	-	-	-	-	98	120	218	52	61	20	20	17		18		15
Lower limb malformation	29	33	17	20	23	20	20	12	11		12				-	-	12				19		-	13	27		14	26	31		13	36	17	27	-	11	184	270	454	51	45	27	23	22	17	25		10
hypoplasia of the lower limb	70	62	57	64	56	62	27	28	21		-	-	15				-	-	-	-	13				11				10				-	-	-	-	246	273	519	80	112	96	102	85	108	44	49	19	10
simple hemangioma of the leg	-	-	-	-	-	-	-	-	-	-	-	-	-	-	-	-	-	-	-	-	-	-	-	-	-	-	-	-	-	-	-	-	-	-	-	-	-	-	-	-	-	-	-	-	-	-	-	-	-
Kaschin-Beck disease	-	-	-	-	-	-	-	-	-	-	-	-	10										-	-	-	-	-	-	-	-	-	-	-	-	-	-	-	-	19	-	-	-	-	-	-	-	-	-	-
abnormal maxillary labial frenulum	-	-	-	-	-	-	-	-	-	-	-	-	-	-	-	-	-	-	-	-	-	-	-	-	-	-	-	-	-	-	-	-	-	-	-	-	-	-	-	-	-	-	-	-	-	-	-	-	-
shortened maxillary labial frenulum	-	-	-	-	-	-	-	-	-	-	-	-	-	-	-	-	-	-	-	-	-	-	-	-	-	-	-	-	-	-	-	-	-	-	-	-	-	-	-	-	-	-	-	-	-	-	-	-	-
auricular appendix	-	-	-	-	-	-	-	-	-	-	-	-	-	-	-	-	-	-	-	-	-	-	-	-	-	-	-	-	-	-	-	-	-	-	-	-	-	-	-	-	-	-	-	-	-	-	-	-	-
X-linked Myopathy with excessive autophagy	-	-	-	-	-	-	-	-	-	-	-	-	-	-	-	-	-	-	-	-	-	-	-	-	-	-	-	-	-	-	-	-	-	-	-	-	-	-	-	-	-	-	-	-	-	-	-	-	-
Supernumerary kidney	-	-	-	-	-	-	-	-	-	-	-	-	-	-	-	-	-	-	-	-	-	-	-	-	-	-	-	-	-	-	-	-	-	-	-	-	-	-	-	-	-	-	-	-	-	-	-	-	-
Excess vertebra	-	-	-	-	-	-	-	-	-	-	-	-	-	-	-	-	-	-	-	-	-	-	-	-	-	-	-	-	-	-	-	-	-	-	-	-	-	-	-	-	-	-	-	-	-	-	-	-	-
extra structurally abnormal chromosomes;	10	-	10																										-	-	-	-	-	-	-	-	-	-	23	10	-	10		-	-	-	-	-	-
Hypopituitarism	354	290	571	473	881	818	641	1148	420	1875	501	2928	809	4380	1031	4136	840	2916	742	2293	809	1940	939	1559	1170	1407	1306	1394	1255	1249	1160	1064	706	575	274	295	14409	30740	45149	435	367	713	629	1286	1107	903	1746	560	3072
Pituitary tumor	17	17	31	41	92	132	132	291	180	619	261	945	366	1249	563	1508	629	1343	693	1236	893	1345	1198	1676	1568	2090	1614	2031	1642	1910	1383	1588	765	884	304	433	12331	19338	31669	20	24	46	67	127	175	173	385	224	728
Pituitary TSH hypersecretion	-	-	-	-	-	-	-	-	-	-	-	-	-	-	-	-	-	-	-	-	-	-	-	-	-	-	-	-	-	-	-	-	-	-	-	-	-	-	-	-	-	-	-	-	-	-	-	-	-
pituitary TSH deficiency	-	-	-	-	-	-	-	-	-	-	-	-	-	-	-	-	-	-	-	-	-	-	-	-	-	-	-	-	-	-	-	-	-	-	-	-	-	-	-	-	-	-	-	-	-	-	-	-	-
Pituitary gigantism	12		19		18		24		10		13		17		15	11	22	22	28	26	18	37	48	44	46	67	38	61	37	30	23		16		-	-	327	378	705	16		19		10	12	26		18
Diencephalo-hypophysial dysfunction-sndrome of abnormal secretion of growth hormone	-	-	-	-	-	-	-	-	-	-	-	-	-	-	-	-	-	-	-	-	-	-	-	-	-	-	-	-	-	-	-	-	-	-	-	-	-	-	-	-	-	-	-	-	-	-	-	-	-
Neurohypophyseal diabetes insipidus	-	-	-	-	-	-	-	-	-	-	-	-	-	-	-	-	-	-	-	-	-	-	-	-	-	-	-	-	-	-	-	-	-	-	-	-	-	-	-	-	-	-	-	-	-	-	-	-	-
pituitary prolactin hypersecretion	-	-	-	-	-	-	-	-	-	-	-	-	-	-	-	-	-	-	-	-	-	-	-	-	-	-	-	-	-	-	-	-	-	-	-	-	-	-	-	-	-	-	-	-	-	-	-	-	-
Pituitary adenoma	-	-	13	20	28	67	78	219	115	512	194	815	312	1155	482	1359	498	1155	570	1104	690	1165	964	1346	1287	1575	1207	1483	1163	1294	979	1030	540	552	415		9289	15103	24392	12		38		51	88	96	283	133	584
Pituitary apoplexy	-	-	-	-	-	-	-	12	44		23	40	26	57	30	46	34	41	37	40	35	42	53	52	77	55	72	56	68	53	63	42	45	25	15	25	589	627	1216	-	-	-	-	13		22		15	38
familial Lecithin Cholesterol Acyltransferase Deficiency	-	-	-	-	-	-	-	-	-	-	-	-	-	-	-	-	11								10								-	-	-	-	12	11	23	-	-	-	-	-	-	-	-	-	-
Familial amyloidosis	-	-	-	-	-	-	-	-	-	-	12						17				11				11				17				-	-	-	-	39	35	74	-	-	-	-	-	-	-	-	-	-
Familial amyloid neuropathy	-	-	-	-	-	-	-	-	-	-	-	-	10				10				15								10								29	18	47	-	-	-	-	-	-	-	-	-	-
Familial amyloid polyneuropathy	-	-	-	-	-	-	-	-	-	-	-	-	10		13	10	19		13		-	-	10		12		17		11	-	11	-	-	-	-	-	87	67	154	-	-	-	-	-	-	-	-	-	-
Familial macular degeneration	-	-	-	-	-	-	-	-	-	-	-	-	-	-	-	-	-	-	-	-	-	-	10														-	-	14	-	-	10
familial corneal dystrophy	-	-	-	-	-	-	-	-	-	-	-	-	-	-	-	-	-	-	-	-	-	-	-	-	-	-	-	-	-	-	-	-	-	-	-	-	-	-	-	-	-	-	-	-	-	-	-	-	-
familial cold autoinflammatory syndrome	-	-	-	-	-	-	-	-	-	-	-	-	-	-	-	-	-	-	-	-	-	-	-	-	-	-	-	-	-	-	-	-	-	-	-	-	-	-	-	-	-	-	-	-	-	-	-	-	-
Familial amyotrophic lateral sclerosis	-	-	-	-	-	-	-	-	-	-	10										14				-	-	10		14				-	-	-	-	32	27	59	-	-	-	-	-	-	-	-	-	-
Familial Creutzfeldt-Jakob disease	-	-	-	-	-	-	-	-	-	-	-	-	-	-	-	-	-	-	-	-	-	-	-	-	-	-	-	-	-	-	-	-	-	-	-	-	-	-	-	-	-	-	-	-	-	-	-	-	-
Hereditary spastic paraplegia	-	-	-	-	-	-	-	-	-	-	-	-	-	-	-	-	-	-	-	-	-	-	-	-	-	-	-	-	-	-	-	-	-	-	-	-	-	-	-	-	-	-	-	-	-	-	-	-	-
familial Convulsions	12		-	-	-	-	-	-	-	-	10																						-	-	-	-	12	12	24	10
Familial hypercholesterolemia	28	39	64	84	172	184	157	218	168	211	288	338	548	415	1101	607	1457	770	2086	1231	2460	2285	3517	4397	4413	6202	4018	6787	3623	6353	2978	5661	1614	3740	594	2024	29286	41546	70832	38	53	75	115	228	245	218	316	241	326
Heterozygous familial hypercholesterolemia	-	-	-	-	-	-	-	-	-	-	-	-	-	-	-	-	-	-	-	-	-	-	-	-	-	-	-	-	-	-	-	-	-	-	-	-	-	-	-	11				16				13
Homozygous familial hypercholesterolemia	-	-	-	-	-	-	-	-	-	-	-	-	-	-	-	-	-	-	-	-	-	-	-	-	-	-	-	-	-	-	-	-	-	-	-	-	-	-	-	-	-	10
Familial hypertriglyceridemia	-	-	-	-	13						10		17		26	18	25	16	48	18	39	20	35	40	34	23	35	27	22	23	15	16	14		11		308	238	546	-	-	-	-	15				-	13
Familial Hyperlipoproteinemia type 1	12								11								11				-	-	14		12		16		-	-	12		12				62	55	117	-	-	-	-	13
Familial hyperlipoproteinemia type 2a	-	-	-	-	-	-	-	-	-	-	-	-	15				12		16		18		15	17	12	22	15	33	20	19	10	27	11	21	-	10	118	186	304	-	-	-	-	10
Familial hyperlipoproteinemia type 2b	-	-	-	-	-	-	-	-	-	-	10						12		14		12	-	16	24	24	24	32	23	21	14	13	17	-	13	-	-	148	141	289	-	-	11
Dysbetalipoproteinemia	-	-	-	-	-	-	-	-	-	-	-	-	10				-	-	10		11				16		10		11				-	-	-	-	50	36	86	-	-	-	-	-	-	-	-	-	-
Familial hyperlipoproteinemia type 4	-	-	-	-	-	-	-	-	-	-	-	-	-	-	-	-	-	-	13				11		-	-	12		10		-	-	-	-	-	-	46	21	67	-	-	-	-	-	-	-	-	-	-
Familial hyperlipoproteinemia type 5	-	-	-	-	-	-	-	-	-	-	-	-	-	-	-	-	17				-	-	10		10	-	12		14				-	-	-	-	54	29	83	-	-	-	-	-	-	-	-	-	-
Familial Cystinuria	-	-	-	-	-	-	-	-	-	-	-	-	-	-	-	-	-	-	-	-	-	-	-	-	-	-	-	-	-	-	-	-	-	-	-	-	-	-	-	-	-	-	-	-	-	-	-	-	-
Hereditary periodic paralysis	-	-	-	-	-	-	-	-	12								10												-	-	-	-	-	-	-	-	19	10	29	-	-	-	-	12
Histiocytoid cardiomyopathy	-	-	-	-	10										11						10				11				-	-	-	-	-	-	-	-	30	19	49	15						10
Familial exudative vitreoretinopathy	81	57	86	65	101	63	87	67	76	48	51	48	37	45	36	28	31	30	19	37	16	36	18	32	13	15	14	15	19		12		-	-	-	-	682	610	1292	97	70	115	73	118	72	134	77	108	63
Familial atrial fibrillation	-	-	-	-	-	-	-	-	-	-	-	-	-	-	-	-	-	-	-	-	-	-	-	-	-	-	-	-	-	-	-	-	-	-	-	-	-	-	-	-	-	-	-	-	-	-	-	-	-
Familial juvenile hyperuricemic nephropathy	-	-	-	-	-	-	-	-	-	-	-	-	-	-	-	-	-	-	-	-	-	-	-	-	-	-	-	-	-	-	-	-	-	-	-	-	-	-	-	-	-	-	-	-	-	-	-	-	-
familial Nephronophthisis	-	-	-	-	12				-	-	-	-	-	-	-	-	-	-	-	-	-	-	-	-	-	-	-	-	-	-	-	-	-	-	-	-	10	11	21	10				-	-	11		-	-
familial nephritis	-	10	17		14	12	20		13		-	-	13				13				11						10								-	-	53	89	142	16		10	22	18	21	20		21
Proximal spinal muscular atrophy type 3	-	-	-	-	-	-	-	-	-	-	-	-	-	-	-	-	12								11						-	-	-	-	-	-	19	13	32	-	-	-	-	-	-	-	-	-	-
Familial polycythemia	-	-	-	-	-	-	-	-	-	-	-	-	-	-	-	-	-	-	-	-	-	-	-	-	-	-	-	-	-	-	-	-	-	-	-	-	-	-	-	-	-	-	-	-	-	-	-	-	-
Familial solitary hypoparathyroidism	-	-	-	-	-	-	-	-	-	-	-	-	-	-	-	-	-	-	-	-	-	-	-	-	-	-	-	-	-	-	-	-	-	-	-	-	-	-	-	-	-	-	-	-	-	-	-	-	-
Familial adenomatous polyposis	-	-	12				21	17	35	49	51	67	64	87	104	89	75	77	77	64	57	51	52	46	43	42	39	35	24	15	15	15	13		-	-	674	668	1342	11				-	-	31	27	47	53
Familial Mediterranean fever	-	-	21		13		12	10	19		21		18		13		15		13		13				11				-	-	-	-	-	-	-	-	90	106	196	-	-	11	20	15		17	12	24
familial central diabetes insipidus	-	-	-	-	-	-	-	-	-	-	-	-	-	-	-	-	-	-	-	-	-	-	-	-	-	-	-	-	-	-	-	-	-	-	-	-	-	-	-	-	-	-	-	-	-	-	-	-	-
Familial hypocalciuric hypercalcemia	-	-	-	-	-	-	-	-	-	-	-	-	10						-	-	-	-	12		11		11		11		-	10	-	-	-	-	26	60	86	-	-	-	-	-	-	-	-	-	-
Familial idiopathic basal ganglia calcification	-	-	-	-	-	-	-	-	-	-	-	-	-	-	-	-	-	-	-	-	-	-	-	-	-	-	-	-	-	-	-	-	-	-	-	-	-	-	-	-	-	-	-	-	-	-	-	-	-
Familial chondrocalcinosis	-	-	-	-	-	-	-	-	-	-	-	-	-	-	-	-	-	-	-	-	-	-	-	-	-	-	-	-	-	-	-	-	-	-	-	-	-	-	-	-	-	-	-	-	-	-	-	-	-
Familial Parkinson's disease	-	-	-	-	-	-	-	-	-	-	-	-	-	-	-	-	14				-	-	10		13		15		25		16		13				49	72	121	-	-	-	-	-	-	-	-	-	-
Familial Parkinson's disease Yahr1	-	-	-	-	-	-	-	-	-	-	-	-	-	-	-	-	-	-	-	-	11								-	-	-	-	-	-	-	-	-	-	13	-	-	-	-	-	-	-	-	-	-
Familial Parkinson's disease Yahr2	-	-	-	-	-	-	-	-	-	-	-	-	-	-	-	-	-	-	-	-	-	-	-	-	-	-	-	-	13				-	-	-	-	12	11	23	-	-	-	-	-	-	-	-	-	-
Familial Parkinson's disease Yahr3	-	-	-	-	-	-	-	-	-	-	-	-	-	-	-	-	-	-	-	-	-	-	-	-	11				15		-	-	11		-	-	27	30	57	-	-	-	-	-	-	-	-	-	-
Familial Parkinson's disease Yahr4	-	-	-	-	-	-	-	-	-	-	-	-	-	-	-	-	-	-	-	-	-	-	-	-	11				16		-	-	12				21	28	49	-	-	-	-	-	-	-	-	-	-
Familial Parkinson's disease Yahr5	-	-	-	-	-	-	-	-	-	-	-	-	-	-	-	-	-	-	-	-	-	-	-	-	-	-	-	-	-	-	11				-	-	-	-	14	-	-	-	-	-	-	-	-	-	-
Familial combined hyperlipidemia	16				14		15		14		14	13	34	25	61	37	68	27	133	48	127	80	170	152	199	194	179	206	188	243	140	194	77	128	17	69	1434	1448	2882	14				15		15		15
Familial partial lipodystrophy	-	-	-	-	-	-	-	-	-	-	-	-	-	-	-	-	-	-	-	-	-	-	-	-	-	-	-	-	-	-	-	-	-	-	-	-	-	-	-	-	-	-	-	-	-	-	-	-	-
Familial immunoglobulin hypercatabolism	-	-	-	-	-	-	-	-	-	-	-	-	-	-	-	-	-	-	-	-	11										-	-	-	-	-	-	-	-	15	-	-	-	-	-	-	-	-	-	-
Familial hemolytic anemia	-	-	-	-	16				10								10								-	-	-	-	-	-	-	-	-	-	-	-	26	26	52	-	-	-	-	16				-	-
Chuvash erythrocytosis	-	-	-	-	-	-	-	-	-	-	-	-	-	-	-	-	-	-	-	-	-	-	-	-	-	-	-	-	-	-	-	-	-	-	-	-	-	-	-	-	-	-	-	-	-	-	-	-	-
Benign Familial Pemphigus	-	-	-	-	-	-	-	-	-	-	10		15	-	22		32		37	17	49		44	24	40	30	31	25	31	33	35	18	14	10	15		353	190	543	-	-	-	-	-	-	11
congenital pseudarthrosis of the tibia	14		10		12		10				-	-	-	-	-	-	-	-	-	-	-	-	-	-	-	-	-	-	-	-	-	-	-	-	-	-	30	21	51	14		17		19		21
absence of lower leg	-	-	-	-	-	-	-	-	-	-	-	-	10												10				11				12				31	18	49	10
Clear cell sarcoma of the lower leg	-	-	-	-	-	-	-	-	-	-	-	-	-	-	-	-	-	-	-	-	-	-	-	-	-	-	-	-	-	-	-	-	-	-	-	-	-	-	-	-	-	-	-	-	-	-	-	-	-
Simple hemangiomas of the lower leg	-	-	-	-	-	-	-	-	-	-	-	-	-	-	-	-	-	-	-	-	-	-	-	-	-	-	-	-	-	-	-	-	-	-	-	-	-	-	-	-	-	-	-	-	-	-	-	-	-
shoulder dislocation	76	72	38	28	206	185	1725	516	1465	298	1175	295	971	282	835	294	543	245	376	237	299	296	380	442	478	601	609	1001	606	1467	624	1802	450	1647	326	1846	11182	11554	22736	103	118	71	28	303	286	2505	737	2158	446
Azygos continuation of the inferior vena cava	11	14	-	10	10				10						-	-	-	-	-	-	-	-	10										-	-	-	-	32	44	76	15	16	16		11		-	-	12
absence of Inferior vena cava	23	33	10	17	19		14		15				-	-	-	-	10				-	-	-	-	10		-	-	10				-	-	-	-	74	103	177	33	44	17	27	12	17	14		13
retrocaval ureter	-	-	-	-	-	-	-	-	12				-	-	17	-	14				10		18		11	-	10	-	16	-	-	-	11				120	34	154	-	-	-	-	10				12
beriberi	10				18		13	10	18		13	35	26	31	25	34	34	52	60	39	65	57	91	82	139	111	148	170	170	185	196	273	169	259	97	216	1265	1581	2846	15				23		15	18	21	33
Beriberi syndrome	-	-	-	-	14				13		19		-	22	12	34	21	26	25	24	34	37	48	83	90	117	104	189	103	227	115	305	118	253	60	182	749	1529	2278	-	-	-	-	12		13		27
Congenital trochlear nerve palsy	12	12	20	20	23	10	21	14	34		28	14	32	22	39	22	59	29	84	45	135	65	249	118	365	195	497	251	533	270	445	338	267	216	95	122	2929	1772	4701	10	20	30	27	28	21	28	27	39
Pheochromocytoma	15		16		19	11	32	22	53	52	84	92	162	150	328	287	391	349	487	390	590	500	773	730	987	904	966	933	841	820	673	776	348	521	149	281	6896	6836	13732	12		21		23	17	42	29	70	57
Kappa chain deficiency	-	-	-	-	-	-	-	-	-	-	-	-	-	-	-	-	-	-	-	-	-	-	-	-	-	-	-	-	-	-	-	-	-	-	-	-	-	-	-	-	-	-	-	-	-	-	-	-	-
diastematomyelia	14		-	-	10				-	-	-	-	-	-	-	-	-	-	-	-	-	-	-	-	-	-	-	-	-	-	-	-	-	-	-	-	12	26	38	18		11		14				-	-
Active period trachoma	-	-	-	-	-	-	-	-	-	-	-	-	-	-	-	-	-	-	-	-	-	-	-	-	-	-	-	-	-	-	-	-	-	-	-	-	-	-	-	-	-	-	-	-	-	-	-	-	-
lissencephaly	96	75	83	72	42	37	35	33	15	13	23		19		12		10						-	-	-	-	-	-	-	-	-	-	-	-	-	-	312	259	571	109	97	88	76	51	39	41	35	22	21
Synovial sarcoma	-	-	-	-	17		19	14	16	18	11	18	24	16	14	21	18	28	10	26	13	15	11	14	12	22	15	16	28		16		-	10	-	-	190	261	451	-	-	-	-	22		17	15	19	19
Catecholaminergic polymorphic ventricular tachycardia	-	-	-	-	-	-	-	-	-	-	-	-	-	-	-	-	-	-	-	-	-	-	-	-	-	-	-	-	-	-	-	-	-	-	-	-	-	-	-	-	-	-	-	-	-	-	-	-	-
Fructoseemia	-	-	-	-	-	-	-	-	-	-	-	-	-	-	10										10										-	-	12	17	29	-	-	-	-	-	-	-	-	-	-
fructosuria	-	-	-	-	-	-	-	-	-	-	-	-	-	-	-	-	-	-	-	-	-	-	-	-	-	-	-	-	-	-	-	-	-	-	-	-	-	-	-	-	-	-	-	-	-	-	-	-	-
Kanner's syndrome	-	-	-	-	-	-	-	-	-	-	-	-	-	-	-	-	-	-	-	-	-	-	-	-	-	-	-	-	-	-	-	-	-	-	-	-	-	-	-	-	-	-	-	-	-	-	-	-	-
Canavan disease	-	-	-	-	-	-	-	-	-	-	-	-	-	-	-	-	-	-	-	-	-	-	-	-	-	-	-	-	-	-	-	-	-	-	-	-	-	-	-	-	-	-	-	-	-	-	-	-	-
Pyomyositis	11		10		-	-	13		10		10		-	-	13		16		12	11	22		26		15	11	16	26	17	12	17	11	13	14	-	10	187	146	333	10	-	15		14	-	15	-	10
Cutaneous small vessel vasculitis	-	-	-	-	-	-	10				15		16		-	16	12	10	31		24		13	25	12	25	19	24	26	20	18	20	11	13	11		146	229	375	10						-	-	17
Hypersensitivity pneumonitis	-	-	-	-	16		22		23	21	21	32	35	33	46	53	55	61	65	83	65	105	153	161	180	209	215	224	235	214	201	189	114	98	50	51	1477	1561	3038	10				15		12	20	29	29
Neurofibromatosis type 6	177	185	63	66	25	34	-	10	13						-	-	12								-	-	-	-	-	-	-	-	-	-	-	-	281	317	598	274	294	94	106	32	45	26		12
Kabuki syndrome	-	-	-	-	-	-	-	-	-	-	-	-	-	-	-	-	-	-	-	-	-	-	-	-	-	-	-	-	-	-	-	-	-	-	-	-	-	-	-	-	-	-	-	-	-	-	-	-	-
Infracardiac Total Anomalous Pulmonary Venous Return	52	28	11	11	10	-	10																												-	-	76	48	124	64	38	18	11	18		10		-	-
Caplan syndrome	-	-	-	-	-	-	-	-	-	-	-	-	-	-	-	-	-	-	-	-	-	-	-	-	11												-	-	14	-	-	-	-	-	-	-	-	-	-
Kaposi sarcoma	-	-	-	-	-	-	-	-	-	-	-	-	14	-	32	-	35	-	33	-	18	-	25	-	18	-	10		10		11				-	-	-	-	218	-	-	-	-	-	-	-	-	-	-
sickle cell disease	-	-	-	-	-	-	-	-	-	-	-	-	11												-	-	-	-	-	-	-	-	-	-	-	-	12	12	24	-	-	-	-	-	-	-	-	11
Sickle cell-beta-thalassemia disease syndrome	-	-	-	-	-	-	-	-	-	-	-	-	-	-	-	-	-	-	-	-	-	-	-	-	-	-	-	-	-	-	-	-	-	-	-	-	-	-	-	-	-	-	-	-	-	-	-	-	-
Camurati-Engelmann disease	-	-	-	-	-	-	-	-	10										-	-	-	-	-	-	-	-	-	-	-	-	-	-	-	-	-	-	10	10	20	-	-	11
california encephalitis	-	-	-	-	-	-	-	-	-	-	-	-	-	-	-	-	-	-	-	-	-	-	-	-	-	-	-	-	-	-	-	-	-	-	-	-	-	-	-	-	-	-	-	-	-	-	-	-	-
Myeloid sarcoma	-	-	-	-	-	-	10						10				10				-	-	12		14				12				-	-	-	-	40	41	81	11								10
Granular corneal dystrophy	-	-	-	-	23				39		12	23	20	33	24	31	25	31	22	40	43	56	41	87	69	100	65	145	81	131	66	102	39	86	18	55	545	966	1511	-	-	-	-	10		11	12	14	45
Kartagener syndrome	11		19		16				10		15		15		21		16		10		15	21	13	16	13	15	20		20		12		11				119	170	289	19		21		16		-	-	11
Carcinoid	-	-	-	-	12				-	11	23		18	18	39	30	43	53	67	37	86	54	115	85	147	118	166	100	149	103	125	79	56	51	18	33	1048	791	1839	-	-	-	-	15				10
Carcinoid syndrome	11								15				-	-	28		10	10	19	14	30	26	37	42	49	47	56	49	61	43	53	46	28	23	18	16	395	342	737	-	-	-	-	10				-	-
Carnitine cycle disorders	-	-	-	-	-	-	-	-	-	-	-	-	-	-	-	-	-	-	-	-	-	-	-	-	-	-	-	-	-	-	-	-	-	-	-	-	-	-	-	-	-	-	-	-	-	-	-	-	-
carnitine deficiency	-	-	-	-	-	-	-	-	-	-	-	-	-	-	-	-	-	-	-	-	-	-	-	-	-	-	-	-	-	-	-	-	-	-	-	-	-	-	-	-	-	-	-	-	-	-	-	-	-
Carnitine palmitoyl transferase deficiency	-	-	-	-	-	-	-	-	-	-	-	-	-	-	-	-	-	-	-	-	-	-	-	-	-	-	-	-	-	-	-	-	-	-	-	-	-	-	-	-	-	-	-	-	-	-	-	-	-
Carbamoyl phosphate synthetase I deficiency	-	-	-	-	-	-	-	-	-	-	-	-	-	-	-	-	-	-	-	-	-	-	-	-	-	-	-	-	-	-	-	-	-	-	-	-	-	-	-	16						-	-	-	-
Kallmann syndrome	-	-	-	-	15	-	23		26		14	-	19	-	25		16	-	10				10												-	-	147	26	173	12				16	-	33		42
Carotenemia	67	46	18	21	15	-	10		11		13						10				-	-	-	10	-	-	18		12				-	-	-	-	135	140	275	128	101	33	18	13	12	31		19
Coronary aneurysms complicated with Kawasaki disease	1515	885	1397	819	697	378	308	134	187	80	182	103	85	60	42	18	23		13		13				11						-	-	-	-	-	-	4454	2501	6955	1938	1135	1758	1028	862	500	407	164	212	86
Ischemic heart disease due to Kawasaki disease	107	85	94	59	76	36	63	30	57	25	64	38	37	24	17	14	16		13						11								-	-	-	-	542	327	869	135	111	121	84	94	44	75	34	61	18
Hepatitis-associated aplastic anemia	-	-	11	-	-	-	20		10		-	-	10				-	-	-	-	10								11						-	-	56	37	93	-	-	15		16		14	-	15
Mesenchymal hamartoma of liver	-	-	-	-	-	-	-	-	-	-	-	-	-	-	-	-	-	-	-	-	-	-	-	-	-	-	-	-	-	-	-	-	-	-	-	-	-	-	-	-	-	-	-	-	-	-	-	-	-
Extrahepatic biliary atresia	18		-	-	10				13						-	-	-	-	-	-	12								-	-	-	-	-	-	-	-	30	40	70	22		12		11				11
Hepatoblastoma	141	82	99	69	65	29	24	33	14	14	10		11										-	-	-	-	-	-	14				-	-	-	-	367	247	614	149	118	105	87	82	38	37	39	13	15
Hepatic Glycogen Storage Disease	-	-	-	-	-	-	-	-	-	-	-	-	-	-	-	-	-	-	-	-	-	-	-	-	-	-	-	-	-	-	-	-	-	-	-	-	-	-	-	-	-	-	-	-	-	-	-	-	-
Hepatocellular carcinoma	14				11		21	14	35	24	71	69	142	91	304	163	566	306	1085	504	2102	883	4206	1672	7104	2878	9194	4260	11344	6315	12605	7683	7350	5560	3321	4069	59463	34503	93966	16		13		17		28	17	44	41
Clonorchiasis	-	-	10				-	-	10				-	-	12		13				-	-	10		13		-	-	15		12		18		-	11	75	70	145	-	-	10						16
Hepatic angiosarcoma	-	-	-	-	-	-	-	-	-	-	-	-	-	-	10		-	-	17		18		21		21		10	11	17		21		12		-	-	84	93	177	10
Intermittent hydrarthrosis	-	-	-	-	-	-	-	-	-	-	-	-	-	-	-	-	-	-	-	-	-	-	10						12				10				11	30	41	-	-	-	-	-	-	-	-	-	-
Porokeratosis	10		-	-	10		-	-	-	10	23		22		11	17	15	12	17	26	20	28	42	45	87	65	122	89	134	104	152	107	118	79	57	60	813	681	1494	10	-	-	14	14		-	-	-	13
Schindler disease type 2	-	-	-	-	-	-	-	-	-	-	-	-	-	-	-	-	-	-	-	-	-	-	-	-	-	-	-	-	-	-	-	-	-	-	-	-	-	-	-	-	-	-	-	-	-	-	-	-	-
Interstitial cystitis	-	-	-	-	13		33		14	83	21	150	23	180	33	236	40	252	45	285	55	310	101	520	178	692	253	885	300	968	282	771	154	463	59	198	1574	6029	7603	10				12		13	38	20	107
interstitial cystitis with Hunner lesions	-	-	-	-	-	-	-	-	-	-	-	-	-	-	-	-	-	-	-	-	-	-	-	-	-	-	-	-	-	-	-	-	-	-	-	-	-	-	-	-	-	-	-	-	-	-	-	-	-
Ring Chromosome 20 Syndrome	-	-	-	-	-	-	-	-	-	-	-	-	-	-	-	-	-	-	-	-	-	-	-	-	-	-	-	-	-	-	-	-	-	-	-	-	-	-	-	-	-	-	-	-	-	-	-	-	-
Coronary hypospadias	64	-	14	-	-	-	-	-	-	-	-	-	-	-	-	-	-	-	-	-	-	-	-	-	-	-	10										-	-	95	103	-	23	-	-	-	-	-	-	-
refractory anemia with ringed sideroblast	-	-	-	-	-	-	-	-	-	-	-	-	-	-	-	-	-	-	-	-	-	-	-	-	12				14		21		18		14		33	56	89	-	-	-	-	-	-	-	-	-	-
Granuloma goby	25	37	27	34	11	28	17		31		10	22	14	39	45		15	29	20	37	43	39	69	94	93	111	95	112	110	98	65	74	36	35	12	22	663	886	1549	37	47	38	59	30	32	12	24	35
coronary sinus atrial septal defect	10																		-	-	10								-	-	-	-	-	-	-	-	10	13	23	10				-	-	-	-	-	-
Hepatic veno-occlusive disease	-	-	11		18		10		10				16				11				13		16		17		11		12						-	-	85	72	157	16		-	-	20		10		-	-
Hepatorenal syndrome	39	44	67	53	74	78	105	136	111	238	139	249	175	311	218	309	195	279	182	266	214	262	332	312	453	357	433	401	471	421	421	425	284	322	153	269	4066	4732	8798	118	125	104	87	131	123	146	201	137	382
Hepatic encephalopathy	61	53	28	28	25	29	57	59	93	74	138	120	318	173	638	343	1149	490	2132	718	3460	1171	5690	2297	7655	3499	8841	5199	9516	7571	8614	8494	4610	5794	1814	3560	54839	39672	94511	63	72	28	35	24	34	58	62	113	78
Hepatoerythropoietic porphyria	-	-	-	-	-	-	-	-	-	-	-	-	-	-	-	-	10								-	-	-	-	-	-	-	-	-	-	-	-	-	-	16	-	-	-	-	-	-	-	-	-	-
arthritis	1002	828	2575	2058	6542	5330	5329	4382	3659	4346	5105	5734	7311	8036	10278	10379	10868	11782	11968	13662	12975	17726	16880	22256	19662	25451	18998	27686	19333	31864	17352	32637	12279	26866	8051	25906	190167	276929	467096	2151	1722	5265	4235	13592	10599	10451	8587	7067	8093
articular juvenile idiopathic arthritis	14				14		-	-	-	-	-	-	-	-	-	-	-	-	-	-	-	-	-	-	-	-	-	-	-	-	-	-	-	-	-	-	-	-	36	-	14	-	20	12	26	-	15	10
Juvenile rheumatoid arthritis with systemic onset, shoulder	-	-	-	-	-	-	-	-	-	-	-	-	-	-	-	-	-	-	-	-	-	-	-	-	-	-	-	-	-	-	-	-	-	-	-	-	-	-	-	-	-	-	-	-	-	-	-	-	-
Juvenile rheumatoid arthritis with systemic onset, hip	-	-	-	-	-	-	-	-	-	-	-	-	-	-	-	-	-	-	-	-	-	-	-	-	-	-	-	-	-	-	-	-	-	-	-	-	-	-	-	-	-	-	-	-	-	-	-	-	-
Juvenile rheumatoid arthritis with systemic onset, hand	-	-	-	-	-	-	-	-	-	-	-	-	-	-	-	-	-	-	-	-	-	-	-	-	-	-	-	-	-	-	-	-	-	-	-	-	-	-	-	-	-	-	-	-	-	-	-	-	-
Juvenile rheumatoid arthritis with systemic onset, foot	-	-	-	-	-	-	-	-	-	-	-	-	-	-	-	-	-	-	-	-	-	-	-	-	-	-	-	-	-	-	-	-	-	-	-	-	-	-	-	-	-	-	-	-	-	-	-	-	-
Juvenile rheumatoid arthritis with systemic onset, knee	-	-	-	-	-	-	-	-	-	-	-	-	-	-	-	-	-	-	-	-	-	-	-	-	-	-	-	-	-	-	-	-	-	-	-	-	-	-	-	-	-	-	-	-	-	-	-	-	-
Juvenile rheumatoid arthritis with systemic onset, wrist	-	-	-	-	-	-	-	-	-	-	-	-	-	-	-	-	-	-	-	-	-	-	-	-	-	-	-	-	-	-	-	-	-	-	-	-	-	-	-	-	-	-	-	-	-	-	-	-	-
Juvenile rheumatoid arthritis with systemic onset, ankle	-	-	-	-	-	-	-	-	-	-	-	-	-	-	-	-	-	-	-	-	-	-	-	-	-	-	-	-	-	-	-	-	-	-	-	-	-	-	-	-	-	-	-	-	-	-	-	-	-
Juvenile rheumatoid arthritis with systemic onset, multiple sites	-	-	-	-	-	-	-	-	-	-	-	-	-	-	-	-	-	-	-	-	-	-	-	-	-	-	-	-	-	-	-	-	-	-	-	-	-	-	-	-	-	-	-	-	-	-	-	-	-
Juvenile rheumatoid arthritis with systemic onset, elbow	-	-	-	-	-	-	-	-	-	-	-	-	-	-	-	-	-	-	-	-	-	-	-	-	-	-	-	-	-	-	-	-	-	-	-	-	-	-	-	-	-	-	-	-	-	-	-	-	-
dysarthrosis	11				10																																10	11	21	17		10
Arthrogryposis syndrome	247	229	358	227	646	360	566	360	382	246	324	270	405	337	501	483	559	580	678	771	709	1033	958	1345	1139	1697	1291	1903	1525	2360	1447	2598	1081	2210	845	2310	13661	19319	32980	314	260	527	334	1300	630	1038	585	547	318
Joint rigidity	13				-	-	-	-	13				-	-	-	-	15				11		20		13		15		20		15	15	26		17		91	117	208	16		-	-	10				11
Familial articular hypermobility syndrome	-	-	-	-	-	-	-	-	-	-	-	-	-	-	-	-	-	-	-	-	-	-	-	-	-	-	-	-	-	-	-	-	-	-	-	-	-	-	-	-	-	-	-	-	-	-	-	-	-
periarthritis	80	64	266	178	1051	663	830	516	481	448	590	698	900	1033	1407	1580	1784	2222	2476	3188	3254	4609	4779	6310	6241	8027	6727	9981	7670	12758	7598	14119	5126	11175	2780	8655	54040	86224	140264	167	153	572	441	2409	1538	1820	1225	960	1000
psoriasis	220	164	403	406	325	354	253	333	323	476	546	655	949	905	1270	1119	1274	933	1424	1102	1647	1289	2282	1721	2747	1954	2859	1985	3001	2048	2739	2036	1914	1656	1099	1571	25275	20707	45982	427	356	745	703	573	612	410	496	525	739
Fibrocystic liver disease	-	-	-	-	-	-	-	-	-	-	-	-	-	-	-	-	-	-	-	-	11						-	-	15				-	-	-	-	16	21	37	-	-	-	-	-	-	-	-	-	-
Postinfectious encephalitis	19		10		10				-	-	11				-	-	12				-	-	-	-	14				14				-	-	-	-	60	46	106	15	13	16		15		-	-	13
Arthropathic psoriasis	-	-	-	-	-	-	18		25	27	63	59	194	103	314	180	284	165	266	175	252	223	317	281	305	256	240	209	181	146	113	100	58	49	17	20	2644	2004	4648	-	-	10				10	11	39	38
Psoriatic arthritis of the shoulder	-	-	-	-	-	-	-	-	-	-	-	-	-	-	-	-	-	-	-	-	-	-	-	-	-	-	-	-	-	-	-	-	-	-	-	-	-	-	-	-	-	-	-	-	-	-	-	-	-
Psoriatic arthritis of the hip	-	-	-	-	-	-	-	-	-	-	-	-	-	-	-	-	-	-	-	-	-	-	-	-	-	-	-	-	-	-	-	-	-	-	-	-	-	-	-	-	-	-	-	-	-	-	-	-	-
Psoriatic arthritis of the knuckle	-	-	-	-	-	-	-	-	-	-	-	-	-	-	-	-	-	-	-	-	-	-	-	-	-	-	-	-	-	-	-	-	-	-	-	-	-	-	-	-	-	-	-	-	-	-	-	-	-
Psoriatic arthritis of the knee joint	-	-	-	-	-	-	-	-	-	-	-	-	-	-	-	-	-	-	-	-	-	-	-	-	-	-	-	-	-	-	-	-	-	-	-	-	-	-	-	-	-	-	-	-	-	-	-	-	-
Psoriatic arthritis of the wrist	-	-	-	-	-	-	-	-	-	-	-	-	-	-	-	-	-	-	-	-	-	-	-	-	-	-	-	-	-	-	-	-	-	-	-	-	-	-	-	-	-	-	-	-	-	-	-	-	-
Psoriatic arthritis of the sacroiliac joint	-	-	-	-	-	-	-	-	-	-	-	-	-	-	-	-	-	-	-	-	-	-	-	-	-	-	-	-	-	-	-	-	-	-	-	-	-	-	-	-	-	-	-	-	-	-	-	-	-
Psoriatic arthritis of the ankle	-	-	-	-	-	-	-	-	-	-	-	-	-	-	-	-	-	-	-	-	-	-	-	-	-	-	-	-	-	-	-	-	-	-	-	-	-	-	-	-	-	-	-	-	-	-	-	-	-
Psoriatic arthritis of the elbow	-	-	-	-	-	-	-	-	-	-	-	-	-	-	-	-	-	-	-	-	-	-	-	-	-	-	-	-	-	-	-	-	-	-	-	-	-	-	-	-	-	-	-	-	-	-	-	-	-
Infectious myositis	15	14	21		22		12				-	-	10		18		17				-	-	15		13		17		13	14	14	13	16		13		144	122	266	10	11	23		21		14
Infective endocarditis	94	91	118	117	121	119	85	89	113	109	170	158	209	158	238	167	288	120	287	139	362	172	558	256	758	358	774	430	751	482	663	563	441	489	194	373	6224	4390	10614	126	125	155	148	157	138	99	121	134	129
Complete atrioventricular septal defect	176	236	83	131	68	83	43	46	28	28	23		20		-	-	11				-	-	-	-	-	-	-	-	-	-	-	-	-	-	-	-	422	568	990	196	257	115	180	81	111	49	67	28	37
complete central diabetes insipidus	-	-	-	-	-	-	-	-	-	-	-	-	-	-	-	-	-	-	-	-	-	-	-	-	-	-	-	-	-	-	-	-	-	-	-	-	-	-	-	-	-	-	-	-	-	-	-	-	-
Complete Endocardial cushion defect	103	155	18	25	12	14	10		11		11						-	-	-	-	-	-	-	-	-	-	-	-	-	-	-	-	-	-	-	-	148	212	360	147	205	30	39	10	19	17		18
Completely overlapping renal pelvic ureter	10	61	-	16	14		-	-	10		-	-	13		-	12	11		-	13	18		-	18	15	23	12	16	19	14	12	20	15		10		111	263	374	19	74	46		28		10		-	11
Completely overlapping ureter	33		-	-	13								11						10						10		12		-	-	10		10		-	-	39	86	125	13	32	21		12				12
Complete transposition of the great arteries	517	256	307	134	184	95	127	73	113	60	78	54	28	30	24	14	13				-	-	-	-	-	-	-	-	-	-	-	-	-	-	-	-	1388	727	2115	616	307	373	173	264	126	204	94	159	82
Complete transposition of the great arteries (Group1)	-	-	-	-	-	-	-	-	-	-	-	-	-	-	-	-	-	-	-	-	-	-	-	-	-	-	-	-	-	-	-	-	-	-	-	-	-	-	-	-	-	-	-	-	-	-	-	-	-
Complete transposition of the great arteries (Group2)	-	-	-	-	-	-	-	-	-	-	-	-	-	-	-	-	-	-	-	-	-	-	-	-	-	-	-	-	-	-	-	-	-	-	-	-	-	-	-	-	-	-	-	-	-	-	-	-	-
Complete transposition of the great arteries (Group3)	-	-	-	-	-	-	-	-	-	-	-	-	-	-	-	-	-	-	-	-	-	-	-	-	-	-	-	-	-	-	-	-	-	-	-	-	-	-	-	-	-	-	-	-	-	-	-	-	-
Idiopathic peliosis hepatis	-	-	-	-	-	-	-	-	-	-	-	-	-	-	-	-	-	-	10						13		-	-	12		15				-	-	31	30	61	-	-	-	-	-	-	-	-	-	-
Hepatic veno-occlusive disease with immunodeficiency	-	-	-	-	-	-	-	-	-	-	-	-	-	-	-	-	-	-	-	-	-	-	-	-	-	-	-	-	-	-	-	-	-	-	-	-	-	-	-	-	-	-	-	-	-	-	-	-	-
[truncated: 3,764 more rows]
[truncated: 398 more columns]

## Sheet: Epidemiological data
	2009		2010		2011		2012		2013		2014		2015		2016		2017		2018		10 years from 2009 and 2018
[truncated: 4,525 more rows]

[truncated: 1 more sheets: Supplementary data]
